# Supplementary material for: Multi-omics analysis identifies RFX7 targets involved in tumor suppression and neuronal processes
Source: Cell Death Discov. 2023 Mar 3;9:80. doi: 10.1038/s41420-023-01378-1 (PMC9981735; doi:10.1038/s41420-023-01378-1)
Supplement: Supplementary file 1 — Table S1 [file 41420_2023_1378_MOESM1_ESM.xlsx]

## Sheet: Tabelle2
Ensembl ID	Gene Name	parental_DMSO.vs.Nutlin_log2FC	parental_DMSO.vs.Nutlin_padj	DEG	KO1_Nutlin.vs.DMSO_log2FC	KO1_Nutlin.vs.DMSO_padj	KO2_Nutlin.vs.DMSO_log2FC	KO2_Nutlin.vs.DMSO_padj	DMSO_KO1.vs.parental_log2FC	DMSO_KO1.vs.parental_padj	DEG	DMSO_KO2.vs.parental_log2FC	DMSO_KO2.vs.parental_padj	DEG	Nutlin_KO1.vs.parental_log2FC	Nutlin_KO1.vs.parental_padj	DEG	Nutlin_KO2.vs.parental_log2FC	Nutlin_KO2.vs.parental_padj	DEG	RFX7_peak_U2OS	RFX7_targets_Coronel2021	new_RFX7_targets
ENSG00000118971	CCND2	1.65302	0	1	0.0434715	0.211597	0.96355	1.66059e-281	0.393324	2.17555e-46	1	-0.0508401	0.171654	0	-1.21622	0	-1	-0.740309	2.24781e-183	-1	1	0	1
ENSG00000175567	UCP2	0.235513	1.95639e-08	0	-0.0594866	0.45291	-0.914597	6.79065e-114	-1.59378	8.59257e-236	-1	0.651944	3.551e-59	1	-1.88878	0	-1	-0.498166	1.38923e-32	-1	1	0	1
ENSG00000167552	TUBA1A	0.595715	4.98688e-54	1	0.225383	1.36616e-06	0.0896517	0.0509919	-1.27041	8.30274e-206	-1	-0.412197	5.76556e-24	-1	-1.64074	0	-1	-0.91826	2.00244e-123	-1	1	0	1
ENSG00000124225	PMEPA1	0.979514	1.44293e-64	1	0.054768	0.521491	0.858913	1.45258e-49	-0.883393	2.26638e-51	-1	-0.254153	8.27403e-05	-1	-1.80814	5.99875e-214	-1	-0.374755	4.74091e-10	-1	1	0	1
ENSG00000138814	PPP3CA	0.885149	5.6725e-136	1	0.0487718	0.339838	0.605744	4.98409e-63	-0.102269	0.0138227	0	0.00165188	0.990361	0	-0.938646	9.47662e-151	-1	-0.277754	7.58329e-15	-1	1	0	1
ENSG00000078177	N4BP2	0.513557	1.706e-27	1	0.170942	0.00560241	-0.133585	0.0119914	-0.942928	1.14851e-74	-1	0.0599677	0.396663	0	-1.28554	1.08741e-147	-1	-0.587174	6.57879e-35	-1	1	0	1
ENSG00000112640	PPP2R5D	-0.239053	1.30355e-08	0	-0.203951	4.94986e-05	-1.04393	5.12403e-130	-1.02678	2.6753e-127	-1	-0.0614781	0.276748	0	-0.991674	9.00853e-112	-1	-0.866354	7.77711e-88	-1	1	0	1
ENSG00000075413	MARK3	0.265825	1.53452e-06	0	0.00684039	0.953559	-0.186697	0.00143419	-1.01971	3.4197e-67	-1	0.0195433	0.847375	0	-1.2787	4.11722e-107	-1	-0.432979	4.61132e-15	-1	1	0	1
ENSG00000172123	SLFN12	0.987451	6.90845e-49	1	-0.425337	1.3928e-07	-0.229567	0.00449382	-0.10727	0.226514	0	-0.110273	0.273975	0	-1.52006	4.06913e-101	-1	-1.32729	1.40362e-81	-1	1	0	1
ENSG00000115266	APC2	0.428539	4.83857e-05	0	0.147887	0.601233	-0.346841	0.00257019	-2.83896	2.02475e-76	-1	-0.0610924	0.733397	0	-3.11962	1.60673e-98	-1	-0.836473	3.66205e-15	-1	1	0	1
ENSG00000171992	SYNPO	1.41193	1.64004e-275	1	0.468296	6.02624e-30	0.812119	1.0617e-87	0.220793	3.71254e-07	0	-0.0592095	0.331122	0	-0.722842	3.75726e-78	-1	-0.659021	2.87076e-65	-1	1	0	1
ENSG00000169504	CLIC4	0.672278	3.02261e-109	1	-0.205028	1.2554e-10	0.111621	0.000703738	0.343719	5.38028e-29	1	-0.0680083	0.0818893	0	-0.533587	2.18193e-69	-1	-0.628666	3.61695e-95	-1	1	0	1
ENSG00000254531	FLJ20021	1.58071	1.52529e-37	1	0.170631	0.40381	1.31474	1.89627e-23	-0.620604	3.17946e-05	-1	-0.367088	0.0288502	-1	-2.03068	3.73172e-55	-1	-0.633048	1.55778e-07	-1	1	0	1
ENSG00000168264	IRF2BP2	0.627641	4.1622e-83	1	0.152914	2.43248e-05	0.183933	9.01063e-08	-0.0090095	0.864915	0	0.00401607	0.95652	0	-0.483736	2.1406e-50	-1	-0.439692	7.10599e-42	-1	1	0	1
ENSG00000177606	JUN	0.824741	2.63951e-203	1	0.0810794	0.00936882	0.303887	1.54767e-26	0.350757	3.7943e-36	1	-0.144334	3.55825e-06	0	-0.392905	7.04968e-49	-1	-0.665188	9.52178e-135	-1	1	0	1
ENSG00000189266	PNRC2	-0.203044	0.000541459	0	-0.421097	1.89394e-11	-1.11362	1.77844e-79	-0.642451	9.02879e-30	-1	-0.119602	0.0852995	0	-0.860504	2.69033e-48	-1	-1.03017	4.74328e-67	-1	1	0	1
ENSG00000125107	CNOT1	-0.226526	7.29067e-12	0	-0.276197	8.19766e-16	-0.844897	5.37995e-146	-0.381335	1.86248e-31	-1	0.0202229	0.71363	0	-0.431006	1.70941e-38	-1	-0.598147	5.14836e-72	-1	1	0	1
ENSG00000172795	DCP2	-0.693488	9.48335e-49	-1	-0.342117	3.87219e-10	-0.874359	6.55898e-71	-0.938018	5.07981e-85	-1	-0.238223	1.82381e-06	0	-0.586647	7.97333e-30	-1	-0.419095	6.0865e-16	-1	1	0	1
ENSG00000133794	ARNTL	0.269347	0.00125045	0	0.0993985	0.412628	-0.0862057	0.436971	-0.703281	1.04068e-16	-1	-0.452578	2.65668e-07	-1	-0.87323	3.34221e-26	-1	-0.808131	1.04694e-22	-1	1	0	1
ENSG00000203497	PDCD4-AS1	1.89169	2.58918e-13	1	-0.164722	0.74321	0.362116	0.357634	-0.634441	0.0595454	0	-0.789118	0.0298075	-1	-2.69085	1.51943e-21	-1	-2.31869	1.22375e-17	-1	1	0	1
ENSG00000172671	ZFAND4	0.077185	0.471026	0	-0.0807693	0.539103	-0.205407	0.0246802	-0.628879	3.42493e-13	-1	-0.0174851	0.912947	0	-0.786834	9.17259e-20	-1	-0.300078	0.00076899	-1	1	0	1
ENSG00000039650	PNKP	-0.047107	0.607654	0	-0.0635346	0.524691	-0.473604	2.73586e-12	-0.467426	6.3923e-12	-1	0.0187065	0.883581	0	-0.483854	1.8157e-12	-1	-0.407791	5.1466e-09	-1	1	0	1
ENSG00000113369	ARRDC3	0.504632	7.57214e-08	1	0.288345	0.0097877	0.121303	0.35567	-0.394035	0.000109283	-1	-0.675226	1.03229e-10	-1	-0.610322	8.42329e-11	-1	-1.05856	4.49942e-28	-1	1	0	1
ENSG00000158423	RIBC1	1.35494	5.12024e-07	1	0.277075	0.525063	-0.564895	0.143048	-0.506614	0.149174	0	-0.471673	0.242753	0	-1.58448	8.42714e-09	-1	-2.39151	2.65395e-15	-1	1	0	1
ENSG00000245571	FAM111A-DT	0.135868	0.68753	0	-0.614599	0.068227	-1.73946	1.06796e-08	-0.732298	0.00681756	-1	-0.297651	0.397947	0	-1.48277	5.85e-08	-1	-2.17298	4.24102e-13	-1	1	0	1
ENSG00000186594	MIR22HG	1.51591	2.60063e-39	1	0.246181	0.0661071	0.975192	1.0991e-15	0.748154	1.11229e-09	1	-0.104531	0.614216	0	-0.52158	2.3475e-06	-1	-0.645254	7.40194e-09	-1	1	0	1
ENSG00000151743	AMN1	0.566915	3.68519e-08	1	0.429557	0.00022906	0.427627	0.000121349	-0.341484	0.00314797	-1	-0.301414	0.0178623	-1	-0.478841	3.84196e-06	-1	-0.440703	3.19798e-05	-1	1	0	1
ENSG00000173875	ZNF791	0.421315	3.05288e-08	0	0.139972	0.144893	0.201141	0.0179204	-0.0500085	0.648114	0	-0.105555	0.341722	0	-0.331352	1.63335e-05	-1	-0.32573	3.20507e-05	-1	1	0	1
ENSG00000135469	COQ10A	-0.0549031	0.760138	0	-0.223082	0.170507	-0.45425	0.000474149	-0.335398	0.0131511	-1	0.0851936	0.666772	0	-0.503577	0.000155838	-1	-0.314154	0.0285125	-1	1	0	1
ENSG00000261390	MAFTRR	1.295	0.0521703	0	0.237097	0.870775	0.612144	0.457424	-1.60508	0.0642129	0	-0.279906	0.810789	0	-2.66298	0.000324468	-1	-0.962765	0.178875	-1	1	0	1
ENSG00000229980	TOB1-AS1	1.59397	6.32601e-08	1	0.852744	0.0151628	0.0910556	0.86494	-0.188399	0.681271	0	-0.590917	0.181235	0	-0.929629	0.00134339	-1	-2.09384	2.11343e-11	-1	1	0	1
ENSG00000234465	PINLYP	0.251087	0.772887	0	-0.675122	0.519421	-1.11176	0.246995	-0.835402	0.291735	0	-0.926104	0.30286	0	-1.76161	0.0201799	-1	-2.28895	0.00550441	-1	1	0	1
ENSG00000214140	PRCD	1.90509	0.0109901	1	NA	NA	1.55831	0.145067	0.208881	0.858545	0	-1.27466	0.330077	0	-1.55041	0.0352762	-1	-1.62144	0.033991	-1	1	0	1
ENSG00000189241	TSPYL1	1.11902	1.78441e-220	1	-0.0130499	0.847444	0.006964	0.910135	-0.291318	1.82187e-13	-1	-0.108416	0.017786	0	-1.42339	0	-1	-1.22047	7.50266e-258	-1	1	1	0
ENSG00000159335	PTMS	-0.0316032	0.248693	0	-0.150986	3.93013e-09	-0.681635	8.14452e-199	-1.33721	0	-1	-0.27639	1.71289e-34	-1	-1.4566	0	-1	-0.926421	0	-1	1	1	0
ENSG00000183044	ABAT	2.56863	0	1	0.185874	0.0841859	1.34731	2.167e-77	-1.07256	5.17587e-39	-1	-0.45053	3.4432e-08	-1	-3.45532	0	-1	-1.67185	3.5372e-161	-1	1	1	0
ENSG00000168209	DDIT4	2.06157	2.75515e-222	1	0.480834	8.07336e-08	1.19026	3.61275e-65	-1.44712	3.09375e-74	-1	-0.487693	1.6931e-10	-1	-3.02786	0	-1	-1.359	1.65781e-104	-1	1	1	0
ENSG00000124766	SOX4	0.121653	0.0173714	0	-0.0849619	0.2672	-0.50407	2.62463e-24	-1.77038	2.8942e-256	-1	-0.411899	2.6981e-17	-1	-1.97699	0	-1	-1.03762	2.69073e-103	-1	1	1	0
ENSG00000149212	SESN3	1.60397	1.4322e-150	1	-0.0101481	0.945389	-0.879079	2.70108e-28	-1.34771	2.09664e-75	-1	-0.763316	4.56977e-27	-1	-2.96183	0	-1	-3.24637	0	-1	1	1	0
ENSG00000123933	MXD4	2.49827	0	1	0.315898	5.40359e-05	0.431588	9.70693e-06	-0.533276	1.03343e-13	-1	-1.67558	2.92587e-87	-1	-2.71565	0	-1	-3.74226	0	-1	1	1	0
ENSG00000175155	YPEL2	2.43304	2.14139e-253	1	0.503194	4.96861e-07	0.684765	6.51895e-10	-0.896376	1.18651e-22	-1	-1.56883	3.67809e-53	-1	-2.82623	2.82174e-304	-1	-3.31711	0	-1	1	1	0
ENSG00000102804	TSC22D1	-0.133914	0.0257958	0	0.106616	0.188142	-0.134541	0.0337974	-2.2613	0	-1	-0.921039	1.23505e-62	-1	-2.02077	2.37238e-264	-1	-0.921667	1.54575e-62	-1	1	1	0
ENSG00000164938	TP53INP1	3.41156	0	1	1.50874	1.45719e-104	2.4455	4.26637e-263	0.0218102	0.85698	0	-0.315885	0.000491235	-1	-1.88101	4.3885e-244	-1	-1.28195	3.00578e-122	-1	1	1	0
ENSG00000138764	CCNG2	0.620717	2.10578e-29	1	0.692333	1.4724e-18	-0.577419	2.33553e-18	-2.14823	1.7096e-207	-1	-0.732962	8.31047e-34	-1	-2.07661	3.94803e-243	-1	-1.9311	5.29886e-221	-1	1	1	0
ENSG00000067606	PRKCZ	0.625037	1.27906e-29	1	0.191282	0.0340998	0.0304472	0.702409	-1.70879	2.74265e-140	-1	0.249273	5.89541e-05	0	-2.14255	1.64511e-241	-1	-0.345317	8.61519e-10	-1	1	1	0
ENSG00000117461	PIK3R3	0.608213	1.19125e-19	1	-0.286427	0.0173078	-1.7899	4.84446e-93	-1.97368	2.00328e-119	-1	-0.302069	0.000104136	-1	-2.86832	2.06663e-232	-1	-2.70018	2.15724e-224	-1	1	1	0
ENSG00000077097	TOP2B	0.480536	6.60874e-48	0	0.00856323	0.891911	-0.0838749	0.0264899	-0.634722	1.55899e-74	-1	0.0117387	0.853998	0	-1.10669	1.29735e-231	-1	-0.552672	3.87302e-62	-1	1	1	0
ENSG00000178573	MAF	2.53792	3.54206e-198	1	0.815277	8.20133e-13	1.26527	2.17564e-53	-1.13274	8.28477e-26	-1	0.563759	6.08773e-09	1	-2.85538	1.4076e-231	-1	-0.708888	4.92618e-20	-1	1	1	0
ENSG00000136108	CKAP2	-1.36022	4.48251e-220	-1	-0.978978	7.56754e-62	-3.24244	0	-2.08535	0	-1	-0.205763	2.96686e-06	0	-1.70411	3.22257e-204	-1	-2.08798	7.17317e-275	-1	1	1	0
ENSG00000110092	CCND1	0.895502	1.31877e-289	1	-0.334604	4.1046e-40	-0.099834	0.000159976	0.482577	7.98342e-83	1	0.32774	2.19491e-37	1	-0.747529	1.29882e-203	-1	-0.667596	9.2533e-164	-1	1	1	0
ENSG00000125249	RAP2A	-0.10761	0.0647421	0	-0.238618	0.00198263	-0.819674	8.72723e-53	-1.73223	3.94901e-191	-1	-0.0581247	0.441079	0	-1.86324	5.91519e-202	-1	-0.770189	6.10039e-46	-1	1	1	0
ENSG00000143390	RFX5	0.998676	1.66834e-113	1	-0.293552	9.31034e-09	-0.800123	1.15112e-46	-0.0800436	0.154599	0	-0.598396	5.80694e-33	-1	-1.37227	1.51209e-198	-1	-2.39719	0	-1	1	1	0
ENSG00000085224	ATRX	0.227803	1.73692e-12	0	0.0120807	0.83303	-0.22245	1.86121e-11	-0.75999	1.16515e-117	-1	-0.0918561	0.0161133	0	-0.975712	1.2602e-195	-1	-0.542109	9.18623e-64	-1	1	1	0
ENSG00000141542	RAB40B	2.57892	3.79741e-187	1	0.155938	0.245051	0.546329	8.20982e-08	-0.071703	0.622127	0	-0.06877	0.693964	0	-2.49468	3.713e-177	-1	-2.10136	2.84325e-140	-1	1	1	0
ENSG00000119138	KLF9	1.61046	1.67718e-116	1	0.21553	0.0240134	1.16008	9.00918e-53	-0.581068	6.57283e-13	-1	-0.493252	3.77244e-09	-1	-1.976	9.35709e-163	-1	-0.943637	7.45837e-44	-1	1	1	0
ENSG00000100100	PIK3IP1	2.4827	1.04912e-102	1	0.109167	0.670261	-0.388955	0.0284383	-1.15658	3.74048e-14	-1	-0.720089	2.77046e-06	-1	-3.53011	2.73451e-150	-1	-3.59175	1.53751e-155	-1	1	1	0
ENSG00000146278	PNRC1	1.63004	9.19109e-80	1	0.27664	0.0284065	0.181787	0.193095	-1.05845	4.13905e-25	-1	-1.39999	9.06304e-39	-1	-2.41185	9.09775e-149	-1	-2.84825	1.1009e-188	-1	1	1	0
ENSG00000141232	TOB1	0.973796	1.14488e-74	1	0.0984405	0.212268	0.203417	0.000615953	-0.564262	2.87678e-21	-1	-0.0205615	0.846366	0	-1.43962	8.69973e-148	-1	-0.79094	1.4645e-50	-1	1	1	0
ENSG00000185305	ARL15	0.765679	5.22932e-20	1	-0.014238	0.94759	0.376776	2.90707e-05	-1.78643	3.92816e-68	-1	-0.18734	0.0905636	0	-2.56634	3.2595e-144	-1	-0.576243	1.01529e-11	-1	1	1	0
ENSG00000150593	PDCD4	1.67971	5.18697e-161	1	0.387576	1.23197e-07	0.498723	3.42654e-11	-0.255944	0.000568068	-1	-0.684579	7.68082e-20	-1	-1.54808	4.08757e-139	-1	-1.86557	1.45386e-191	-1	1	1	0
ENSG00000068745	IP6K2	0.936653	9.41412e-118	1	0.153751	0.00177208	0.0971708	0.0462204	-0.218569	1.53408e-06	0	-0.0262402	0.724637	0	-1.00147	4.99512e-132	-1	-0.865722	1.35065e-101	-1	1	1	0
ENSG00000184205	TSPYL2	1.39251	2.56132e-83	1	-0.336091	0.000115375	-0.730335	1.05764e-17	0.0600183	0.577844	0	-0.0354742	0.802756	0	-1.66858	1.20548e-111	-1	-2.15831	1.41362e-167	-1	1	1	0
ENSG00000066135	KDM4A	0.571379	7.28294e-38	1	0.117355	0.0437454	-0.0103877	0.886589	-0.501961	9.74409e-26	-1	-0.0691981	0.282447	0	-0.955985	1.94789e-97	-1	-0.650965	6.40056e-48	-1	1	1	0
ENSG00000177732	SOX12	-0.116739	0.000252824	0	0.0274418	0.5598	-0.392293	2.19796e-38	-0.698578	6.99185e-114	-1	0.0621875	0.103911	0	-0.554397	2.28695e-71	-1	-0.213366	1.42413e-11	0	1	1	0
ENSG00000240891	PLCXD2	2.79004	0	1	0.448505	9.97132e-26	1.84306	6.15881e-282	1.65676	3.87511e-227	1	-0.0528985	0.578103	0	-0.684778	9.91308e-68	-1	-0.999884	5.5833e-138	-1	1	1	0
ENSG00000121691	CAT	0.454243	1.94515e-20	0	0.241631	2.78067e-05	0.221986	3.90037e-05	-0.571036	1.16273e-27	-1	-0.337351	4.22187e-10	-1	-0.783648	1.43863e-55	-1	-0.569608	1.13353e-30	-1	1	1	0
ENSG00000135446	CDK4	-0.470048	8.08977e-61	0	-0.285082	6.47641e-20	-0.751886	1.62857e-154	-0.645777	2.45477e-111	-1	0.174029	3.91968e-09	0	-0.460811	1.14931e-52	-1	-0.10781	0.000867628	0	1	1	0
ENSG00000100908	EMC9	-0.713746	6.70218e-16	-1	-0.226136	0.153304	-1.37778	2.09084e-48	-2.12195	2.33446e-93	-1	-0.0669366	0.619846	0	-1.63434	6.1608e-48	-1	-0.730971	4.78373e-13	-1	1	1	0
ENSG00000167703	SLC43A2	0.887086	3.30759e-27	1	0.00409977	0.979654	-0.963319	2.37748e-20	-0.299714	0.00131164	-1	-0.659892	2.05269e-12	-1	-1.1827	3.01376e-45	-1	-2.5103	1.28374e-150	-1	1	1	0
ENSG00000068308	OTUD5	0.485505	9.00908e-37	0	0.101282	0.0310744	0.241836	7.20664e-10	-0.101475	0.0220971	0	0.0861475	0.0831928	0	-0.485698	1.51249e-36	-1	-0.157522	9.42144e-05	0	1	1	0
ENSG00000079432	CIC	0.272859	1.15814e-13	0	0.266341	6.83523e-12	-0.131025	0.000723972	-0.434389	1.82227e-31	-1	0.129502	0.00179984	0	-0.440906	1.7283e-33	-1	-0.274382	1.874e-13	-1	1	1	0
ENSG00000160305	DIP2A	0.376334	6.02072e-10	0	-0.0352528	0.724124	-0.653613	2.03183e-23	-0.259927	6.57348e-05	-1	-0.113726	0.160061	0	-0.671514	5.68857e-28	-1	-1.14367	7.59114e-73	-1	1	1	0
ENSG00000183864	TOB2	0.318589	2.11416e-14	0	-0.0676085	0.221975	-0.079011	0.141152	-0.0676405	0.185365	0	-0.387549	6.8466e-18	-1	-0.453838	2.51387e-27	-1	-0.78515	3.10306e-75	-1	1	1	0
ENSG00000132510	KDM6B	1.47191	2.48195e-103	1	0.184343	0.019238	0.834488	1.17849e-33	0.603689	3.36792e-17	1	0.149011	0.109716	0	-0.683877	3.6612e-25	-1	-0.48841	2.85126e-13	-1	1	1	0
ENSG00000155252	PI4K2A	1.45778	1.7176e-258	1	0.430133	7.75814e-25	0.65835	1.24784e-44	0.64524	5.24302e-47	1	-0.275212	1.31802e-07	-1	-0.382403	1.83592e-22	-1	-1.07464	3.20538e-153	-1	1	1	0
ENSG00000100784	RPS6KA5	0.0808853	0.773803	0	-0.555617	0.0846478	-1.88479	5.17682e-14	-1.66692	6.67858e-14	-1	-0.469455	0.0505369	0	-2.30343	1.20563e-21	-1	-2.43513	3.63927e-23	-1	1	1	0
ENSG00000153561	RMND5A	0.33949	9.99361e-13	0	-0.0365849	0.619488	-0.302411	1.62022e-08	-0.0684026	0.253728	0	-0.292845	2.70281e-08	-1	-0.444478	1.54037e-20	-1	-0.934746	2.68669e-79	-1	1	1	0
ENSG00000166801	FAM111A	-1.53673	5.86757e-211	-1	-0.630804	1.92574e-28	-2.866	0	-1.39559	1.95602e-177	-1	-0.208835	3.91667e-05	0	-0.489658	1.3627e-17	-1	-1.5381	3.64696e-128	-1	1	1	0
ENSG00000047346	FAM214A	2.61747	5.70346e-95	1	1.0122	9.88109e-17	1.59217	1.30377e-27	0.774931	6.59331e-08	1	-0.467678	0.0131124	-1	-0.830338	4.46557e-15	-1	-1.49298	1.30973e-41	-1	1	1	0
ENSG00000186591	UBE2H	0.545108	2.29761e-35	1	0.22791	1.38142e-06	0.529885	9.2009e-32	0.0796417	0.13678	0	-0.198798	0.000102369	0	-0.237556	8.56799e-08	0	-0.214022	2.41714e-06	0	1	1	0
ENSG00000099991	CABIN1	-0.0139018	0.811582	0	-0.108056	0.0159263	-0.265666	2.84282e-12	-0.106034	0.0117552	0	0.322818	9.36699e-17	1	-0.200188	5.56126e-07	0	0.0710539	0.13051	0	1	1	0
ENSG00000073050	XRCC1	-1.08309	1.30527e-63	-1	-0.436353	6.10263e-09	-1.60415	1.75139e-120	-0.991155	3.98348e-54	-1	-0.0757805	0.38725	0	-0.34442	4.28093e-06	-1	-0.59684	2.42248e-15	-1	1	1	0
ENSG00000123975	CKS2	-1.39135	2.40317e-211	-1	-1.03059	1.20696e-105	-3.30044	0	-0.536927	2.29025e-36	-1	-0.302293	7.06951e-12	-1	-0.176168	0.000935311	0	-2.21138	7.74106e-252	-1	1	1	0
ENSG00000214753	HNRNPUL2	-0.551511	3.51777e-14	-1	-0.1879	0.024094	-0.686501	1.97461e-20	-0.142889	0.0732069	0	-0.074024	0.480199	0	0.220723	0.00600758	0	-0.209014	0.0170125	0	1	1	0
ENSG00000225377	NRSN2-AS1	1.0482	1.46508e-06	1	0.229707	0.442664	0.127907	0.697143	0.215534	0.464098	0	-0.137824	0.726646	0	-0.602963	0.00605087	-1	-1.05812	1.84814e-06	-1	1	1	0
ENSG00000111817	DSE	0.828114	1.2045e-66	1	0.45985	3.24322e-21	1.06967	4.13149e-116	0.232593	9.58033e-06	0	0.0566837	0.463226	0	-0.135671	0.00605352	0	0.298238	5.33445e-11	1	1	1	0
ENSG00000171223	JUNB	1.78037	2.52276e-220	1	0.397813	2.3129e-15	0.694595	4.46416e-32	1.51618	4.42652e-156	1	0.113416	0.178777	0	0.133623	0.0113939	0	-0.972363	2.35751e-79	-1	1	1	0
ENSG00000143624	INTS3	0.459078	1.30196e-25	0	0.104183	0.0355702	0.253536	1.12406e-08	0.437765	2.81957e-23	1	0.146092	0.00481837	0	0.0828701	0.0888687	0	-0.0594499	0.283841	0	1	1	0
ENSG00000167130	DOLPP1	-0.371661	3.09709e-07	0	-0.286499	0.00031235	-0.842509	1.27185e-30	-0.22796	0.00229798	0	0.0204051	0.878024	0	-0.142798	0.0942478	0	-0.450442	9.16619e-09	-1	1	1	0
ENSG00000009413	REV3L	0.606549	3.75844e-31	1	0.208574	0.000157757	0.14282	0.0113714	0.365467	1.4092e-11	1	0.292294	3.52477e-07	1	-0.0325076	0.639341	0	-0.171435	0.0019596	0	1	1	0
ENSG00000149948	HMGA2	0.340673	2.49466e-18	0	0.301053	1.80003e-20	0.93066	1.57448e-122	2.70724	0	1	-0.462835	1.73141e-28	-1	2.66762	0	1	0.127152	0.00218765	0	1	0	0
ENSG00000063660	GPC1	1.58889	0	1	0.912705	0	1.46255	0	-0.167923	2.0429e-12	0	0.508814	2.82967e-108	1	-0.844113	0	-1	0.382467	2.21747e-69	1	1	0	0
ENSG00000166508	MCM7	-2.10512	0	-1	-0.932648	5.94902e-249	-3.65493	0	0.105505	0.000201775	0	-0.421916	1.11247e-52	-1	1.27798	0	1	-1.97172	0	-1	1	0	0
ENSG00000026025	VIM	-0.000900526	0.984346	0	0.0164646	0.531715	-0.321183	1.77543e-67	0.632678	4.97182e-268	1	-0.250951	3.48533e-41	-1	0.650043	6.8814e-283	1	-0.571233	9.3067e-212	-1	1	0	0
ENSG00000171444	MCC	1.4094	5.01781e-215	1	0.649576	1.06128e-34	1.33985	7.94268e-205	-0.639712	2.18447e-34	-1	0.22068	3.28611e-05	0	-1.39953	1.20881e-210	-1	0.151134	0.000831998	0	1	0	0
ENSG00000075426	FOSL2	0.280433	9.14374e-20	0	-0.0497666	0.224266	-0.0892561	0.00721447	-0.57567	8.99779e-77	-1	0.299076	1.45679e-21	1	-0.905869	1.45531e-189	-1	-0.0706133	0.0503332	0	1	0	0
ENSG00000117394	SLC2A1	0.414933	7.99345e-25	0	0.0659358	0.250404	0.602155	6.69074e-53	-0.761531	1.12724e-72	-1	0.153872	0.000765913	0	-1.11053	2.30025e-158	-1	0.341094	1.41973e-17	1	1	0	0
ENSG00000173917	HOXB2	-0.684794	3.32865e-64	-1	-0.458111	1.23358e-17	-0.480775	3.05022e-33	-1.51416	5.00614e-260	-1	0.00118958	0.99519	0	-1.28748	1.04156e-153	-1	0.205209	3.87942e-06	0	1	0	0
ENSG00000182095	TNRC18	-0.165112	8.70926e-06	0	0.130142	0.00203627	-0.131477	0.000449975	-1.22018	1.41006e-246	-1	0.216162	8.35606e-09	0	-0.924925	3.47256e-142	-1	0.249797	1.09775e-11	0	1	0	0
ENSG00000070371	CLTCL1	0.659157	2.81945e-22	1	-0.0991809	0.400006	0.400323	1.75427e-09	-1.02298	1.13577e-39	-1	0.406779	2.41291e-08	1	-1.78132	1.62658e-121	-1	0.147944	0.0510453	0	1	0	0
ENSG00000167778	SPRYD3	0.149047	0.00243841	0	-0.0207159	0.739411	0.257347	3.0808e-08	1.14731	1.30809e-160	1	-0.0124264	0.89097	0	0.977546	2.79838e-120	1	0.0958732	0.0729114	0	1	0	0
ENSG00000178252	WDR6	0.142741	4.28977e-10	0	-0.00563532	0.890728	-0.0743003	0.00200266	-0.339059	1.79086e-49	-1	0.101613	3.73838e-05	0	-0.487436	4.97338e-102	-1	-0.115428	9.94181e-07	0	1	0	0
ENSG00000114353	GNAI2	0.218646	1.50014e-18	0	0.176912	3.68427e-11	0.220919	3.37518e-19	-0.458035	1.53788e-73	-1	0.0893045	0.00153	0	-0.499769	5.73005e-90	-1	0.0915771	0.000593412	0	1	0	0
ENSG00000136100	VPS36	-0.0217031	0.822321	0	-0.0103467	0.943525	-0.155199	0.0257834	-1.3684	2.47706e-81	-1	0.15685	0.0401566	0	-1.35705	9.26918e-79	-1	0.0233533	0.822219	0	1	0	0
ENSG00000100911	PSME2	0.132597	0.0314793	0	0.0126868	0.91177	0.0797107	0.240741	-0.998791	2.93411e-61	-1	-0.0536801	0.533949	0	-1.1187	2.91717e-77	-1	-0.106567	0.110994	0	1	0	0
ENSG00000150991	UBC	0.318612	1.79939e-61	0	0.0804696	8.4381e-05	0.11547	3.40692e-09	0.575001	2.57058e-200	1	0.334816	1.94876e-66	1	0.336858	5.67467e-71	1	0.131673	2.68915e-11	0	1	0	0
ENSG00000171552	BCL2L1	1.1833	0	1	0.547305	3.74554e-179	1.28464	0	0.970665	0	1	0.236859	3.21158e-26	0	0.334669	2.27825e-69	1	0.338204	1.42143e-70	1	1	0	0
ENSG00000105327	BBC3	2.42595	0	1	1.00754	2.60222e-58	1.91241	6.37472e-212	0.503039	8.62759e-13	1	0.274227	0.000533042	1	-0.915374	1.41247e-59	-1	-0.239316	4.60654e-05	0	1	0	0
ENSG00000139266	MARCHF9	0.333242	2.0113e-06	0	0.636598	1.03141e-13	0.216848	0.00311552	-1.41137	1.72559e-72	-1	-0.00197484	0.995673	0	-1.10802	2.84457e-53	-1	-0.118368	0.154431	0	1	0	0
ENSG00000263001	GTF2I	-0.0935349	0.0337852	0	-0.0500394	0.404338	-0.25942	9.62933e-11	-0.662569	6.17579e-59	-1	0.0407712	0.48969	0	-0.619074	3.99694e-50	-1	-0.125114	0.00486726	0	1	0	0
ENSG00000159140	SON	-0.0404061	0.320475	0	-0.125623	0.000505838	-0.327311	1.78405e-24	-0.392877	6.55465e-34	-1	0.203514	1.48626e-09	0	-0.478094	5.10514e-49	-1	-0.0833909	0.0250751	0	1	0	0
ENSG00000082701	GSK3B	0.298222	7.97556e-17	0	0.209419	1.21561e-07	0.128557	0.000587459	-0.426948	8.65072e-31	-1	0.145644	0.000254801	0	-0.515751	9.07572e-47	-1	-0.0240218	0.647185	0	1	0	0
ENSG00000170385	SLC30A1	0.975494	3.08886e-120	1	0.335582	3.63077e-14	0.751139	2.115e-74	0.0946619	0.0590644	0	0.263221	1.271e-08	1	-0.545249	5.22832e-40	-1	0.0388662	0.494388	0	1	0	0
ENSG00000107862	GBF1	0.143975	2.09059e-05	0	0.0622022	0.0975277	0.0655567	0.0792126	0.496025	1.59797e-55	1	0.0381837	0.431057	0	0.414252	5.31992e-40	1	-0.0402346	0.35089	0	1	0	0
ENSG00000159131	GART	-0.430027	2.6317e-51	0	-0.250845	2.53906e-15	-0.384042	6.55907e-43	-0.579166	7.39991e-90	-1	0.14036	2.77915e-06	0	-0.399985	2.2891e-39	-1	0.186345	6.66483e-10	0	1	0	0
ENSG00000204256	BRD2	0.0283302	0.445432	0	-0.147282	1.58499e-06	-0.346685	2.95913e-35	-0.188308	6.78109e-11	0	0.198502	9.80756e-12	0	-0.36392	3.25463e-37	-1	-0.176513	1.84124e-09	0	1	0	0
ENSG00000111481	COPZ1	-0.0289932	0.495061	0	-0.114252	0.000586374	-0.169299	3.62921e-07	0.477971	5.86521e-55	1	-0.152388	1.02866e-05	0	0.392712	6.74476e-37	1	-0.292694	2.96751e-19	-1	1	0	0
ENSG00000177733	HNRNPA0	-0.911548	0	-1	-0.364246	1.20221e-45	-1.1081	0	-0.848366	2.47058e-283	-1	0.0881753	0.000547626	0	-0.301064	1.01533e-31	-1	-0.10838	6.34101e-05	0	1	0	0
ENSG00000165280	VCP	0.202284	2.53931e-26	0	0.000734139	0.982838	-0.130118	2.2036e-11	0.00648131	0.823972	0	0.0632016	0.0040897	0	-0.195068	1.78471e-24	0	-0.2692	3.95196e-45	-1	1	0	0
ENSG00000115306	SPTBN1	-0.255981	1.07461e-13	0	-0.0816742	0.0399479	-0.44447	1.1064e-39	0.16508	2.24419e-06	0	0.235534	2.46707e-11	0	0.339387	2.58366e-23	1	0.0470452	0.295975	0	1	0	0
ENSG00000136352	NKX2-1	0.222891	0.328911	0	-0.153728	0.737915	-0.244786	0.251406	-1.97728	1.93586e-16	-1	0.457142	0.0333861	1	-2.3539	1.42212e-21	-1	-0.0105348	0.976335	0	1	0	0
ENSG00000198162	MAN1A2	0.566939	2.95663e-31	1	0.219752	4.84342e-05	0.318828	1.4711e-10	-0.091124	0.123937	0	0.0798572	0.242819	0	-0.438311	2.8769e-19	-1	-0.168254	0.00135598	0	1	0	0
ENSG00000221838	AP4M1	-0.253746	0.000668076	0	0.0929808	0.285079	-0.513074	2.31983e-10	0.223325	0.00200278	0	-0.518403	5.72027e-12	-1	0.570051	1.90148e-16	1	-0.777731	5.17189e-23	-1	1	0	0
ENSG00000034152	MAP2K3	1.12917	9.5227e-196	1	-0.31006	3.50377e-20	0.763801	1.1965e-81	1.72112	0	1	-0.168163	0.000376567	0	0.281896	2.93841e-16	1	-0.533527	1.21288e-49	-1	1	0	0
ENSG00000170315	UBB	-0.475551	5.13836e-58	0	-0.0852607	0.0123211	-0.62935	4.35791e-91	-0.14411	2.56202e-06	0	-0.896868	2.19846e-197	-1	0.246181	3.9548e-16	0	-1.05067	2.28888e-256	-1	1	0	0
ENSG00000163904	SENP2	0.0198168	0.730494	0	-0.0999261	0.0372805	-0.285998	6.43038e-13	-0.20103	8.85894e-07	0	0.0875501	0.0704195	0	-0.320773	2.15993e-15	-1	-0.218264	1.31223e-07	0	1	0	0
ENSG00000230148	HOXB-AS1	0.14279	0.534839	0	-0.368627	0.14913	0.000752813	0.997491	-0.939752	6.76066e-07	-1	-0.0768751	0.802754	0	-1.45117	5.91262e-14	-1	-0.218912	0.330316	0	1	0	0
ENSG00000129245	FXR2	-0.0354964	0.652827	0	-0.0272224	0.742688	-0.10099	0.11738	0.389696	7.52925e-13	1	0.0495771	0.567024	0	0.39797	3.33312e-13	1	-0.0159163	0.864836	0	1	0	0
ENSG00000129347	KRI1	-0.72821	2.09028e-38	-1	-0.341652	2.25928e-09	-0.744821	2.24702e-40	0.0333601	0.662237	0	0.0258421	0.786045	0	0.419919	5.80835e-13	1	0.00923101	0.92986	0	1	0	0
ENSG00000165533	TTC8	0.631928	1.00537e-15	1	0.195326	0.043972	0.493602	8.59993e-10	-0.0909129	0.393824	0	-0.0259953	0.86846	0	-0.527515	2.19055e-11	-1	-0.164321	0.0654766	0	1	0	0
ENSG00000161544	CYGB	4.57125	1.18567e-54	1	2.01409	1.66606e-22	3.71676	1.37022e-61	1.63411	1.34415e-06	1	0.985452	0.0165137	1	-0.923052	5.93879e-10	-1	0.130961	0.492975	0	1	0	0
ENSG00000162775	RBM15	-0.483366	5.02993e-14	0	-0.335521	1.48778e-07	-0.636871	2.53727e-23	0.247749	8.19014e-05	0	0.0440929	0.66041	0	0.395594	1.44832e-09	1	-0.109412	0.193435	0	1	0	0
ENSG00000147642	SYBU	-0.534928	0.00025427	-1	-0.221197	0.159275	-0.0715654	0.710338	0.508341	0.000152607	1	-0.0375078	0.885418	0	0.822071	3.48945e-09	1	0.425855	0.00647408	1	1	0	0
ENSG00000241360	PDXP	-0.85954	4.72199e-11	-1	-0.574673	3.69525e-06	-1.64477	3.21642e-31	0.45926	0.00014763	1	0.0373581	0.869207	0	0.744127	2.2615e-08	1	-0.747868	2.58889e-06	-1	1	0	0
ENSG00000119950	MXI1	0.463031	1.52469e-13	0	0.263302	2.74349e-05	0.383595	2.62487e-09	0.532427	1.06381e-17	1	-0.0959601	0.28665	0	0.332697	3.29559e-08	1	-0.175397	0.0103884	0	1	0	0
ENSG00000117000	RLF	-0.0153922	0.840033	0	0.0289216	0.718929	-0.218171	2.85945e-05	-0.310236	1.56306e-09	-1	-0.00692169	0.947094	0	-0.265922	3.07745e-07	-1	-0.2097	9.6469e-05	0	1	0	0
ENSG00000167716	WDR81	0.608383	5.43666e-27	1	0.292027	1.56176e-06	0.694385	2.75964e-35	0.0436072	0.589408	0	0.00813064	0.947982	0	-0.272748	1.95582e-06	-1	0.0941328	0.163842	0	1	0	0
ENSG00000139990	DCAF5	0.166772	6.13513e-07	0	0.0413886	0.326756	0.137926	4.37555e-05	0.26804	1.48635e-16	1	0.0292438	0.572467	0	0.142657	1.63189e-05	0	0.000398226	0.999343	0	1	0	0
ENSG00000149930	TAOK2	-0.00924062	0.889132	0	-0.101415	0.0450965	-0.436267	1.59939e-24	-0.0833312	0.0874508	0	0.0916352	0.0819558	0	-0.175505	8.54375e-05	0	-0.335391	2.1338e-14	-1	1	0	0
ENSG00000108641	B9D1	0.52091	1.89392e-08	1	0.22907	0.0366425	0.732213	7.39895e-15	-0.0738438	0.567513	0	-0.316601	0.00411868	-1	-0.365684	0.000101997	-1	-0.105299	0.375167	0	1	0	0
ENSG00000110075	PPP6R3	-0.464824	5.39394e-39	0	-0.186227	2.24575e-06	-0.672911	9.02105e-78	-0.425557	5.94363e-33	-1	-0.0387731	0.458725	0	-0.146961	0.000170016	0	-0.246861	1.47694e-10	0	1	0	0
ENSG00000088179	PTPN4	0.193901	0.00165068	0	0.0795926	0.31198	0.0554307	0.484139	-0.111407	0.103847	0	-0.211702	0.00168238	0	-0.225715	0.000213161	0	-0.350172	7.27902e-09	-1	1	0	0
ENSG00000163960	UBXN7	0.0697456	0.236592	0	0.0319513	0.670284	-0.0973139	0.0873631	-0.148668	0.00455998	0	-0.1505	0.00772347	0	-0.186462	0.000256003	0	-0.317559	2.70808e-10	-1	1	0	0
ENSG00000109220	CHIC2	0.748705	3.03154e-20	1	0.133848	0.189592	0.525715	3.29122e-10	0.319856	0.000264017	1	-0.0242604	0.884921	0	-0.295001	0.000346682	-1	-0.247251	0.00413678	0	1	0	0
ENSG00000162222	TTC9C	-0.168154	0.0672722	0	-0.203327	0.0416076	-0.305013	0.000343246	-0.279233	0.00120013	-1	0.0224113	0.884905	0	-0.314407	0.000386485	-1	-0.114448	0.285502	0	1	0	0
ENSG00000184009	ACTG1	-0.0418005	0.275667	0	-0.318528	1.18762e-24	-0.366352	5.50518e-33	0.38413	3.62245e-36	1	0.385334	2.14194e-35	1	0.107403	0.00104482	0	0.0607826	0.104862	0	1	0	0
ENSG00000113810	SMC4	-2.13243	0	-1	-0.949336	1.46444e-120	-2.93518	0	-1.03504	2.70092e-167	-1	-0.0301004	0.613368	0	0.14805	0.00127828	0	-0.832851	1.88931e-73	-1	1	0	0
ENSG00000227963	RBM15-AS1	-2.43433	0.000937461	-1	-0.125921	0.887938	-1.60785	0.0378738	-0.0133298	0.999981	0	-0.65036	0.408231	0	2.29508	0.00207096	1	0.176115	0.901669	0	1	0	0
ENSG00000250072	SH3TC2-DT	0.0872298	0.945796	0	0.218667	0.815132	0.367699	0.731343	2.04559	0.00506144	1	-0.00995012	0.996135	0	2.17703	0.00215948	1	0.270519	0.821132	0	1	0	0
ENSG00000229124	VIM-AS1	-0.11429	0.740207	0	0.112099	0.759833	0.0838598	0.815692	0.496998	0.0591406	0	-1.15361	6.55657e-06	-1	0.723387	0.0038138	1	-0.955459	0.00017845	-1	1	0	0
ENSG00000205794	AC098591.2	-0.434601	0.00010759	0	0.047078	0.783704	-0.406869	0.000271509	-0.207884	0.0852054	0	0.0261302	0.896764	0	0.273794	0.0230229	1	0.0538617	0.755131	0	1	0	0
ENSG00000255920	CCND2-AS1	0.37583	0.532758	0	0.186394	0.753768	1.10447	0.0204494	1.15379	0.0120145	1	-0.139085	0.876748	0	0.964351	0.030481	1	0.58956	0.2643	0	1	0	0
ENSG00000173575	CHD2	0.392142	2.95403e-17	0	0.325191	1.70211e-11	0.0846166	0.116139	-0.0425277	0.505708	0	0.15154	0.00510121	0	-0.109479	0.0305101	0	-0.155985	0.00175003	0	1	0	0
ENSG00000198728	LDB1	0.153535	0.000698767	0	0.129876	0.00629684	0.157938	0.000344508	0.124517	0.00727418	0	0.144861	0.00301368	0	0.100859	0.0318298	0	0.149264	0.00110809	0	1	0	0
ENSG00000241749	RPSAP52	0.0745781	0.952435	0	-0.276948	0.747704	0.16011	0.879078	1.74249	0.0119609	1	0.190993	0.890425	0	1.39096	0.0534613	0	0.276525	0.80331	0	1	0	0
ENSG00000227533	SLC2A1-AS1	1.09361	0.0167252	1	0.513917	0.411157	0.650603	0.170801	-0.300556	0.645109	0	0.402248	0.551797	0	-0.880249	0.0565105	0	-0.0407594	0.95217	0	1	0	0
ENSG00000169247	SH3TC2	0.16718	0.175029	0	-0.0285457	0.864282	0.403386	0.000419517	0.40459	0.000134169	1	-0.432873	0.000324084	-1	0.208865	0.0678	0	-0.196667	0.117265	0	1	0	0
ENSG00000249884	RNF103-CHMP3	-0.0392715	0.990729	0	NA	NA	-1.50326	0.494747	1.89118	0.159205	0	NA	NA	0	2.33312	0.0678978	0	NA	NA	0	1	0	0
ENSG00000239779	WBP1	0.690529	2.90927e-07	1	0.216897	0.19197	0.121388	0.526477	0.211245	0.19525	0	-0.273433	0.135982	0	-0.262387	0.0697049	0	-0.842574	8.37802e-10	-1	1	0	0
ENSG00000245552	AP000787.1	0.418402	0.525123	0	0.114627	0.908588	0.0697083	0.935112	-0.75213	0.259789	0	-0.239722	0.792318	0	-1.05591	0.0778901	0	-0.588415	0.375384	0	1	0	0
ENSG00000072501	SMC1A	-1.15792	0	-1	-0.529156	3.63655e-67	-1.49505	0	-0.564919	3.64775e-85	-1	-0.0970119	0.00310363	0	0.0638453	0.0787054	0	-0.434141	1.12849e-40	-1	1	0	0
ENSG00000179152	TCAIM	0.31646	1.31968e-06	0	0.30194	1.20506e-05	0.119564	0.113674	-0.109649	0.15743	0	-0.0635786	0.525612	0	-0.12417	0.0859051	0	-0.260475	0.000121067	-1	1	0	0
ENSG00000148082	SHC3	0.198428	0.69501	0	0.67279	0.193923	-0.323567	0.496885	-1.15692	0.00683143	-1	0.0499681	0.946488	0	-0.682562	0.107798	0	-0.472027	0.315604	0	1	0	0
ENSG00000202515	VTRNA1-3	-1.84751	0.30776	0	NA	NA	-1.44039	0.383495	-0.224696	0.902991	0	NA	NA	0	2.53018	0.123514	0	NA	NA	0	1	0	0
ENSG00000253563	NKX2-1-AS1	NA	NA	0	NA	NA	NA	NA	-1.5005	0.584136	0	NA	NA	0	-3.35634	0.133708	0	NA	NA	0	1	0	0
ENSG00000115274	INO80B	0.339361	0.521391	0	0.229725	0.671946	0.90537	0.066531	0.731211	0.0969763	0	-0.787641	0.170959	0	0.621574	0.150286	0	-0.221631	0.709189	0	1	0	0
ENSG00000115520	COQ10B	0.866261	5.16189e-33	1	0.114206	0.174133	0.423394	2.17792e-08	0.857785	2.6487e-32	1	0.0612217	0.624868	0	0.10573	0.186206	0	-0.381645	1.19927e-07	-1	1	0	0
ENSG00000188033	ZNF490	1.03825	0.00115914	1	0.210385	0.640617	0.895059	0.00559832	0.379559	0.340362	0	0.0655593	0.918461	0	-0.448308	0.187558	0	-0.0776336	0.866225	0	1	0	0
ENSG00000005486	RHBDD2	0.350663	1.02745e-16	0	0.153151	0.000874628	0.0688237	0.18443	0.133082	0.00367728	0	-0.0776574	0.174072	0	-0.06443	0.194716	0	-0.359497	3.6838e-17	-1	1	0	0
ENSG00000139117	CPNE8	0.549569	1.29081e-14	1	0.203206	0.00792107	0.827943	2.1788e-31	0.449813	5.46386e-10	1	-0.16269	0.0857	0	0.103451	0.200754	0	0.115683	0.164089	0	1	0	0
ENSG00000136243	NUP42	-0.255606	0.0131691	0	-0.344855	0.000556197	-0.373443	0.000175828	0.235437	0.0175551	0	0.00333579	0.993197	0	0.146188	0.202677	0	-0.1145	0.382886	0	1	0	0
ENSG00000129355	CDKN2D	-1.75709	3.2881e-50	-1	-0.00245744	0.991678	-1.87301	2.05734e-56	-1.55815	1.8779e-41	-1	0.0598715	0.732302	0	0.196482	0.220348	0	-0.0560538	0.795926	0	1	0	0
ENSG00000107859	PITX3	-1.28116	0.212486	0	NA	NA	-1.7818	0.104163	-0.562095	0.603572	0	-0.178593	0.904111	0	1.23921	0.230456	0	-0.679233	0.65725	0	1	0	0
ENSG00000234807	LINC01135	2.40458	0.296357	0	NA	NA	-0.0277039	0.994942	3.87195	0.0437096	1	NA	NA	0	2.06259	0.246738	0	NA	NA	0	1	0	0
ENSG00000260404	AC110079.1	0.459307	0.00772989	0	-0.0287055	0.910522	-0.299892	0.0912539	0.692324	1.93161e-05	1	0.540509	0.00263822	1	0.204311	0.26903	0	-0.21869	0.277599	0	1	0	0
ENSG00000120158	RCL1	0.612176	1.25849e-16	1	-0.0699613	0.482842	0.319627	5.34591e-05	0.590002	1.86915e-15	1	-0.058438	0.645189	0	-0.0921357	0.291462	0	-0.350987	3.38191e-06	-1	1	0	0
ENSG00000143878	RHOB	-0.0177602	0.78197	0	-0.168502	0.000277625	-0.00988665	0.884377	0.205514	2.98823e-06	0	-0.306832	9.2795e-12	-1	0.0547724	0.30599	0	-0.298959	1.81313e-11	-1	1	0	0
ENSG00000101665	SMAD7	0.283178	9.59584e-05	0	0.00815798	0.948006	0.0397532	0.685865	0.192516	0.0115557	0	0.14947	0.0912153	0	-0.0825037	0.338831	0	-0.0939542	0.292362	0	1	0	0
ENSG00000223692	DIP2A-IT1	0.137726	0.937078	0	NA	NA	-1.34722	0.366259	0.310658	0.847368	0	NA	NA	0	-1.11642	0.475393	0	NA	NA	0	1	0	0
ENSG00000129214	SHBG	2.2686	0.10377	0	NA	NA	0.827751	0.586817	1.55855	0.314676	0	NA	NA	0	-0.810536	0.543546	0	NA	NA	0	1	0	0
ENSG00000283971	MIR4442	-0.706205	0.706797	0	NA	NA	1.78411	0.358357	-2.90876	0.128962	0	NA	NA	0	-1.26751	0.551267	0	NA	NA	0	1	0	0
ENSG00000173230	GOLGB1	0.96334	5.01762e-111	1	0.355937	2.74045e-16	0.639419	2.50298e-48	0.573606	4.84226e-39	1	-0.0342407	0.642882	0	-0.0337967	0.551994	0	-0.358161	1.09643e-16	-1	1	0	0
ENSG00000224310	LINC01567	3.78547	0.0793488	0	NA	NA	1.82799	0.508409	3.98935	0.0590182	0	NA	NA	0	-1.31731	0.560774	0	NA	NA	0	1	0	0
ENSG00000050820	BCAR1	0.0862515	0.0373297	0	-0.104242	0.0127669	-0.039532	0.393531	0.161607	2.25723e-05	0	0.206769	1.10723e-07	0	-0.028887	0.562936	0	0.0809854	0.0606855	0	1	0	0
ENSG00000265112	MIR3153	-0.0378204	0.992372	0	NA	NA	-1.59682	0.487151	0.442604	0.865846	0	NA	NA	0	-1.40638	0.59577	0	NA	NA	0	1	0	0
ENSG00000168944	CEP120	-0.152203	0.012176	0	0.0372797	0.667834	-0.386697	3.76878e-11	-0.229162	8.51176e-05	0	-0.122085	0.0777842	0	-0.0396791	0.608041	0	-0.35658	2.68754e-09	-1	1	0	0
ENSG00000068885	IFT80	-0.359305	0.0111479	0	-0.00354293	0.988113	-0.377476	0.00699936	-0.449307	0.00118479	-1	0.0229006	0.927817	0	-0.0935454	0.610795	0	0.00472962	0.988837	0	1	0	0
ENSG00000272888	LINC01578	-0.315031	0.000725949	0	-0.232343	0.0256068	-0.667017	1.39196e-12	-0.131517	0.208982	0	-0.134354	0.258441	0	-0.0488285	0.706956	0	-0.48634	9.61985e-07	-1	1	0	0
ENSG00000167491	GATAD2A	-0.16243	9.22518e-05	0	-0.236504	1.17322e-08	-0.317881	8.66136e-16	0.0526814	0.279456	0	0.165871	0.000115289	0	-0.0213924	0.70949	0	0.0104208	0.877955	0	1	0	0
ENSG00000227857	AL358075.2	-0.292587	0.881889	0	NA	NA	-0.344467	0.865792	0.723516	0.661509	0	NA	NA	0	-0.674293	0.737845	0	NA	NA	0	1	0	0
ENSG00000063015	SEZ6	0.722888	0.73219	0	NA	NA	2.29811	0.199238	0.414625	0.855466	0	NA	NA	0	0.539816	0.774024	0	NA	NA	0	1	0	0
ENSG00000147654	EBAG9	-0.149929	0.0690941	0	-0.0330174	0.778432	-0.19613	0.0123465	-0.142541	0.0853162	0	0.0509816	0.662319	0	-0.025629	0.811894	0	0.00478135	0.973217	0	1	0	0
ENSG00000233360	PDXP-DT	0.693757	0.552858	0	NA	NA	0.714506	0.603155	1.17169	0.253081	0	-0.893248	0.563287	0	0.259465	0.826542	0	-0.872499	0.471382	0	1	0	0
ENSG00000234690	EPCAM-DT	0.710889	0.0849262	0	0.705004	0.100564	0.304819	0.561598	0.105724	0.854832	0	-0.318653	0.609877	0	0.0998392	0.842199	0	-0.724723	0.092112	0	1	0	0
ENSG00000229951	FLJ31356	0.0657849	0.963988	0	NA	NA	-0.538381	0.602404	-0.33865	0.77588	0	0.398851	0.756539	0	-0.226568	0.845053	0	-0.205315	0.874432	0	1	0	0
ENSG00000281357	ARRDC3-AS1	-0.056198	0.977992	0	NA	NA	0.100131	0.952113	-0.0173504	0.999981	0	-0.369142	0.827224	0	-0.267296	0.847692	0	-0.212813	0.893124	0	1	0	0
ENSG00000105647	PIK3R2	0.23165	0.912289	0	NA	NA	1.19234	0.528162	-1.32296	0.534757	0	NA	NA	0	0.28241	0.884147	0	NA	NA	0	1	0	0
ENSG00000116717	GADD45A	2.18433	0	1	0.176237	1.55296e-06	1.34514	8.69962e-262	2.01336	0	1	0.594826	1.53333e-36	1	0.00526462	0.924244	0	-0.244366	7.38291e-12	0	1	0	0
ENSG00000231889	TRAF3IP2-AS1	0.203294	0.564903	0	0.0764923	0.859157	-0.319177	0.321453	0.132472	0.727546	0	0.249233	0.527559	0	0.00567013	0.987116	0	-0.273238	0.44375	0	1	0	0
ENSG00000118785	SPP1	-0.0723579	0.735622	0	0.431476	1.08179e-24	1.0876	9.04416e-34	6.05731	0	1	1.07293	8.06337e-17	1	6.56115	0	1	2.23288	1.43075e-83	1	0	0	0
ENSG00000166963	MAP1A	0.887861	1.85399e-154	1	0.712964	1.9549e-115	1.24774	0	1.37525	0	1	0.592387	1.38514e-66	1	1.20035	0	1	0.952263	4.1071e-199	1	0	0	0
ENSG00000196878	LAMB3	1.2106	0	1	0.0811263	0.0122651	1.11611	1.51386e-305	2.66737	0	1	0.478483	7.98006e-50	1	1.53789	0	1	0.383994	2.52515e-38	1	0	0	0
ENSG00000052749	RRP12	0.430189	4.12338e-33	0	0.00462434	0.933212	0.697622	2.06457e-96	1.69341	0	1	0.370692	8.12358e-24	1	1.26784	0	1	0.638125	6.46184e-81	1	0	0	0
ENSG00000163297	ANTXR2	1.14623	4.59932e-45	1	0.251302	1.0017e-07	1.33285	6.53212e-68	4.17519	0	1	0.161467	0.180061	0	3.28026	0	1	0.348088	6.42937e-07	1	0	0	0
ENSG00000099250	NRP1	0.729384	6.42567e-64	1	0.604984	2.19344e-61	1.49936	7.71768e-272	2.62787	0	1	-0.178439	0.000538937	0	2.50347	0	1	0.591536	3.73395e-48	1	0	0	0
ENSG00000159399	HK2	-0.146367	0.0180513	0	-0.0410605	0.490336	0.927374	9.07305e-71	2.11475	0	1	-0.144833	0.0325797	0	2.22005	0	1	0.928909	1.36187e-70	1	0	0	0
ENSG00000253368	TRNP1	1.60914	2.03136e-182	1	0.746424	5.36497e-72	1.09833	1.86047e-96	2.81337	0	1	0.468577	1.52037e-13	1	1.95065	0	1	-0.0422387	0.542946	0	0	0	0
ENSG00000058085	LAMC2	0.859248	2.75421e-117	1	0.172352	3.70602e-06	0.471292	3.29934e-37	2.0178	0	1	0.404583	2.88329e-25	1	1.33091	0	1	0.0166264	0.775678	0	0	0	0
ENSG00000161011	SQSTM1	1.20922	0	1	0.715692	2.63758e-291	1.29584	0	1.86685	0	1	0.247095	4.04711e-26	0	1.37332	0	1	0.333708	3.64458e-59	1	0	0	0
ENSG00000135919	SERPINE2	0.567111	2.16872e-57	1	0.207384	9.66639e-11	0.861583	3.07673e-137	1.65737	0	1	0.0496363	0.34917	0	1.29764	0	1	0.344108	5.58322e-24	1	0	0	0
ENSG00000108179	PPIF	-0.96927	1.15086e-155	-1	-0.423407	8.96831e-40	-0.763708	2.03099e-104	1.21264	3.39754e-302	1	0.15886	2.2547e-05	0	1.7585	0	1	0.364422	4.54234e-21	1	0	0	0
ENSG00000170498	KISS1	0.943915	6.333e-29	1	-0.35203	1.02994e-12	0.696499	2.17303e-16	4.06334	0	1	0.0996874	0.478878	0	2.76739	0	1	-0.147729	0.105604	0	0	0	0
ENSG00000164171	ITGA2	2.68099	0	1	0.961882	6.48557e-144	3.36632	0	4.03876	0	1	-0.260872	0.000331181	-1	2.31965	0	1	0.424454	1.29204e-24	1	0	0	0
ENSG00000105825	TFPI2	-0.0594544	0.598037	0	0.124333	0.068698	-0.103226	0.278458	2.41125	9.34563e-270	1	0.246269	0.00676568	0	2.59503	0	1	0.202498	0.0272568	0	0	0	0
ENSG00000260260	SNHG19	0.14717	0.012049	0	0.29079	1.48731e-10	-0.0971876	0.123469	2.26645	0	1	0.0642277	0.418641	0	2.41006	0	1	-0.18013	0.0022612	0	0	0	0
ENSG00000175352	NRIP3	-0.110033	0.096636	0	0.195432	1.89647e-05	-0.0106882	0.902038	2.01091	0	1	0.145649	0.0299523	0	2.31638	0	1	0.244993	4.41379e-05	0	0	0	0
ENSG00000100292	HMOX1	1.40279	3.7431e-230	1	0.977937	9.42889e-189	1.41929	2.60807e-227	2.58203	0	1	-0.116624	0.0552007	0	2.15717	0	1	-0.100124	0.0254544	0	0	0	0
ENSG00000091409	ITGA6	1.20442	4.64831e-274	1	0.256001	4.25689e-16	1.42531	0	2.1566	0	1	-0.0765474	0.101071	0	1.20818	0	1	0.144337	2.91582e-05	0	0	0	0
ENSG00000115310	RTN4	0.194262	8.41256e-16	0	-0.0609533	0.0200934	0.16103	4.27336e-11	1.41945	0	1	-0.0641437	0.0270933	0	1.16423	0	1	-0.0973758	0.000155078	0	0	0	0
ENSG00000180573	H2AC6	-1.5401	1.52651e-277	-1	-0.795786	8.37185e-116	-1.79603	0	0.915233	8.14099e-152	1	0.00668363	0.92875	0	1.65955	0	1	-0.249249	4.55924e-06	0	0	0	0
ENSG00000176014	TUBB6	0.0273406	0.34043	0	-0.099565	1.45649e-05	0.0862667	0.000306323	1.00825	0	1	-0.107474	1.278e-05	0	0.881342	0	1	-0.0485482	0.071583	0	0	0	0
ENSG00000041982	TNC	0.189694	2.46206e-07	0	0.179571	5.88946e-07	0.433032	7.42142e-33	1.51325	0	1	-0.455201	3.3095e-35	-1	1.50312	0	1	-0.211864	1.27309e-08	0	0	0	0
ENSG00000144821	MYH15	0.854158	1.67612e-15	1	-0.056046	0.518837	0.0507267	0.799103	4.38821	0	1	-0.523357	0.000188471	-1	3.478	0	1	-1.32679	1.81414e-30	-1	0	0	0
ENSG00000149968	MMP3	1.59677	1.10264e-87	1	0.314301	3.0305e-17	1.2807	3.83722e-14	6.26725	0	1	-2.24691	2.48854e-46	-1	4.98478	0	1	-2.56299	1.16321e-143	-1	0	0	0
ENSG00000123496	IL13RA2	0.506132	1.03491e-06	1	0.23896	6.60423e-07	0.62127	0.000434666	4.36322	0	1	-1.68912	1.75036e-28	-1	4.09605	0	1	-1.57399	7.86596e-37	-1	0	0	0
ENSG00000167355	OR51B5	0.36716	1.6263e-07	0	-0.271984	2.61287e-07	0.309694	0.000112901	2.92655	0	1	-0.536123	7.62323e-12	-1	2.28741	0	1	-0.593588	6.63106e-17	-1	0	0	0
ENSG00000226950	DANCR	-0.144716	0.000103084	0	-0.0623187	0.0975462	0.0447382	0.34564	1.58374	0	1	-0.50665	3.03126e-43	-1	1.66614	0	1	-0.317197	1.63643e-17	-1	0	0	0
ENSG00000169908	TM4SF1	0.287132	9.80676e-09	0	0.231123	3.04878e-08	0.111582	0.0734454	1.80603	0	1	-0.490963	8.84269e-20	-1	1.75003	0	1	-0.666512	2.66595e-39	-1	0	0	0
ENSG00000084710	EFR3B	1.1434	5.00861e-106	1	0.148806	0.000246715	0.658434	9.28837e-20	2.96027	0	1	-1.11609	4.73514e-58	-1	1.96567	0	1	-1.60105	2.43631e-180	-1	0	0	0
ENSG00000029153	ARNTL2	-0.441749	1.90191e-28	0	-0.0371016	0.446495	-0.504338	1.01004e-33	1.09315	2.24229e-198	1	-0.272638	4.2307e-11	-1	1.49779	0	1	-0.335226	8.9625e-15	-1	0	0	0
ENSG00000106367	AP1S1	0.496682	1.08818e-70	0	0.196977	9.93632e-15	0.61978	1.01344e-89	1.66204	0	1	-0.772384	4.35717e-139	-1	1.36233	0	1	-0.649286	3.21432e-117	-1	0	0	0
ENSG00000185567	AHNAK2	1.79036	0	1	0.821532	6.88122e-95	1.83692	0	-0.436469	3.12341e-27	-1	0.430147	4.80961e-27	1	-1.4053	0	-1	0.476704	8.95802e-38	1	0	0	0
ENSG00000128564	VGF	2.16978	0	1	0.366009	1.23412e-35	1.6391	0	3.20825	0	1	-1.46262	0	-1	1.40448	0	1	-1.9933	0	-1	0	0	0
ENSG00000196754	S100A2	1.85443	0	1	0.749007	1.00393e-151	1.42754	0	-0.00771643	0.866548	0	0.339388	1.34408e-30	1	-1.11314	0	-1	-0.0875035	0.00357882	0	0	0	0
ENSG00000122641	INHBA	1.81276	0	1	0.211678	1.45071e-06	1.34257	1.22401e-291	0.0252663	0.67483	0	0.339615	1.28318e-15	1	-1.57582	0	-1	-0.13058	0.000480701	0	0	0	0
ENSG00000186575	NF2	0.033196	0.35077	0	-0.265745	3.60078e-17	-0.114381	3.8178e-05	-0.846178	9.30371e-191	-1	0.791138	8.98351e-189	1	-1.14512	0	-1	0.643561	1.02173e-125	1	0	0	0
ENSG00000049656	CLPTM1L	-0.16881	5.87892e-11	0	-0.396003	2.76724e-46	-0.308814	2.12418e-36	-0.914827	1.67206e-275	-1	0.664317	1.12754e-159	1	-1.14202	0	-1	0.524313	4.25451e-98	1	0	0	0
ENSG00000140443	IGF1R	1.80769	0	1	0.383774	2.95699e-28	1.28657	0	-0.228333	9.6081e-11	0	0.289159	8.01003e-17	1	-1.65225	0	-1	-0.23196	4.34235e-14	0	0	0	0
ENSG00000166741	NNMT	1.13616	0	1	0.197294	1.11271e-07	0.979976	2.03594e-250	-0.748159	1.0402e-109	-1	0.42531	2.87167e-41	1	-1.68703	0	-1	0.269125	1.35978e-20	1	0	0	0
ENSG00000145934	TENM2	1.01221	1.28963e-158	1	-0.335327	3.15582e-15	0.647039	1.21809e-67	-0.809134	1.95885e-93	-1	0.680666	3.36549e-70	1	-2.15667	0	-1	0.315495	1.38954e-16	1	0	0	0
ENSG00000214517	PPME1	0.760628	1.74392e-92	1	0.184966	2.85431e-05	0.461866	1.87771e-36	-0.988977	1.58765e-138	-1	0.717672	7.45338e-81	1	-1.56464	0	-1	0.418911	1.10007e-29	1	0	0	0
ENSG00000218336	TENM3	0.275678	6.30182e-13	0	-0.144734	0.0019602	0.178017	3.63198e-06	-1.28365	8.17123e-233	-1	0.54102	3.45145e-46	1	-1.70407	0	-1	0.443359	3.41023e-32	1	0	0	0
ENSG00000105767	CADM4	0.718926	7.84626e-96	1	-0.111029	0.0213499	0.528343	5.18733e-55	-1.30463	7.66835e-258	-1	0.540552	6.87992e-53	1	-2.13459	0	-1	0.349968	1.84179e-24	1	0	0	0
ENSG00000120913	PDLIM2	0.52081	7.27461e-33	1	-0.108673	0.131962	0.381959	6.66212e-20	-1.32158	1.07741e-148	-1	0.469294	7.30286e-26	1	-1.95107	0	-1	0.330443	7.41636e-15	1	0	0	0
ENSG00000187498	COL4A1	0.927385	2.60425e-80	1	-0.180896	0.0019437	0.760086	5.46056e-55	-1.40448	4.5591e-171	-1	0.500214	3.86984e-23	1	-2.51276	0	-1	0.332916	4.38707e-11	1	0	0	0
ENSG00000100934	SEC23A	-0.0796696	0.0387027	0	0.0340641	0.631449	0.0384777	0.335837	-2.06845	0	-1	0.863138	1.66914e-153	1	-1.95471	0	-1	0.981285	4.48632e-199	1	0	0	0
ENSG00000161249	DMKN	0.357507	1.22023e-14	0	0.0144739	0.909999	0.43453	5.85197e-23	-2.09155	1.49051e-259	-1	0.281516	8.17284e-09	1	-2.43458	0	-1	0.358539	9.70974e-16	1	0	0	0
ENSG00000092148	HECTD1	-0.0230461	0.648487	0	0.0963031	0.179098	-0.0710354	0.0622146	-2.93266	0	-1	0.941258	2.3117e-167	1	-2.81331	0	-1	0.893269	1.99095e-151	1	0	0	0
ENSG00000108821	COL1A1	0.717637	2.55241e-52	1	-0.000312032	0.997054	0.529606	5.08809e-29	-2.541	0	-1	0.540219	3.25911e-29	1	-3.25895	0	-1	0.352189	5.02864e-13	1	0	0	0
ENSG00000092969	TGFB2	-0.368023	1.74729e-15	0	-1.14905	2.37182e-49	-0.357346	1.95614e-15	-2.61146	0	-1	0.346872	6.81504e-14	1	-3.39248	0	-1	0.357549	2.62572e-14	1	0	0	0
ENSG00000161714	PLCD3	1.09026	0	1	0.471221	1.06184e-91	1.05215	0	-0.204445	7.96362e-18	0	-0.132608	1.25763e-07	0	-0.823481	0	-1	-0.170713	4.4662e-15	0	0	0	0
ENSG00000012171	SEMA3B	2.7898	0	1	1.26258	4.77771e-89	2.63283	0	-0.769386	2.55434e-32	-1	0.299857	3.10784e-06	1	-2.2966	0	-1	0.142882	0.00872075	0	0	0	0
ENSG00000178184	PARD6G	2.27418	0	1	1.45512	1.75054e-230	1.97878	0	-0.887532	3.9956e-80	-1	0.410834	1.74926e-23	1	-1.70659	0	-1	0.115436	0.000315814	0	0	0	0
ENSG00000139211	AMIGO2	0.80002	8.98282e-122	1	-0.133671	0.00305375	0.901207	2.76089e-160	-1.04437	9.65274e-173	-1	0.241394	5.17054e-11	0	-1.97806	0	-1	0.342581	2.00336e-24	1	0	0	0
ENSG00000141736	ERBB2	0.506263	9.14606e-53	1	0.342708	2.8965e-15	0.340231	3.58151e-26	-1.27553	7.98301e-237	-1	0.350334	1.73958e-24	1	-1.43908	0	-1	0.184302	2.91321e-08	0	0	0	0
ENSG00000106003	LFNG	0.915258	2.52947e-114	1	-0.270778	1.22407e-07	0.432535	5.24733e-27	-0.962513	3.0951e-104	-1	0.351698	2.10617e-16	1	-2.14855	0	-1	-0.131026	0.00270705	0	0	0	0
ENSG00000141753	IGFBP4	1.87893	0	1	0.22072	0.000604806	1.65051	0	-1.54289	7.65869e-198	-1	0.402211	2.09105e-21	1	-3.2011	0	-1	0.173787	9.66999e-07	0	0	0	0
ENSG00000236609	ZNF853	0.593322	9.18498e-42	1	0.114806	0.13848	0.469488	3.09647e-28	-1.6353	8.21721e-200	-1	0.299806	1.80285e-10	1	-2.11381	0	-1	0.175971	9.24069e-05	0	0	0	0
ENSG00000129474	AJUBA	0.0368509	0.519345	0	-0.225669	0.000118003	-0.311589	4.64197e-14	-1.73333	1.42702e-296	-1	0.565932	5.8841e-42	1	-1.99585	0	-1	0.217492	7.17358e-07	0	0	0	0
ENSG00000165801	ARHGEF40	0.498916	7.56519e-30	0	0.33658	7.43784e-09	0.0125553	0.850928	-1.9146	0	-1	0.342782	8.04432e-14	1	-2.07694	0	-1	-0.143579	0.00287019	0	0	0	0
ENSG00000167614	TTYH1	0.549106	7.82507e-20	1	-0.0400072	0.795633	0.231628	0.000166474	-2.48524	7.10674e-221	-1	0.431959	6.42209e-12	1	-3.07435	0	-1	0.114481	0.106722	0	0	0	0
ENSG00000232774	AL355916.1	2.23319	0	1	0.131994	0.391326	1.86989	0	-2.63662	2.42391e-190	-1	0.292019	2.0373e-06	1	-4.73781	0	-1	-0.0712773	0.207246	0	0	0	0
ENSG00000187244	BCAM	0.409854	8.79319e-27	0	-0.274348	0.000946448	0.184319	1.99964e-06	-3.75056	0	-1	0.446947	8.71258e-31	1	-4.43476	0	-1	0.221411	1.57272e-08	0	0	0	0
ENSG00000100867	DHRS2	-2.25322	0	-1	-0.457578	3.05234e-14	-2.31298	0	-6.29381	0	-1	0.268759	1.94257e-30	1	-4.49817	0	-1	0.208994	6.95517e-16	0	0	0	0
ENSG00000135924	DNAJB2	1.42935	0	1	0.22057	1.11241e-10	0.776332	4.60558e-138	-0.0518388	0.196027	0	0.080999	0.0447915	0	-1.26061	0	-1	-0.572014	4.59458e-85	-1	0	0	0
ENSG00000113140	SPARC	0.239019	4.57976e-29	0	-0.0715588	0.00361883	0.300314	7.05845e-45	-0.513641	7.91206e-127	-1	-0.18371	1.23708e-16	0	-0.824219	0	-1	-0.122415	4.08992e-08	0	0	0	0
ENSG00000182718	ANXA2	0.51303	1.98294e-105	1	0.223758	1.73305e-19	0.493143	3.14244e-97	-0.723772	2.30147e-202	-1	-0.0715836	0.0106801	0	-1.01304	0	-1	-0.0914702	0.000384289	0	0	0	0
ENSG00000231991	ANXA2P2	0.510091	2.55183e-142	1	0.193564	6.99658e-20	0.501303	4.72444e-137	-0.736743	3.3782e-286	-1	-0.0883437	8.98909e-05	0	-1.05327	0	-1	-0.0971324	6.22848e-06	0	0	0	0
ENSG00000128510	CPA4	0.929665	1.43308e-215	1	0.0569596	0.177892	1.04558	8.50816e-265	-0.723252	1.59875e-113	-1	-0.240015	1.79541e-13	0	-1.59596	0	-1	-0.124103	7.59814e-05	0	0	0	0
ENSG00000122786	CALD1	0.372331	4.25696e-28	0	-0.127636	0.00429545	0.343284	5.14963e-24	-1.01527	2.72804e-170	-1	-0.00498042	0.945326	0	-1.51523	0	-1	-0.0340277	0.465709	0	0	0	0
ENSG00000118816	CCNI	0.224875	4.46265e-17	0	0.0522708	0.163834	0.0548063	0.0732597	-0.930944	8.78459e-242	-1	0.0501863	0.152666	0	-1.10355	0	-1	-0.119883	2.12701e-05	0	0	0	0
ENSG00000134871	COL4A2	0.765177	9.17544e-141	1	-0.0869674	0.0182759	0.581388	4.4616e-82	-1.12631	1.19803e-290	-1	0.233718	2.71213e-13	0	-1.97846	0	-1	0.0499288	0.196975	0	0	0	0
ENSG00000197747	S100A10	1.15888	0	1	0.589891	4.13464e-73	1.12287	0	-1.07844	8.92058e-254	-1	0.0362838	0.420817	0	-1.64743	0	-1	0.000278445	0.999502	0	0	0	0
ENSG00000133112	TPT1	0.384997	2.20493e-45	0	0.217193	1.28839e-13	0.405884	5.6988e-50	-0.937861	3.042e-251	-1	-0.149696	4.07213e-07	0	-1.10567	0	-1	-0.128809	8.91923e-06	0	0	0	0
ENSG00000069275	NUCKS1	-0.751281	2.31109e-225	-1	-0.133967	2.59344e-06	-0.833569	1.33692e-273	-1.61677	0	-1	-0.0544446	0.0583212	0	-0.999459	0	-1	-0.136733	9.55189e-08	0	0	0	0
ENSG00000163430	FSTL1	-0.378233	4.87221e-64	0	-0.402278	1.80046e-52	-0.388275	2.89117e-69	-1.33049	0	-1	0.17674	1.14082e-14	0	-1.35453	0	-1	0.166698	9.97417e-13	0	0	0	0
ENSG00000159216	RUNX1	0.243883	9.29727e-11	0	-0.0810955	0.165516	0.0737746	0.0826828	-1.33705	5.12484e-229	-1	0.119834	0.00541158	0	-1.66203	0	-1	-0.0502747	0.296332	0	0	0	0
ENSG00000149547	EI24	0.710641	2.91481e-120	1	0.288518	1.51442e-13	0.741915	4.10405e-129	-1.3266	0	-1	-0.0972546	0.0093524	0	-1.74873	0	-1	-0.0659814	0.0632717	0	0	0	0
ENSG00000117519	CNN3	-0.0439796	0.203423	0	-0.42263	1.26997e-36	-0.231485	8.47786e-16	-1.37434	0	-1	0.0335315	0.42509	0	-1.75299	0	-1	-0.153973	2.99886e-07	0	0	0	0
ENSG00000140416	TPM1	-0.69313	1.15429e-99	-1	-0.635292	1.66007e-67	-0.709879	1.21863e-103	-1.56788	0	-1	-0.0952584	0.0133053	0	-1.51004	0	-1	-0.112007	0.00264202	0	0	0	0
ENSG00000225968	ELFN1	0.593816	2.10858e-44	1	0.460082	3.38542e-15	0.535605	6.27841e-37	-1.75194	7.11781e-253	-1	0.0950521	0.0852923	0	-1.88568	0	-1	0.0368405	0.534413	0	0	0	0
ENSG00000198668	CALM1	-0.301039	3.07917e-24	0	0.115564	0.0112478	-0.0016702	0.985451	-2.04035	0	-1	-0.0925073	0.00641472	0	-1.62375	0	-1	0.206861	1.4569e-11	0	0	0	0
ENSG00000057294	PKP2	-0.335209	3.27411e-17	0	-0.532402	7.69421e-21	-0.0317578	0.55346	-1.81922	0	-1	-0.193226	5.17391e-06	0	-2.01641	0	-1	0.110225	0.0156593	0	0	0	0
ENSG00000114115	RBP1	0.421876	9.68494e-36	0	0.0709625	0.24826	0.401151	1.47384e-32	-2.01455	0	-1	0.0222185	0.703443	0	-2.36546	0	-1	0.00149313	0.983346	0	0	0	0
ENSG00000072832	CRMP1	0.294107	1.01241e-10	0	0.397869	9.13165e-10	0.327134	6.57549e-13	-2.06199	1.28887e-305	-1	-0.0747282	0.228294	0	-1.95823	0	-1	-0.0417008	0.505085	0	0	0	0
ENSG00000001617	SEMA3F	0.798616	2.54808e-57	1	0.615274	1.01372e-17	0.649438	1.90757e-39	-2.19954	2.16844e-264	-1	0.241344	1.70753e-05	0	-2.38288	0	-1	0.0921666	0.12227	0	0	0	0
ENSG00000067840	PDZD4	0.424452	8.73265e-15	0	0.117406	0.30251	0.335648	9.15718e-10	-2.47519	8.43306e-261	-1	0.107141	0.133182	0	-2.78223	0	-1	0.0183374	0.83459	0	0	0	0
ENSG00000144645	OSBPL10	-0.192652	6.46521e-06	0	-0.17776	0.00126675	0.0815404	0.087372	-2.47385	0	-1	-0.212033	1.71936e-06	0	-2.45896	0	-1	0.0621591	0.242486	0	0	0	0
ENSG00000105855	ITGB8	0.598009	1.41504e-28	1	0.569345	5.12774e-10	0.510735	1.2621e-21	-2.74404	6.65803e-286	-1	0.151339	0.0213653	0	-2.77271	0	-1	0.0640644	0.362121	0	0	0	0
ENSG00000137962	ARHGAP29	0.96156	4.30665e-239	1	-0.174477	9.85201e-08	0.424096	9.06951e-46	-0.293863	8.5688e-22	-1	-0.104252	0.00263329	0	-1.4299	0	-1	-0.641716	1.92418e-108	-1	0	0	0
ENSG00000144824	PHLDB2	0.534934	8.26237e-71	1	-0.508999	3.48399e-53	-0.164867	1.85911e-07	-0.429903	9.18947e-43	-1	0.127696	0.000179392	0	-1.47384	0	-1	-0.572105	4.52363e-80	-1	0	0	0
ENSG00000150347	ARID5B	1.03972	1.68306e-147	1	0.0652346	0.32599	0.728745	8.83666e-67	-0.846571	4.65432e-75	-1	-0.244265	1.95059e-07	0	-1.82105	0	-1	-0.555238	2.30536e-45	-1	0	0	0
ENSG00000260604	AL590004.3	1.86614	3.01913e-195	1	0.104072	0.361271	0.901379	3.20361e-46	-1.13333	4.24779e-49	-1	0.247097	0.00129596	0	-2.89539	0	-1	-0.717661	5.95921e-34	-1	0	0	0
ENSG00000219438	TAFA5	0.587341	3.72836e-40	1	0.224213	0.000383896	0.507807	5.53464e-29	-1.72164	3.46481e-241	-1	-0.222534	9.01733e-06	0	-2.08477	0	-1	-0.302068	2.40816e-11	-1	0	0	0
ENSG00000186831	KRT17P2	2.2616	4.38482e-254	1	0.477049	0.000149702	1.66793	3.08999e-143	-2.05697	1.97017e-92	-1	0.231626	0.00716302	0	-3.84152	0	-1	-0.362047	3.00097e-09	-1	0	0	0
ENSG00000171617	ENC1	0.647104	5.28189e-24	1	0.474969	4.73113e-12	0.601764	7.76127e-21	-2.24285	1.02963e-263	-1	-0.245127	0.000661611	0	-2.41499	0	-1	-0.290468	2.02706e-05	-1	0	0	0
ENSG00000128422	KRT17	2.19654	8.43627e-142	1	0.670722	4.35215e-13	1.62692	2.95421e-78	-2.25939	6.66586e-145	-1	0.18039	0.108452	0	-3.7852	0	-1	-0.389225	3.21685e-05	-1	0	0	0
ENSG00000112175	BMP5	0.442558	6.4016e-19	0	-0.0505043	0.676923	0.14278	0.0102709	-2.38393	1.10095e-296	-1	-0.113753	0.0748341	0	-2.87699	0	-1	-0.413531	2.35257e-16	-1	0	0	0
ENSG00000053254	FOXN3	0.0099661	0.89389	0	-0.0211089	0.843266	-0.262258	1.37276e-07	-2.33947	0	-1	-0.206711	8.19233e-05	0	-2.37054	0	-1	-0.478934	7.99217e-23	-1	0	0	0
ENSG00000168453	HR	-0.00750642	0.938668	0	0.111385	0.406711	-0.425509	1.51114e-12	-3.34002	0	-1	0.140017	0.0535977	0	-3.22113	0	-1	-0.277986	1.20362e-05	-1	0	0	0
ENSG00000166165	CKB	-0.242858	3.0901e-06	0	0.0608186	0.677093	-0.544228	4.63829e-26	-3.42751	0	-1	-0.075712	0.272998	0	-3.12383	0	-1	-0.377082	1.69469e-12	-1	0	0	0
ENSG00000164176	EDIL3	-0.19869	0.0120774	0	0.771925	1.52566e-09	0.0748722	0.423126	-5.70634	0	-1	-0.284356	0.000407676	-1	-4.73572	0	-1	-0.0107934	0.933736	0	0	0	0
ENSG00000072422	RHOBTB1	0.874888	3.22744e-69	1	0.0213998	0.829439	0.841161	1.05725e-61	-1.39116	5.71199e-140	-1	-0.282597	4.11704e-07	-1	-2.24465	0	-1	-0.316324	5.78047e-10	-1	0	0	0
ENSG00000129116	PALLD	-0.275851	3.34857e-29	0	-0.144797	7.27652e-07	-0.228438	4.27651e-19	-1.34422	0	-1	-0.514602	6.85673e-96	-1	-1.21316	0	-1	-0.467189	3.51899e-77	-1	0	0	0
ENSG00000168077	SCARA3	-0.700984	8.60061e-73	-1	-0.445429	1.35193e-16	-0.814568	4.10507e-92	-2.30228	0	-1	-0.295227	1.62914e-13	-1	-2.04673	0	-1	-0.408812	8.82449e-23	-1	0	0	0
ENSG00000227036	LINC00511	0.254193	2.17771e-06	0	0.321005	9.6298e-06	0.19533	0.000483457	-2.27811	0	-1	-0.254115	9.36107e-06	-1	-2.2113	0	-1	-0.312979	7.17668e-09	-1	0	0	0
ENSG00000111859	NEDD9	-0.148325	0.0059214	0	-0.854066	2.94753e-19	-0.495759	2.24129e-19	-2.82997	0	-1	-0.633778	1.531e-34	-1	-3.53572	0	-1	-0.981213	4.22058e-76	-1	0	0	0
ENSG00000102226	USP11	-0.0392194	0.441491	0	-0.127774	0.0212884	-0.182028	3.75211e-06	-1.5251	2.73743e-282	-1	0.251531	3.58535e-10	1	-1.61365	9.39772e-304	-1	0.108722	0.0130399	0	0	0	0
ENSG00000163697	APBB2	0.426049	6.73747e-53	0	-0.00872113	0.871284	0.539686	5.867e-87	-0.64915	9.36983e-106	-1	0.0934356	0.00447612	0	-1.08392	4.92957e-303	-1	0.207072	9.0166e-14	0	0	0	0
ENSG00000141458	NPC1	0.358235	1.19134e-17	0	0.588128	8.42158e-59	0.207497	1.35909e-06	1.16574	3.99243e-191	1	0.0627781	0.289104	0	1.39563	1.94293e-301	1	-0.0879598	0.0707727	0	0	0	0
ENSG00000139278	GLIPR1	0.636528	2.2324e-14	1	-0.36386	3.70949e-11	0.225643	0.0137566	3.40068	0	1	0.12425	0.311452	0	2.40029	9.70801e-300	1	-0.286635	0.000836306	-1	0	0	0
ENSG00000123146	ADGRE5	-0.0987443	0.0699846	0	0.260975	2.65451e-10	-0.134416	0.00804838	1.23076	2.7613e-178	1	0.125466	0.0248514	0	1.59048	3.51688e-298	1	0.0897946	0.122439	0	0	0	0
ENSG00000008256	CYTH3	-0.375966	9.71132e-34	0	-0.131274	0.00161441	-0.463174	1.69939e-50	-1.5188	0	-1	0.0207223	0.685246	0	-1.27411	2.37166e-297	-1	-0.0664863	0.081841	0	0	0	0
ENSG00000198363	ASPH	0.204037	1.92964e-14	0	0.0278618	0.392297	0.241774	8.84582e-20	1.08116	0	1	-0.0471515	0.186275	0	0.904982	2.27341e-296	1	-0.00941452	0.826529	0	0	0	0
ENSG00000168916	ZNF608	-0.349949	2.8131e-12	0	0.0871245	0.375234	-0.587223	2.42671e-31	-2.68752	0	-1	-0.116723	0.05281	0	-2.25045	3.14116e-296	-1	-0.353997	1.75337e-11	-1	0	0	0
ENSG00000092051	JPH4	-0.567815	1.86926e-28	-1	0.188242	0.466141	-0.475445	1.97654e-22	-5.54341	0	-1	0.455597	7.14195e-20	1	-4.78735	1.99708e-295	-1	0.547966	4.23316e-26	1	0	0	0
ENSG00000058091	CDK14	0.602132	7.74546e-49	1	-0.027243	0.722695	0.308287	1.46015e-13	-0.996064	1.80139e-107	-1	0.112458	0.0266179	0	-1.62544	9.77889e-295	-1	-0.181388	2.49494e-05	0	0	0	0
ENSG00000204389	HSPA1A	-1.83007	0	-1	-0.234029	1.21115e-07	-1.56972	7.03763e-241	0.140347	0.00166681	0	-0.226187	6.83088e-07	0	1.73639	1.13836e-293	1	0.0341676	0.671912	0	0	0	0
ENSG00000050405	LIMA1	2.18052	0	1	0.0839664	0.0683737	1.71062	0	0.784835	3.18342e-85	1	0.578331	1.06285e-44	1	-1.31172	5.3501e-292	-1	0.108428	0.0048518	0	0	0	0
ENSG00000169439	SDC2	-1.26549	3.21038e-138	-1	-0.406501	0.000588702	-0.949764	1.48535e-85	-4.08979	0	-1	0.243891	1.82546e-06	0	-3.2308	2.53524e-291	-1	0.559615	6.60593e-26	1	0	0	0
ENSG00000077150	NFKB2	0.478793	1.01166e-41	0	-0.0214623	0.646361	0.212079	6.15277e-09	1.67371	0	1	0.0761312	0.101445	0	1.17345	3.9424e-291	1	-0.190583	1.67094e-07	0	0	0	0
ENSG00000145022	TCTA	0.638821	1.42734e-23	1	0.28228	5.51759e-09	0.982775	1.36212e-57	2.25462	0	1	0.00512245	0.9741	0	1.89808	1.2185e-290	1	0.349077	4.77211e-09	1	0	0	0
ENSG00000198911	SREBF2	0.200398	2.05436e-13	0	0.281602	4.21164e-20	0.0866836	0.00352169	-1.09304	0	-1	-0.214485	4.70181e-14	0	-1.01183	3.4093e-289	-1	-0.328199	1.90871e-33	-1	0	0	0
ENSG00000187091	PLCD1	1.09459	4.52418e-86	1	0.439484	1.63809e-06	1.40818	6.42447e-147	-1.79631	1.35482e-122	-1	0.0189266	0.870385	0	-2.45142	6.6555e-289	-1	0.332521	2.39578e-10	1	0	0	0
ENSG00000092621	PHGDH	-0.527835	5.61734e-92	-1	-0.179215	1.13307e-08	-0.384438	5.49641e-49	-1.3755	0	-1	-0.123044	1.15253e-05	0	-1.02688	9.37e-289	-1	0.020353	0.606637	0	0	0	0
ENSG00000125378	BMP4	-2.05765	0	-1	-0.263713	0.0353409	-1.54436	1.93321e-253	-4.90549	0	-1	0.00931515	0.912645	0	-3.11155	1.67101e-286	-1	0.522607	2.70105e-24	1	0	0	0
ENSG00000079263	SP140	2.25714	7.28507e-25	1	0.414398	3.33829e-08	2.58229	5.74332e-49	5.72248	1.42213e-179	1	0.626452	0.0427286	1	3.87974	2.73348e-285	1	0.951606	5.44667e-14	1	0	0	0
ENSG00000112096	SOD2	0.00782369	0.915033	0	0.414917	1.09123e-24	0.122936	0.0157322	1.11243	1.11471e-147	1	-0.0663665	0.310346	0	1.51952	7.88358e-284	1	0.0487462	0.443926	0	0	0	0
ENSG00000111799	COL12A1	0.29919	8.14734e-18	0	-0.291993	1.91139e-14	0.112851	0.00176004	-0.685159	1.46746e-83	-1	0.657392	6.15831e-82	1	-1.27634	1.47244e-282	-1	0.471053	1.27209e-43	1	0	0	0
ENSG00000181467	RAP2B	0.484501	1.78876e-63	0	0.344643	5.5674e-25	0.421679	1.05902e-49	-0.929698	1.04061e-192	-1	0.167828	9.18588e-08	0	-1.06956	3.88924e-280	-1	0.105006	0.000647988	0	0	0	0
ENSG00000142765	SYTL1	3.18903	1.43099e-264	1	1.62004	4.54783e-20	2.43132	1.10279e-238	-2.03934	5.00613e-34	-1	1.27361	7.78143e-36	1	-3.60833	4.66989e-279	-1	0.515896	3.3428e-15	1	0	0	0
ENSG00000145901	TNIP1	0.53462	1.87108e-72	1	0.322977	5.1449e-33	0.501946	1.057e-57	1.18382	0	1	-0.364031	2.8414e-29	-1	0.972177	2.21177e-277	1	-0.396706	8.77228e-41	-1	0	0	0
ENSG00000099812	MISP	-0.391491	2.41671e-16	0	-0.31813	2.81422e-06	-0.647006	9.19918e-37	-2.10155	0	-1	-0.609392	2.96207e-36	-1	-2.02819	2.18408e-276	-1	-0.864907	1.43718e-65	-1	0	0	0
ENSG00000204388	HSPA1B	-1.51738	3.02968e-211	-1	-0.154051	0.000871667	-1.3725	1.44843e-170	0.361391	2.84063e-17	1	-0.149697	0.00273852	0	1.72472	2.32898e-276	1	-0.00481687	0.962274	0	0	0	0
ENSG00000198796	ALPK2	0.77268	2.74882e-58	1	-0.283041	8.38663e-06	0.871702	3.09996e-62	-0.845527	1.02504e-55	-1	-0.704009	5.21863e-39	-1	-1.90125	4.92619e-276	-1	-0.604987	1.50725e-36	-1	0	0	0
ENSG00000008394	MGST1	-0.633973	1.21513e-20	-1	0.190493	0.00134302	-0.338644	9.61938e-06	1.37502	1.0113e-121	1	-0.605122	3.43162e-18	-1	2.19948	1.773e-274	1	-0.309793	9.43864e-05	-1	0	0	0
ENSG00000142208	AKT1	-0.185992	3.32556e-05	0	-0.116084	0.0770207	-0.228577	1.47833e-07	-1.79505	0	-1	0.176413	0.000165473	0	-1.72515	3.47869e-273	-1	0.133829	0.00537698	0	0	0	0
ENSG00000112655	PTK7	0.31678	7.80292e-14	0	0.114888	0.0399392	0.0566746	0.270211	-1.34243	3.88432e-200	-1	0.255155	9.366e-09	1	-1.54432	2.06752e-271	-1	-0.00495037	0.948212	0	0	0	0
ENSG00000164465	DCBLD1	0.282012	2.8244e-11	0	0.0455529	0.533003	0.141054	0.00108749	-1.35755	1.81379e-191	-1	0.413992	1.56202e-22	1	-1.59401	2.06436e-269	-1	0.273034	8.9311e-11	1	0	0	0
ENSG00000167637	ZNF283	-0.547319	4.419e-23	-1	-0.223488	0.0120962	-0.861546	1.0956e-58	-2.7128	0	-1	0.61165	1.30152e-29	1	-2.38897	1.1261e-268	-1	0.297423	3.59309e-07	1	0	0	0
ENSG00000169184	MN1	-1.02426	2.35181e-115	-1	-0.150503	0.151788	-1.14908	5.64009e-156	-3.28839	0	-1	0.357274	6.15509e-17	1	-2.41463	2.75532e-268	-1	0.232459	3.84621e-06	0	0	0	0
ENSG00000064666	CNN2	-0.0548623	0.141166	0	-0.181642	1.32019e-06	-0.0437304	0.271116	-1.0363	5.0327e-220	-1	-0.28759	1.09214e-18	-1	-1.16308	7.50939e-267	-1	-0.276458	1.53744e-17	-1	0	0	0
ENSG00000137841	PLCB2	0.674637	6.80716e-25	1	0.370957	0.0123931	0.929775	4.08895e-44	-3.06494	4.60395e-184	-1	-0.301383	8.59577e-05	-1	-3.36862	1.58669e-266	-1	-0.0462456	0.619923	0	0	0	0
ENSG00000100139	MICALL1	1.06009	3.69047e-292	1	0.137474	3.41135e-05	0.699438	4.53973e-134	-0.0893695	0.00779996	0	0.420762	1.06114e-43	1	-1.01198	2.67295e-266	-1	0.0601109	0.0734666	0	0	0	0
ENSG00000147955	SIGMAR1	-0.480603	1.47757e-45	0	-0.228787	3.4091e-13	-0.361536	5.02836e-27	0.885194	1.19364e-176	1	0.03978	0.412869	0	1.13701	5.06568e-266	1	0.158848	1.82525e-05	0	0	0	0
ENSG00000168487	BMP1	1.32209	1.66347e-183	1	0.422937	4.89544e-15	1.0328	2.891e-118	-0.730461	5.77159e-46	-1	0.382233	1.40989e-14	1	-1.62962	1.81452e-264	-1	0.09294	0.0747032	0	0	0	0
ENSG00000166224	SGPL1	0.202647	7.92191e-13	0	0.0697656	0.0655009	0.15455	1.22539e-07	-0.880544	1.26184e-194	-1	-0.160171	1.35505e-07	0	-1.01343	9.71694e-264	-1	-0.208268	3.689e-13	0	0	0	0
ENSG00000146670	CDCA5	-3.02555	0	-1	-1.26036	6.84296e-269	-5.62381	0	-0.0857546	0.0173699	0	-0.0553102	0.207879	0	1.67943	1.06131e-262	1	-2.65356	3.50687e-159	-1	0	0	0
ENSG00000166750	SLFN5	2.39199	3.56049e-273	1	0.598752	7.32515e-42	2.59756	0	3.39018	0	1	-0.108289	0.375321	0	1.59695	1.70854e-262	1	0.0972852	0.110278	0	0	0	0
ENSG00000157227	MMP14	1.03979	5.8429e-140	1	0.922608	3.65792e-76	1.13237	4.8143e-177	-1.3547	8.9283e-173	-1	0.35385	1.4189e-15	1	-1.47189	3.68776e-261	-1	0.446421	1.76101e-29	1	0	0	0
ENSG00000137801	THBS1	0.0566345	0.484271	0	-1.26213	3.47913e-93	0.532905	9.9605e-19	-0.782176	2.65028e-38	-1	0.646945	4.62098e-26	1	-2.10094	5.87517e-261	-1	1.12322	1.5703e-78	1	0	0	0
ENSG00000126217	MCF2L	1.31025	8.88891e-100	1	0.914361	8.38598e-23	1.40302	9.86501e-110	-2.01553	4.05798e-126	-1	-0.206661	0.00907618	0	-2.41143	1.41145e-260	-1	-0.113895	0.107891	0	0	0	0
ENSG00000188322	SBK1	0.110822	0.136262	0	0.818444	4.21699e-09	0.220746	0.00146522	-3.91003	1.07359e-267	-1	-0.352888	3.25346e-07	-1	-3.20241	3.57135e-260	-1	-0.242964	0.000402894	0	0	0	0
ENSG00000164889	SLC4A2	-0.186408	7.34406e-07	0	-0.161945	3.3633e-06	-0.272035	2.3386e-13	1.15759	1.57659e-255	1	-0.0144243	0.827362	0	1.18206	1.14574e-257	1	-0.100051	0.0186109	0	0	0	0
ENSG00000126247	CAPNS1	0.288464	4.94163e-38	0	0.141418	3.42854e-08	0.246946	1.95396e-29	-0.635057	6.3166e-162	-1	0.261768	1.75771e-30	1	-0.782103	1.43279e-255	-1	0.220251	3.19425e-23	0	0	0	0
ENSG00000131435	PDLIM4	1.79872	0	1	0.330928	1.19096e-15	1.39124	1.26252e-287	0.177149	3.84608e-05	0	0.214115	1.34965e-06	0	-1.29064	8.75327e-255	-1	-0.19336	7.04029e-07	0	0	0	0
ENSG00000105976	MET	0.57672	1.47765e-39	1	0.239527	4.86707e-09	0.743457	6.95581e-65	1.70702	0	1	-0.0885359	0.134815	0	1.36983	9.11967e-254	1	0.0782018	0.135906	0	0	0	0
ENSG00000175793	SFN	1.46231	0	1	0.69666	6.26241e-147	1.22145	0	-0.12281	1.82428e-05	0	0.0945443	0.00251035	0	-0.88846	6.27365e-253	-1	-0.146318	1.01416e-07	0	0	0	0
ENSG00000197903	H2BC12	-1.63397	5.84148e-296	-1	-0.931613	1.62169e-121	-1.44243	4.32257e-242	0.809501	8.35605e-94	1	0.0537424	0.358341	0	1.51186	1.63076e-250	1	0.245281	1.41316e-06	0	0	0	0
ENSG00000092199	HNRNPC	-0.49031	3.62506e-95	0	-0.171069	1.099e-09	-0.534207	1.88765e-114	-1.18389	0	-1	0.103435	5.55275e-05	0	-0.864647	2.59675e-250	-1	0.0595385	0.0363686	0	0	0	0
ENSG00000100234	TIMP3	1.44244	4.97748e-189	1	-0.168272	0.00597262	0.840232	2.78586e-74	-0.0835449	0.192604	0	1.09627	7.99783e-106	1	-1.69425	5.80114e-249	-1	0.494063	1.90302e-26	1	0	0	0
ENSG00000115307	AUP1	-0.356042	9.69358e-28	0	-0.235319	2.45832e-15	-0.432884	1.57908e-39	0.920586	9.47296e-209	1	-0.0479207	0.27977	0	1.04131	8.75516e-247	1	-0.124764	0.000723252	0	0	0	0
ENSG00000115275	MOGS	0.206089	5.90373e-10	0	0.237387	4.56528e-15	0.447452	1.67054e-46	0.986109	4.71563e-221	1	0.202259	4.73377e-09	0	1.01741	1.48705e-246	1	0.443622	3.10327e-45	1	0	0	0
ENSG00000138131	LOXL4	1.90718	5.96878e-141	1	0.509251	1.81511e-09	1.40427	2.1086e-77	-1.16788	1.04452e-48	-1	0.280695	0.00136593	1	-2.56581	2.42462e-246	-1	-0.222215	0.00878352	0	0	0	0
ENSG00000100823	APEX1	-0.208272	1.70475e-16	0	-0.0865327	0.00678234	-0.163015	1.11758e-10	-1.01355	0	-1	0.0632697	0.0354207	0	-0.891812	2.53605e-246	-1	0.108527	5.82579e-05	0	0	0	0
ENSG00000169047	IRS1	-0.0132068	0.773223	0	0.130889	0.000603473	0.159079	3.60325e-07	-1.22082	0	-1	0.0405189	0.357324	0	-1.07673	1.64272e-244	-1	0.212804	1.1906e-11	0	0	0	0
ENSG00000146555	SDK1	1.48015	6.97114e-116	1	-0.176342	0.0922197	1.2662	8.50627e-97	-0.809763	2.89387e-25	-1	0.563886	1.61357e-15	1	-2.46625	4.49423e-244	-1	0.349936	6.44541e-09	1	0	0	0
ENSG00000070756	PABPC1	0.312432	2.44538e-62	0	-0.113235	1.90751e-08	0.1708	5.48574e-19	-0.200121	1.06515e-25	0	-0.208718	5.46523e-27	0	-0.625789	3.81638e-243	-1	-0.350351	2.29553e-77	-1	0	0	0
ENSG00000136295	TTYH3	1.05182	0	1	0.600198	1.6182e-111	1.1421	0	-0.406905	8.80848e-52	-1	0.0628913	0.0565683	0	-0.858524	3.84453e-243	-1	0.153173	1.05222e-08	0	0	0	0
ENSG00000012779	ALOX5	2.48336	8.57951e-303	1	1.47815	8.97198e-61	2.25879	2.52761e-290	-1.11868	5.17405e-34	-1	0.476794	1.82455e-09	1	-2.12389	2.56485e-242	-1	0.252229	1.07658e-05	1	0	0	0
ENSG00000138678	GPAT3	0.0591138	0.537597	0	0.445711	1.41637e-15	0.459042	2.18467e-11	1.64299	6.28122e-151	1	0.0100608	0.946164	0	2.02958	1.39602e-241	1	0.40999	4.32819e-09	1	0	0	0
ENSG00000069431	ABCC9	0.888636	1.29781e-07	1	0.0158626	0.901141	0.849808	2.31365e-05	4.53558	1.22153e-236	1	-0.536048	0.0262585	-1	3.6628	8.58678e-241	1	-0.574877	0.000606981	-1	0	0	0
ENSG00000144476	ACKR3	0.295234	2.7091e-05	0	0.263753	0.237026	0.351765	4.42071e-08	-4.11276	6.30679e-209	-1	0.713819	2.66863e-26	1	-4.14424	2.53799e-240	-1	0.770351	5.2679e-33	1	0	0	0
ENSG00000100401	RANGAP1	-0.54049	1.81129e-76	-1	-0.154237	1.291e-07	-0.724473	5.89764e-126	0.562424	1.9416e-90	1	-0.280183	4.97693e-21	-1	0.948677	1.22307e-239	1	-0.464166	1.91188e-50	-1	0	0	0
ENSG00000164045	CDC25A	-3.31973	0	-1	-1.16961	9.19226e-121	-4.66793	0	0.269685	2.56739e-08	1	0.238972	3.00578e-06	0	2.4198	7.95685e-238	1	-1.10923	1.43971e-23	-1	0	0	0
ENSG00000159388	BTG2	3.15918	0	1	1.42922	4.10576e-232	2.3412	0	0.509858	7.55254e-23	1	0.913155	3.97659e-74	1	-1.2201	7.10105e-237	-1	0.0951765	0.0195884	0	0	0	0
ENSG00000198752	CDC42BPB	0.337515	5.90014e-18	0	0.100619	0.0574261	0.196133	8.69648e-07	-1.10298	1.44188e-155	-1	0.121681	0.00757496	0	-1.33988	1.09016e-236	-1	-0.0197015	0.743138	0	0	0	0
ENSG00000164211	STARD4	0.268511	5.38645e-09	0	0.221757	0.000143436	0.0879294	0.103459	-1.53775	1.73561e-211	-1	-0.278487	1.09826e-08	-1	-1.58451	6.79883e-236	-1	-0.459069	1.43971e-23	-1	0	0	0
ENSG00000146834	MEPCE	-0.73637	1.69292e-80	-1	-0.305445	1.88575e-18	-0.764721	1.73322e-74	0.803269	1.80876e-117	1	-0.427628	1.99887e-28	-1	1.23419	1.28908e-235	1	-0.45598	1.66789e-25	-1	0	0	0
ENSG00000099864	PALM	0.11439	0.0298506	0	0.288343	1.37827e-05	0.0581897	0.361556	-1.91836	2.34382e-264	-1	-0.562996	7.23802e-30	-1	-1.7444	5.44461e-235	-1	-0.619196	2.63184e-37	-1	0	0	0
ENSG00000099814	CEP170B	0.928765	9.05883e-73	1	0.292625	4.98183e-06	0.714347	3.73297e-45	-1.13173	8.84225e-88	-1	0.36113	6.83302e-11	1	-1.76787	3.7303e-234	-1	0.146712	0.00951564	0	0	0	0
ENSG00000182752	PAPPA	-0.0700387	0.804991	0	0.289209	0.000954107	-0.157135	0.553888	4.26189	2.32371e-200	1	-0.127873	0.685518	0	4.62114	5.683e-233	1	-0.214969	0.42173	0	0	0	0
ENSG00000196914	ARHGEF12	-0.0213854	0.706635	0	0.0169691	0.824317	-0.0668644	0.152704	-1.4157	6.2013e-247	-1	-0.12188	0.0072543	0	-1.37735	1.87412e-232	-1	-0.167359	6.88917e-05	0	0	0	0
ENSG00000175573	C11orf68	0.411459	8.74494e-20	0	-0.030309	0.575968	0.535798	8.4581e-35	1.72849	0	1	0.112608	0.046905	0	1.28672	8.16263e-231	1	0.236947	9.87082e-08	0	0	0	0
ENSG00000176148	TCP11L1	0.632616	5.29485e-61	1	0.373049	8.08095e-14	0.478194	2.28965e-38	-1.08647	6.33756e-128	-1	0.354553	2.04108e-18	1	-1.34604	1.05194e-230	-1	0.200131	1.4627e-07	0	0	0	0
ENSG00000163453	IGFBP7	0.858594	8.0957e-28	1	0.369484	1.06768e-08	0.992169	3.03651e-40	2.63722	4.59023e-287	1	0.241407	0.0123569	0	2.14811	1.08695e-229	1	0.374982	5.70904e-07	1	0	0	0
ENSG00000071564	TCF3	-0.550932	9.81568e-94	-1	-0.306888	1.18725e-22	-0.805466	1.39568e-182	-1.19413	0	-1	-0.282859	3.10058e-25	-1	-0.950081	2.53583e-229	-1	-0.537393	3.10436e-79	-1	0	0	0
ENSG00000137331	IER3	0.272441	2.99302e-11	0	-0.19218	4.8772e-05	-0.0119795	0.847876	-0.881092	1.72203e-99	-1	-0.0855068	0.098811	0	-1.34571	4.06661e-228	-1	-0.369927	2.30748e-19	-1	0	0	0
ENSG00000214022	REPIN1	-0.498098	5.55501e-37	0	-0.158557	1.24872e-05	-0.416017	5.04569e-23	0.861027	1.366e-131	1	-0.408224	1.08884e-24	-1	1.20057	8.07622e-228	1	-0.326143	5.47106e-14	-1	0	0	0
ENSG00000164283	ESM1	4.4738	1.30412e-214	1	-0.0708145	0.291535	5.11108	8.15247e-200	6.33086	0	1	-0.569452	0.0291846	-1	1.78625	1.6494e-227	1	0.067835	0.416775	0	0	0	0
ENSG00000134824	FADS2	-0.645813	2.68065e-75	-1	0.159149	0.000170964	-0.47071	5.06028e-39	-1.99175	0	-1	-0.562601	2.50361e-56	-1	-1.18679	4.41928e-227	-1	-0.387498	3.5041e-26	-1	0	0	0
ENSG00000147100	SLC16A2	0.836502	2.07671e-67	1	0.0444427	0.605388	0.757568	1.3468e-55	-0.86317	1.46249e-57	-1	0.030174	0.728906	0	-1.65523	8.34023e-225	-1	-0.0487602	0.451418	0	0	0	0
ENSG00000185164	NOMO2	0.226823	3.34761e-15	0	0.152057	1.71895e-08	0.349966	1.02875e-38	0.920311	4.10653e-252	1	0.355908	1.86064e-35	1	0.845545	8.86755e-224	1	0.479051	7.23602e-70	1	0	0	0
ENSG00000133083	DCLK1	2.19742	8.7521e-225	1	0.0511578	0.679922	2.02223	3.52354e-171	-0.0615672	0.577121	0	-0.284531	0.00242801	-1	-2.20783	1.19108e-223	-1	-0.459717	3.07909e-14	-1	0	0	0
ENSG00000176720	BOK	0.651417	1.10148e-92	1	0.0433805	0.386611	0.176663	2.56835e-08	-0.456481	1.81804e-38	-1	0.467518	6.90445e-46	1	-1.06452	2.11803e-223	-1	-0.00723518	0.890429	0	0	0	0
ENSG00000116096	SPR	-0.297592	9.27633e-15	0	0.0246385	0.62326	0.0805031	0.0679204	0.81854	2.59477e-121	1	-0.273714	5.14058e-12	-1	1.14077	3.0441e-223	1	0.104381	0.0181077	0	0	0	0
ENSG00000166396	SERPINB7	1.1107	2.91992e-32	1	-0.320358	3.92851e-08	0.487227	9.44161e-08	3.60328	0	1	0.43978	7.16387e-05	1	2.17222	1.06718e-222	1	-0.183696	0.0575149	0	0	0	0
ENSG00000134874	DZIP1	-0.0296567	0.676184	0	-0.133434	0.109836	-0.236181	5.16702e-06	-1.77508	3.78062e-207	-1	-0.0188364	0.836609	0	-1.87886	1.03265e-219	-1	-0.225361	2.41028e-05	0	0	0	0
ENSG00000249992	TMEM158	-0.406767	6.36115e-05	0	-0.120272	0.144689	-0.193754	0.0413024	2.38336	6.03869e-198	1	0.568329	8.52228e-10	1	2.66986	1.25334e-219	1	0.781342	2.98461e-16	1	0	0	0
ENSG00000186847	KRT14	2.10597	5.64784e-125	1	-0.0132344	0.964348	0.949576	4.0307e-29	-1.89701	1.66928e-44	-1	0.648882	1.28629e-10	1	-4.01622	2.11032e-217	-1	-0.507517	2.33558e-10	-1	0	0	0
ENSG00000125148	MT2A	0.609349	3.16818e-90	1	0.0652272	0.0562392	0.844914	2.03496e-171	1.45074	0	1	-0.144139	2.79062e-05	0	0.906619	9.69463e-217	1	0.0914262	0.0061944	0	0	0	0
ENSG00000198380	GFPT1	0.154305	2.06243e-06	0	0.160116	7.32988e-08	0.286043	6.15038e-21	0.911284	1.42354e-205	1	0.180367	6.69093e-08	0	0.917095	2.54493e-216	1	0.312104	3.31428e-24	1	0	0	0
ENSG00000168672	LRATD2	0.588635	2.20166e-40	1	0.620045	1.38714e-28	0.996955	6.01118e-118	-1.51123	1.51863e-187	-1	0.0137993	0.875859	0	-1.47982	4.80622e-215	-1	0.422119	7.52809e-23	1	0	0	0
ENSG00000278709	NKILA	0.930878	1.50211e-36	1	0.25667	0.0485216	0.321616	2.99778e-05	-2.11536	3.94349e-109	-1	0.243626	0.00566951	0	-2.78957	1.80959e-213	-1	-0.365636	1.32731e-06	-1	0	0	0
ENSG00000139182	CLSTN3	1.46956	0	1	0.58479	9.27765e-58	1.65515	0	-0.153417	9.1018e-05	0	0.250511	5.24565e-11	1	-1.03819	2.71364e-213	-1	0.436098	8.25894e-43	1	0	0	0
ENSG00000165821	SALL2	0.111769	0.0659439	0	0.260945	0.00367438	0.0761177	0.218315	-2.19508	3.25466e-225	-1	0.346277	2.93949e-10	1	-2.04591	3.82006e-213	-1	0.310626	7.3785e-09	1	0	0	0
ENSG00000166033	HTRA1	1.5338	6.64443e-32	1	0.651926	5.61125e-19	1.27242	2.54458e-19	3.5742	7.53045e-198	1	-0.213956	0.345385	0	2.69233	1.44674e-212	1	-0.475338	4.43724e-05	-1	0	0	0
ENSG00000162522	KIAA1522	0.134347	7.20531e-05	0	0.205184	8.51373e-08	-0.00051355	0.994942	-1.11665	6.14755e-233	-1	0.0329618	0.5066	0	-1.04581	6.28423e-212	-1	-0.101898	0.00459773	0	0	0	0
ENSG00000214049	UCA1	1.59321	5.37569e-11	1	0.337936	0.00143726	1.15407	2.93975e-05	5.63299	1.53177e-156	1	-0.228816	0.636165	0	4.37771	3.60768e-211	1	-0.667958	0.0022159	-1	0	0	0
ENSG00000078304	PPP2R5C	-0.289322	4.27588e-15	0	-0.0737023	0.224173	-0.317683	2.21954e-17	-1.52651	1.28849e-303	-1	-0.126989	0.00203353	0	-1.31089	3.84252e-211	-1	-0.155349	0.00012617	0	0	0	0
ENSG00000148840	PPRC1	-0.537243	1.11938e-42	-1	-0.317312	1.04596e-18	-0.383035	2.79762e-23	0.95128	6.3924e-154	1	0.0947061	0.0401861	0	1.17121	1.88764e-210	1	0.248915	2.24588e-09	0	0	0	0
ENSG00000152767	FARP1	0.122736	0.0645955	0	0.0556448	0.661226	-0.036033	0.665503	-2.11473	3.49651e-195	-1	-0.0358244	0.720295	0	-2.18183	3.10378e-210	-1	-0.194594	0.00248375	0	0	0	0
ENSG00000092201	SUPT16H	-0.852615	2.04997e-147	-1	-0.331594	4.18336e-15	-0.942296	3.00484e-193	-1.70792	0	-1	0.422448	1.66415e-40	1	-1.1869	1.08557e-209	-1	0.332767	7.13163e-22	1	0	0	0
ENSG00000204525	HLA-C	0.289969	5.90915e-33	0	0.152221	4.415e-08	0.275216	2.20544e-29	-0.628215	6.14242e-135	-1	-0.0736236	0.0113534	0	-0.765962	2.27447e-209	-1	-0.0883761	0.00076612	0	0	0	0
ENSG00000169991	IFFO2	1.67947	3.08506e-157	1	-0.130337	0.156925	1.04465	5.69116e-67	-0.212589	0.00571207	0	0.526377	3.8169e-14	1	-2.02239	4.45361e-209	-1	-0.108437	0.122543	0	0	0	0
ENSG00000170606	HSPA4	-0.256475	8.86429e-27	0	-0.103103	3.76296e-05	-0.00774728	0.832226	0.56812	3.43671e-132	1	-0.289296	8.92566e-33	-1	0.721493	9.77633e-209	1	-0.0405689	0.182283	0	0	0	0
ENSG00000142910	TINAGL1	0.849284	3.97728e-79	1	0.0716417	0.306985	0.452607	3.88791e-24	-0.68324	2.93682e-42	-1	0.330226	1.31466e-11	1	-1.46088	7.61473e-207	-1	-0.0664508	0.233393	0	0	0	0
ENSG00000100888	CHD8	-0.0444	0.300803	0	0.00445387	0.953719	-0.0289909	0.500023	-1.21177	5.82253e-227	-1	0.415716	3.30957e-35	1	-1.16292	1.7933e-206	-1	0.431125	3.72607e-38	1	0	0	0
ENSG00000135905	DOCK10	-0.32916	3.01783e-06	0	-0.116347	0.0682666	-0.270033	0.000575027	1.66114	1.80808e-174	1	-0.445103	9.169e-10	-1	1.87395	2.48293e-204	1	-0.385976	5.05483e-07	-1	0	0	0
ENSG00000187837	H1-2	-0.451539	4.51954e-45	0	-0.26433	9.35537e-17	-0.51321	5.41719e-58	0.773548	4.04943e-137	1	0.0366204	0.438708	0	0.960758	3.62811e-204	1	-0.0250506	0.603241	0	0	0	0
ENSG00000092820	EZR	0.22983	8.96523e-11	0	-0.401956	7.5533e-29	0.218828	4.64839e-10	-0.432811	5.43389e-35	-1	0.493329	4.06516e-45	1	-1.0646	8.53267e-204	-1	0.482327	4.52983e-44	1	0	0	0
ENSG00000116285	ERRFI1	1.02609	1.26546e-112	1	0.304305	2.11216e-13	1.32168	1.04814e-186	1.97088	0	1	-0.0903373	0.160732	0	1.2491	5.86075e-203	1	0.205261	6.33994e-06	0	0	0	0
ENSG00000155506	LARP1	-0.363638	6.66969e-31	0	-0.1252	0.000145132	-0.189487	3.34419e-09	0.694816	1.71568e-115	1	-0.0281256	0.567917	0	0.933254	2.45209e-202	1	0.146025	1.51503e-05	0	0	0	0
ENSG00000115762	PLEKHB2	-0.0503674	0.169189	0	0.0025112	0.96063	0.0615807	0.0738084	0.82828	1.31935e-179	1	0.102144	0.00327157	0	0.881159	5.18474e-202	1	0.214092	6.14253e-12	0	0	0	0
ENSG00000183688	RFLNB	0.175306	0.000788479	0	-0.406771	6.70883e-10	-0.176711	0.000529063	-1.15306	5.90349e-99	-1	0.324156	2.2523e-10	1	-1.73514	3.2475e-201	-1	-0.0278607	0.710389	0	0	0	0
ENSG00000169871	TRIM56	0.247797	1.09681e-09	0	0.0968293	0.0201225	0.372619	5.64388e-17	1.27452	5.11248e-249	1	-0.832486	2.26616e-83	-1	1.12355	4.46923e-201	1	-0.707664	5.61403e-67	-1	0	0	0
ENSG00000108829	LRRC59	-0.436476	1.93928e-67	0	-0.182965	3.60942e-13	-0.35986	4.39528e-45	0.496099	6.77494e-92	1	-0.210192	5.75309e-16	0	0.74961	5.99282e-200	1	-0.133576	1.00043e-06	0	0	0	0
ENSG00000135679	MDM2	3.19298	0	1	1.73868	0	2.78738	0	0.609509	2.09976e-74	1	0.47073	4.04457e-43	1	-0.844794	1.46322e-199	-1	0.0651312	0.0484894	0	0	0	0
ENSG00000206503	HLA-A	0.128287	0.000896361	0	-0.059018	0.298313	-0.0363106	0.452461	-0.993953	4.64103e-142	-1	-0.0898158	0.046446	0	-1.18126	9.56709e-199	-1	-0.254414	1.37872e-11	-1	0	0	0
ENSG00000004478	FKBP4	-1.16361	0	-1	-0.371739	2.18136e-40	-1.02832	6.80919e-292	0.057771	0.06755	0	-0.137252	4.94895e-06	0	0.849641	1.93792e-197	1	-0.00196598	0.972912	0	0	0	0
ENSG00000065150	IPO5	-0.568166	2.85349e-80	-1	-0.367382	3.34166e-27	-0.69436	7.51555e-118	-1.16848	0	-1	-0.0199554	0.687565	0	-0.9677	4.28189e-197	-1	-0.14615	9.47183e-06	0	0	0	0
ENSG00000138675	FGF5	1.62212	1.47506e-33	1	-0.417106	1.11947e-08	1.53509	2.24787e-23	4.66393	0	1	-0.461516	0.0250361	-1	2.6247	4.39087e-197	1	-0.548551	3.06783e-06	-1	0	0	0
ENSG00000148600	CDHR1	0.477286	5.69224e-11	0	-0.19085	0.297262	0.870642	8.72874e-34	-2.65132	3.37003e-136	-1	-0.200751	0.0261887	0	-3.31946	2.16347e-196	-1	0.192606	0.013474	0	0	0	0
ENSG00000115758	ODC1	-0.711005	1.26392e-92	-1	-0.333115	8.29438e-22	-0.704095	1.27461e-89	0.655937	7.843e-83	1	-0.161054	2.19467e-05	0	1.03383	3.03908e-196	1	-0.154144	6.28373e-05	0	0	0	0
ENSG00000139926	FRMD6	1.36273	1.28252e-281	1	-0.12385	0.00489915	0.874903	3.27024e-121	0.360706	8.38656e-20	1	0.52778	1.51221e-40	1	-1.12587	3.71509e-195	-1	0.0399533	0.437118	0	0	0	0
ENSG00000083444	PLOD1	-0.104104	4.21727e-05	0	0.091263	0.000304351	0.151896	4.36615e-10	0.503662	3.52092e-102	1	0.0497862	0.106248	0	0.69903	5.41117e-195	1	0.305787	1.03649e-36	1	0	0	0
ENSG00000141385	AFG3L2	-0.389695	6.47861e-43	0	-0.151081	4.77066e-08	-0.198492	2.05473e-11	0.581193	4.06429e-105	1	-0.274827	2.29946e-21	-1	0.819807	3.03601e-194	1	-0.0836243	0.0122998	0	0	0	0
ENSG00000129515	SNX6	-0.170711	0.000140998	0	-0.000303514	0.997618	-0.0283187	0.613594	-1.63397	4.47971e-248	-1	0.408302	3.8282e-22	1	-1.46356	4.80512e-194	-1	0.550694	1.41903e-39	1	0	0	0
ENSG00000162413	KLHL21	1.02465	7.95118e-66	1	0.245876	3.9077e-06	0.631682	6.75546e-28	2.32907	0	1	0.455011	2.40631e-12	1	1.55029	5.42566e-194	1	0.0620385	0.417759	0	0	0	0
ENSG00000103489	XYLT1	1.14757	3.28789e-87	1	0.151236	0.00400772	1.24992	3.76514e-93	2.45629	0	1	-0.342604	1.38021e-06	-1	1.45995	7.81635e-193	1	-0.240248	2.92063e-05	0	0	0	0
ENSG00000120885	CLU	0.342604	7.21217e-12	0	0.13788	0.0169131	0.256542	4.64486e-07	-1.24596	8.70804e-142	-1	-0.312159	2.06172e-09	-1	-1.45069	1.30674e-192	-1	-0.398221	2.86671e-15	-1	0	0	0
ENSG00000143195	ILDR2	0.0375423	0.640156	0	0.163982	0.0867876	-0.254436	2.73313e-05	-2.10987	3.05396e-209	-1	-0.126305	0.0773643	0	-1.98343	3.73308e-192	-1	-0.418284	1.76809e-12	-1	0	0	0
ENSG00000113282	CLINT1	-0.18083	9.6613e-08	0	-0.0839997	0.0123446	-0.150954	6.62463e-06	0.823709	2.58155e-160	1	0.113006	0.00211525	0	0.920539	3.86397e-192	1	0.142882	5.44121e-05	0	0	0	0
ENSG00000136156	ITM2B	0.0702341	0.137338	0	0.280753	3.62121e-08	0.307975	3.40942e-14	-1.48696	4.87276e-245	-1	-0.199392	5.47353e-06	0	-1.27644	1.47787e-191	-1	0.0383496	0.494246	0	0	0	0
ENSG00000143126	CELSR2	-0.184993	0.000139799	0	0.0503639	0.54487	-0.145232	0.00317833	-1.75483	1.56675e-257	-1	0.0861057	0.148993	0	-1.51948	2.75025e-191	-1	0.125867	0.0174772	0	0	0	0
ENSG00000213190	MLLT11	0.223571	1.99806e-05	0	0.243688	7.42083e-08	0.421112	7.01943e-19	1.32226	8.55804e-175	1	0.347684	2.72318e-11	1	1.34238	4.36282e-191	1	0.545225	6.282e-30	1	0	0	0
ENSG00000171604	CXXC5	0.617354	4.25978e-17	1	-0.125518	0.372809	-0.474971	6.74822e-10	-1.87393	1.96044e-99	-1	0.182319	0.0454162	0	-2.61681	1.349e-190	-1	-0.910007	2.75704e-34	-1	0	0	0
ENSG00000180398	MCFD2	0.065919	0.0230268	0	0.0120851	0.75409	0.169429	1.20459e-10	0.784655	1.52896e-217	1	0.00327036	0.95359	0	0.730822	1.67741e-190	1	0.10678	0.000120249	0	0	0	0
ENSG00000116133	DHCR24	-0.0587157	0.028851	0	-0.134776	4.96291e-07	-0.171102	2.42472e-12	-0.64452	2.2894e-155	-1	-0.0144086	0.726638	0	-0.72058	4.6221e-190	-1	-0.126795	6.00046e-07	0	0	0	0
ENSG00000101294	HM13	0.048601	0.121276	0	0.0389015	0.223596	0.122238	6.59661e-06	0.755515	6.99379e-193	1	0.132905	3.63059e-06	0	0.745815	1.28295e-189	1	0.206542	1.56403e-14	0	0	0	0
ENSG00000166341	DCHS1	-0.385006	2.11386e-14	0	0.221036	0.0119813	-0.41998	7.55887e-19	-2.46334	0	-1	0.468047	4.10703e-22	1	-1.8573	3.05711e-188	-1	0.433072	1.10038e-17	1	0	0	0
ENSG00000140105	WARS1	0.70365	2.40021e-75	1	0.0783316	0.144621	0.807918	9.3659e-103	-0.533384	8.56057e-38	-1	0.133118	0.00355825	0	-1.1587	9.85013e-188	-1	0.237387	4.9651e-10	0	0	0	0
ENSG00000225178	RPSAP58	0.15444	3.3255e-11	0	0.0553453	0.0537972	0.108941	4.80419e-06	-0.57721	2.05912e-135	-1	-0.0290975	0.386388	0	-0.676305	1.14483e-187	-1	-0.0745971	0.00329524	0	0	0	0
ENSG00000164949	GEM	1.12981	4.84256e-52	1	0.28924	9.62846e-07	0.671631	4.72517e-18	2.60145	4.10489e-305	1	0.00308129	0.992914	0	1.76088	1.56058e-187	1	-0.455095	1.95494e-10	-1	0	0	0
ENSG00000154118	JPH3	0.0881559	0.0411402	0	0.219438	6.24356e-06	-0.0538679	0.228435	-1.32692	1.16733e-219	-1	0.509949	2.25748e-41	1	-1.19563	1.35528e-186	-1	0.367925	2.56721e-22	1	0	0	0
ENSG00000188157	AGRN	0.913936	8.69887e-223	1	0.237943	3.223e-15	0.817043	1.90292e-180	-0.159835	1.25199e-07	0	0.314599	4.08561e-26	1	-0.835828	2.05051e-186	-1	0.217706	1.62214e-13	0	0	0	0
ENSG00000154229	PRKCA	-0.610638	3.37792e-77	-1	-0.0766654	0.109171	-0.673803	1.11922e-93	-1.58896	0	-1	0.0246655	0.639088	0	-1.05499	1.80233e-185	-1	-0.0384992	0.410736	0	0	0	0
ENSG00000135439	AGAP2	1.17889	1.24654e-70	1	0.43122	4.66295e-06	1.04731	1.06583e-47	-1.38258	2.42375e-64	-1	-0.573688	1.44933e-13	-1	-2.13025	4.04378e-185	-1	-0.705264	2.69246e-27	-1	0	0	0
ENSG00000240476	LINC00973	1.02736	3.96378e-81	1	0.104978	0.0427704	0.800295	8.16908e-47	2.26102	0	1	-0.105341	0.180885	0	1.33863	9.21146e-185	1	-0.332407	2.63079e-10	-1	0	0	0
ENSG00000118523	CCN2	0.998677	1.20443e-231	1	-0.558431	1.28238e-71	1.26902	0	0.669817	6.83176e-103	1	0.0559786	0.190238	0	-0.887291	6.31121e-184	-1	0.326323	3.58735e-27	1	0	0	0
ENSG00000171055	FEZ2	0.331658	4.19009e-14	0	-0.0474519	0.327488	0.339805	1.61877e-14	1.50008	0	1	-0.0637408	0.31553	0	1.12097	2.27824e-183	1	-0.0555935	0.321118	0	0	0	0
ENSG00000165410	CFL2	-0.378486	3.32801e-21	0	-0.074568	0.229531	-0.193546	6.69013e-07	-1.58162	3.54067e-295	-1	0.6084	4.38411e-56	1	-1.2777	2.73432e-183	-1	0.79334	7.65494e-92	1	0	0	0
ENSG00000100883	SRP54	0.0213305	0.733896	0	-0.0360147	0.664642	0.1516	0.000280019	-1.33858	1.50897e-171	-1	0.509262	2.83957e-34	1	-1.39593	3.58895e-183	-1	0.639532	1.16746e-55	1	0	0	0
ENSG00000177675	CD163L1	2.18366	2.10604e-114	1	0.343138	1.35605e-08	1.93326	2.40082e-95	3.66315	0	1	0.154553	0.34891	0	1.82263	2.93546e-182	1	-0.0958494	0.308008	0	0	0	0
ENSG00000145860	RNF145	-0.251413	1.02968e-10	0	0.182316	1.04299e-06	-0.0744514	0.0891877	0.614877	2.63193e-64	1	-0.00614224	0.936919	0	1.04861	1.15492e-181	1	0.170819	3.11038e-05	0	0	0	0
ENSG00000065717	TLE2	0.314557	0.00010334	0	0.195941	0.298972	0.127273	0.188746	-3.06813	1.44188e-155	-1	-0.286233	0.00157263	-1	-3.18675	2.00952e-181	-1	-0.473517	4.88131e-09	-1	0	0	0
ENSG00000197324	LRP10	1.3203	2.12017e-301	1	0.591074	5.97246e-53	1.36124	0	-0.272807	7.52154e-12	-1	0.0388616	0.508746	0	-1.00203	5.51574e-181	-1	0.0798058	0.0419261	0	0	0	0
ENSG00000197614	MFAP5	0.856637	2.78385e-29	1	-0.53214	2.37715e-06	0.652578	2.95801e-19	-1.29258	2.72267e-47	-1	0.605907	3.59596e-14	1	-2.68135	4.07232e-180	-1	0.401848	8.13581e-08	1	0	0	0
ENSG00000099875	MKNK2	0.18617	5.41411e-07	0	0.110136	0.0282227	0.21207	3.42404e-08	-1.0338	1.33158e-150	-1	-0.313749	3.7002e-16	-1	-1.10984	6.4585e-180	-1	-0.287849	8.04864e-15	-1	0	0	0
ENSG00000149591	TAGLN	-0.0815032	0.55646	0	-0.875309	3.57776e-14	-0.354805	0.000954417	-2.27722	2.36359e-107	-1	0.0825724	0.610402	0	-3.07102	2.27709e-179	-1	-0.19073	0.124898	0	0	0	0
ENSG00000132470	ITGB4	0.751087	4.07282e-19	1	0.616259	7.52316e-05	0.911957	1.28186e-28	-2.96866	3.16551e-127	-1	0.115951	0.345637	0	-3.10349	2.61783e-179	-1	0.276821	0.0016478	1	0	0	0
ENSG00000139998	RAB15	-0.193096	1.24002e-08	0	-0.021999	0.723144	-0.211515	3.53275e-10	-1.20917	1.05824e-250	-1	0.0033476	0.962075	0	-1.03808	4.32339e-179	-1	-0.0150719	0.778131	0	0	0	0
ENSG00000144381	HSPD1	-0.694413	4.89226e-123	-1	-0.264369	5.51684e-19	-0.661082	1.03743e-111	0.407729	8.76429e-45	1	-0.0172369	0.733688	0	0.837772	5.2916e-179	1	0.0160938	0.732926	0	0	0	0
ENSG00000183876	ARSI	0.219042	9.73761e-05	0	0.16254	0.0664617	0.0857237	0.191672	-1.72574	1.45872e-157	-1	-0.0840807	0.264722	0	-1.78224	1.25048e-177	-1	-0.217398	0.000163191	0	0	0	0
ENSG00000089159	PXN	0.779249	9.685e-194	1	0.135272	6.92961e-08	0.648138	1.47395e-135	1.33104	0	1	0.0751789	0.0238209	0	0.68706	1.93851e-177	1	-0.0559321	0.0629772	0	0	0	0
ENSG00000234745	HLA-B	0.595119	1.53674e-129	1	0.236105	7.72854e-19	0.497914	1.9047e-89	-0.343638	2.30791e-40	-1	-0.0703099	0.0212382	0	-0.702652	2.92963e-177	-1	-0.167515	2.89423e-11	0	0	0	0
ENSG00000261040	WFDC21P	0.696765	1.12041e-19	1	0.0377099	0.880645	0.858714	1.28605e-31	-2.56721	3.60076e-108	-1	0.21186	0.0251142	0	-3.22627	7.26843e-177	-1	0.373809	5.55004e-07	1	0	0	0
ENSG00000123689	G0S2	-0.181872	0.674569	0	-0.032031	0.799988	0.80448	0.014387	6.13024	5.57314e-184	1	-0.420377	0.35244	0	6.28008	1.20651e-176	1	0.565975	0.100074	0	0	0	0
ENSG00000119812	FAM98A	-0.0207026	0.719175	0	-0.0512047	0.272969	0.247654	4.53879e-10	1.08028	6.54194e-188	1	-0.0917576	0.0602158	0	1.04978	1.26499e-176	1	0.176599	1.99598e-05	0	0	0	0
ENSG00000104368	PLAT	0.207622	3.23738e-06	0	0.162341	0.00521761	0.50779	1.67938e-29	-1.26975	1.10495e-157	-1	-0.550438	1.44472e-33	-1	-1.31503	1.68638e-176	-1	-0.250269	2.65999e-08	-1	0	0	0
ENSG00000117410	ATP6V0B	-0.203697	2.43368e-07	0	-0.0063846	0.913844	-0.0549183	0.23705	0.823753	5.51604e-119	1	-0.0285979	0.643776	0	1.02107	5.34671e-176	1	0.120181	0.00525363	0	0	0	0
ENSG00000263465	SRSF8	1.19886	8.20032e-215	1	0.257902	4.43045e-09	1.01687	1.31826e-155	-0.135373	0.00295043	0	0.0651328	0.255918	0	-1.07633	6.1413e-176	-1	-0.116854	0.00326563	0	0	0	0
ENSG00000158042	MRPL17	-0.715887	8.37228e-57	-1	-0.151131	0.000461899	-0.378193	7.25179e-18	0.666382	1.08148e-60	1	0.0272679	0.704484	0	1.23114	1.64973e-175	1	0.364962	1.82742e-14	1	0	0	0
ENSG00000099284	MACROH2A2	-0.066747	0.266311	0	-0.0335852	0.749615	-0.127307	0.0165515	-1.66775	6.43384e-188	-1	0.0497014	0.496375	0	-1.63458	2.66607e-175	-1	-0.0108583	0.897321	0	0	0	0
ENSG00000102572	STK24	-0.163606	0.000220859	0	-0.117575	0.0619716	-0.389478	3.21243e-20	-1.38967	1.01034e-197	-1	0.0861912	0.10196	0	-1.34364	3.19137e-175	-1	-0.139681	0.00323585	0	0	0	0
ENSG00000173210	ABLIM3	0.675564	1.30937e-25	1	0.261456	1.18008e-06	0.57901	1.62169e-17	1.95893	8.20898e-236	1	-0.208142	0.0113451	0	1.54482	5.40919e-175	1	-0.304696	3.27611e-06	-1	0	0	0
ENSG00000100889	PCK2	0.261066	1.9644e-05	0	0.116462	0.26696	0.766177	1.83279e-40	-1.79098	1.30474e-143	-1	-0.0813226	0.340919	0	-1.93559	1.06819e-174	-1	0.423789	3.02701e-13	1	0	0	0
ENSG00000057757	PITHD1	-0.752706	1.00706e-45	-1	-0.181542	0.000238095	-0.793327	1.28456e-50	0.861221	8.03724e-75	1	0.0155977	0.870722	0	1.43238	1.21329e-174	1	-0.0250227	0.782345	0	0	0	0
ENSG00000090006	LTBP4	0.0994505	0.0175155	0	-0.0410914	0.477627	-0.148813	0.000226165	-0.956037	2.0786e-133	-1	-0.0981607	0.0330939	0	-1.09658	1.29662e-174	-1	-0.346424	3.68357e-19	-1	0	0	0
ENSG00000172037	LAMB2	0.676581	1.27123e-59	1	0.379916	4.25689e-16	0.587254	1.58939e-47	-0.897414	1.05111e-91	-1	0.503561	2.95147e-32	1	-1.19408	1.90259e-174	-1	0.414235	6.79192e-24	1	0	0	0
ENSG00000100075	SLC25A1	-0.444647	3.75409e-39	0	-0.106288	0.0236125	-0.171209	8.04429e-07	-1.39461	0	-1	-0.0170937	0.76932	0	-1.05625	3.65418e-174	-1	0.256344	3.84312e-13	1	0	0	0
ENSG00000182871	COL18A1	1.05683	2.95886e-51	1	0.334368	0.00164932	1.15985	1.78554e-63	-1.5124	9.82449e-68	-1	0.0952575	0.375835	0	-2.23486	2.90627e-173	-1	0.198279	0.00731664	0	0	0	0
ENSG00000197879	MYO1C	0.389123	1.5363e-52	0	-0.075644	0.0132334	0.2649	1.9405e-25	-0.255109	3.42922e-22	-1	0.222285	6.2599e-17	0	-0.719875	6.29996e-172	-1	0.0980621	0.000354183	0	0	0	0
ENSG00000237975	FLG-AS1	3.44624	1.00965e-249	1	1.05727	2.98801e-19	2.56059	1.41301e-170	-0.0587519	0.758627	0	0.642584	3.57717e-07	1	-2.44772	2.01091e-171	-1	-0.243068	0.00319871	0	0	0	0
ENSG00000113013	HSPA9	-0.408656	7.59991e-75	0	-0.108781	2.64059e-06	-0.235505	2.44672e-26	0.315618	1.78799e-47	1	0.101083	2.8325e-05	0	0.615492	2.65425e-170	1	0.274234	1.91962e-33	1	0	0	0
ENSG00000198910	L1CAM	1.42258	1.03934e-143	1	0.27546	9.59813e-06	1.36873	5.42643e-134	-0.406781	4.73924e-12	-1	0.118716	0.104669	0	-1.5539	9.86273e-170	-1	0.0648609	0.389384	0	0	0	0
ENSG00000136930	PSMB7	-0.122632	0.000923826	0	0.0516697	0.20301	-0.00813409	0.878617	0.741283	8.80189e-113	1	0.0466771	0.341722	0	0.915585	2.24322e-169	1	0.161175	1.19956e-05	0	0	0	0
ENSG00000175166	PSMD2	-0.213399	1.03381e-18	0	-0.146215	2.67284e-09	-0.189925	3.60977e-15	0.586425	3.59418e-138	1	0.0899844	0.00081565	0	0.653609	3.61435e-169	1	0.113458	9.28167e-06	0	0	0	0
ENSG00000092929	UNC13D	0.56758	2.27292e-60	1	0.24762	3.26625e-10	0.578203	4.09434e-64	-0.659961	4.10906e-72	-1	0.1385	0.000484627	0	-0.979921	4.08424e-169	-1	0.149123	3.96696e-05	0	0	0	0
ENSG00000167972	ABCA3	1.17271	1.09221e-49	1	0.609734	9.88163e-26	1.51111	5.9052e-70	2.28094	9.6151e-206	1	-0.454852	9.18143e-06	-1	1.71796	5.26862e-169	1	-0.116456	0.186384	0	0	0	0
ENSG00000179218	CALR	0.20363	3.827e-26	0	0.223138	4.00857e-29	0.512027	1.37997e-161	-0.550511	2.43103e-178	-1	-0.0158334	0.610823	0	-0.531003	6.26227e-169	-1	0.292563	3.32686e-53	1	0	0	0
ENSG00000206432	TMEM200C	-0.281924	6.69551e-07	0	-0.273596	0.00182746	-0.550088	3.54967e-23	-1.92888	8.04196e-193	-1	0.0874444	0.232139	0	-1.92056	1.46163e-168	-1	-0.18072	0.00417866	0	0	0	0
ENSG00000074410	CA12	-0.53404	2.43251e-23	-1	0.210772	2.36747e-05	-0.174671	0.00116884	0.65257	1.30252e-40	1	0.172767	0.00281194	0	1.39738	1.489e-168	1	0.532136	8.33401e-23	1	0	0	0
ENSG00000240694	PNMA2	0.022931	0.783359	0	-0.00995498	0.94283	0.347134	2.26469e-09	-1.80299	3.02607e-164	-1	-0.347751	8.15351e-09	-1	-1.83587	5.92664e-168	-1	-0.0235488	0.792207	0	0	0	0
ENSG00000163811	WDR43	0.155294	1.59623e-06	0	-0.0574725	0.0963063	0.248667	1.50836e-16	1.02199	1.48365e-261	1	0.310573	1.04712e-22	1	0.809228	1.75056e-167	1	0.403945	1.162e-40	1	0	0	0
ENSG00000115816	CEBPZ	-0.596836	4.52893e-62	-1	-0.432322	2.63729e-40	-0.475743	7.99902e-39	0.802885	1.39306e-132	1	-0.161141	2.48221e-05	0	0.967399	2.17187e-167	1	-0.0400484	0.446229	0	0	0	0
ENSG00000258791	LINC00520	3.13215	1.24243e-11	1	0.716152	1.98985e-12	3.09263	8.27409e-14	6.99755	2.93872e-59	1	0.307572	0.758331	0	4.58155	2.76072e-167	1	0.268059	0.339192	0	0	0	0
ENSG00000146426	TIAM2	-0.284208	3.86086e-06	0	-0.307819	0.000337494	-0.8394	1.90467e-45	-1.92294	1.63738e-181	-1	0.261015	4.05694e-05	1	-1.94655	5.35053e-167	-1	-0.294177	5.37636e-06	-1	0	0	0
ENSG00000099204	ABLIM1	0.599505	1.30197e-78	1	0.604617	7.36775e-66	0.466552	2.11116e-46	-0.896937	1.38626e-149	-1	-0.161109	8.18521e-06	0	-0.891825	1.3324e-166	-1	-0.294062	8.72021e-20	-1	0	0	0
ENSG00000035862	TIMP2	-0.462524	8.65896e-50	0	-0.119798	0.00208912	-0.340584	1.03674e-25	-1.25776	0	-1	-0.487068	1.01343e-53	-1	-0.915032	2.60522e-166	-1	-0.365128	5.98143e-29	-1	0	0	0
ENSG00000168646	AXIN2	-0.844476	3.83328e-46	-1	-0.234997	0.0381	-0.657592	3.97107e-26	-2.86688	0	-1	-0.466851	8.3771e-15	-1	-2.25741	2.8519e-166	-1	-0.279967	3.83454e-05	-1	0	0	0
ENSG00000108639	SYNGR2	-0.138595	0.000517699	0	-0.00720796	0.901276	0.232496	5.14248e-10	0.83812	2.67425e-127	1	-0.036576	0.525194	0	0.969507	7.61972e-166	1	0.334514	6.22657e-19	1	0	0	0
ENSG00000170571	EMB	0.727342	9.24353e-64	1	0.275231	2.95853e-07	0.683735	1.42057e-56	-0.788559	1.92856e-59	-1	0.0148507	0.863587	0	-1.24067	1.34792e-165	-1	-0.0287566	0.643586	0	0	0	0
ENSG00000100852	ARHGAP5	-0.141646	0.00259997	0	0.170352	0.00304381	-0.204717	2.30144e-06	-1.60038	3.63225e-251	-1	0.693622	3.25901e-59	1	-1.28838	2.27597e-165	-1	0.630552	1.20174e-48	1	0	0	0
ENSG00000092203	TOX4	0.141373	0.00214126	0	0.0342137	0.677678	0.161964	0.000205837	-1.19887	5.25696e-137	-1	0.251384	2.77685e-08	1	-1.30603	1.01271e-164	-1	0.271976	3.04147e-10	1	0	0	0
ENSG00000161638	ITGA5	0.283386	1.77251e-20	0	0.400646	3.60204e-45	0.703849	2.78405e-132	0.662954	2.9866e-111	1	0.224841	1.59146e-12	0	0.780215	2.41783e-164	1	0.645305	1.62448e-111	1	0	0	0
ENSG00000196792	STRN3	-0.0929815	0.140582	0	0.159935	0.0743529	-0.0393402	0.550225	-1.98048	6.5054e-209	-1	0.840791	4.32337e-61	1	-1.72757	9.44865e-164	-1	0.894432	4.04865e-69	1	0	0	0
ENSG00000168906	MAT2A	-0.718308	1.97905e-97	-1	-0.349594	4.58167e-27	-0.490638	6.20905e-48	0.557843	1.56097e-67	1	0.0383091	0.436187	0	0.926557	1.01974e-163	1	0.265979	2.82196e-13	1	0	0	0
ENSG00000090060	PAPOLA	-0.570407	1.75986e-68	-1	-0.133681	0.00151003	-0.576188	5.49178e-68	-1.41003	0	-1	-0.149479	2.20013e-05	0	-0.973309	8.56352e-163	-1	-0.155261	1.83711e-05	0	0	0	0
ENSG00000115963	RND3	0.770204	2.46694e-51	1	0.208227	4.91751e-06	0.836039	5.38635e-64	1.77485	3.96993e-293	1	0.156499	0.0136351	0	1.21287	1.91018e-161	1	0.222335	1.01286e-05	0	0	0	0
ENSG00000198542	ITGBL1	0.505475	3.57267e-22	1	-0.0482287	0.631156	0.285502	2.46127e-08	-1.02903	2.70665e-66	-1	0.369665	1.71542e-11	1	-1.58273	1.44622e-160	-1	0.149693	0.00714201	0	0	0	0
ENSG00000148606	POLR3A	0.0774888	0.122839	0	0.191886	1.53104e-06	0.09216	0.0515177	0.948206	8.94844e-124	1	0.133371	0.00689569	0	1.0626	3.72757e-160	1	0.148043	0.00127682	0	0	0	0
ENSG00000116254	CHD5	0.095301	0.218207	0	0.513594	7.59314e-08	0.000408069	0.99636	-2.42648	1.68847e-201	-1	0.0730763	0.437906	0	-2.00818	3.80116e-160	-1	-0.0218166	0.834646	0	0	0	0
ENSG00000100504	PYGL	0.469982	2.64583e-42	0	0.173332	3.2376e-05	0.564516	3.03546e-64	-0.664248	1.539e-71	-1	0.224603	1.27317e-09	0	-0.960898	8.68538e-160	-1	0.319137	2.33081e-21	1	0	0	0
ENSG00000225614	ZNF469	3.61322	1.15131e-192	1	1.24577	4.98732e-15	2.76287	4.43774e-201	-0.487951	0.00708682	-1	1.58506	5.91298e-32	1	-2.85539	1.38641e-159	-1	0.734716	3.56384e-20	1	0	0	0
ENSG00000010278	CD9	-0.382875	4.23843e-26	0	-0.0632383	0.223484	-0.556003	1.27016e-49	-1.34939	2.6313e-283	-1	-0.461866	2.91888e-36	-1	-1.02975	1.59868e-159	-1	-0.634993	3.92561e-64	-1	0	0	0
ENSG00000117632	STMN1	-1.59368	0	-1	-0.811365	1.91341e-143	-2.05327	0	-1.6333	0	-1	-0.148789	4.69994e-07	0	-0.850992	2.91548e-159	-1	-0.608379	5.87915e-85	-1	0	0	0
ENSG00000095139	ARCN1	0.200314	2.33146e-10	0	0.13135	1.62913e-05	0.243628	4.50008e-15	0.851787	5.32275e-181	1	0.0329108	0.489971	0	0.782823	4.15857e-159	1	0.0762244	0.0311721	0	0	0	0
ENSG00000129422	MTUS1	-0.56235	3.22888e-21	-1	-0.394282	1.65624e-07	-0.280284	1.5934e-05	-1.95536	1.41161e-210	-1	-0.885009	1.27271e-48	-1	-1.7873	7.33353e-159	-1	-0.602944	5.26968e-22	-1	0	0	0
ENSG00000166922	SCG5	1.212	1.67809e-06	1	-0.159241	0.179246	0.689271	0.0156514	5.4432	1.21623e-148	1	-0.0142201	0.987758	0	4.07195	1.46177e-158	1	-0.53695	0.0299281	-1	0	0	0
ENSG00000124920	MYRF	0.202139	0.000488561	0	-0.0942679	0.294741	0.0374804	0.620722	-1.34328	5.29217e-108	-1	0.130667	0.0534665	0	-1.63969	4.50715e-158	-1	-0.0339917	0.681246	0	0	0	0
ENSG00000113161	HMGCR	-0.0385606	0.523837	0	-0.0764472	0.263846	-0.391838	1.03644e-17	-1.25421	2.7217e-152	-1	-0.0461653	0.495531	0	-1.2921	1.3125e-157	-1	-0.399443	5.9202e-18	-1	0	0	0
ENSG00000165804	ZNF219	0.761484	5.32983e-90	1	0.759278	1.09831e-63	0.89849	1.87289e-132	-1.03526	1.14807e-123	-1	0.184187	1.95807e-05	0	-1.03746	3.68857e-157	-1	0.321194	1.11823e-18	1	0	0	0
ENSG00000242125	SNHG3	-0.301843	2.33102e-12	0	-0.0281361	0.623402	-0.690549	2.06569e-55	0.802684	8.41765e-92	1	-0.0768604	0.162592	0	1.07639	1.29146e-156	1	-0.465566	1.33516e-24	-1	0	0	0
ENSG00000118160	SLC8A2	0.522706	6.80899e-13	1	0.305194	0.0323948	0.691439	1.5419e-24	-2.31695	2.71662e-113	-1	0.383709	8.46781e-07	1	-2.53446	1.55664e-156	-1	0.552442	5.81421e-16	1	0	0	0
ENSG00000177283	FZD8	-0.788475	2.07195e-10	-1	0.453766	5.29432e-07	-0.914131	3.51925e-13	1.66093	8.89104e-63	1	-0.0116186	0.961377	0	2.90317	1.74937e-156	1	-0.137274	0.462928	0	0	0	0
ENSG00000122861	PLAU	-0.0230284	0.829076	0	0.0309473	0.729865	0.371108	1.90949e-07	1.61994	2.16481e-146	1	-0.168843	0.0520633	0	1.67391	2.2819e-156	1	0.225293	0.00294788	0	0	0	0
ENSG00000160712	IL6R	0.657513	4.88116e-11	1	0.317209	1.09619e-05	0.931662	3.698e-21	2.42789	1.55536e-167	1	-0.108167	0.509663	0	2.08758	2.4329e-156	1	0.165981	0.129702	0	0	0	0
ENSG00000161513	FDXR	2.23268	0	1	1.14564	1.88086e-300	1.96535	0	0.337672	5.23737e-23	1	0.26533	8.80033e-14	1	-0.749371	3.54654e-156	-1	-0.00200504	0.970526	0	0	0	0
ENSG00000131242	RAB11FIP4	0.78349	1.21774e-39	1	0.602181	3.10964e-14	0.765545	5.00869e-36	-1.53609	9.43327e-102	-1	-0.225846	0.00164312	0	-1.7174	6.05387e-156	-1	-0.243791	8.50697e-05	0	0	0	0
ENSG00000106624	AEBP1	0.592915	3.26636e-58	1	0.0233955	0.700783	0.478704	2.50027e-39	-0.425972	1.88872e-28	-1	0.259743	3.61884e-11	1	-0.995491	6.46933e-156	-1	0.145532	0.000208437	0	0	0	0
ENSG00000036054	TBC1D23	0.581559	4.50603e-54	1	0.0233652	0.718875	0.301853	4.02528e-15	-0.472206	7.55657e-32	-1	0.0430619	0.460957	0	-1.0304	7.7111e-156	-1	-0.236644	7.11212e-10	0	0	0	0
ENSG00000148834	GSTO1	0.28824	4.85951e-12	0	0.261261	3.41786e-12	0.500862	2.4707e-33	1.02805	7.69197e-153	1	-0.196484	2.61245e-05	0	1.00107	8.55409e-156	1	0.0161379	0.804225	0	0	0	0
ENSG00000100796	PPP4R3A	0.376301	4.35115e-21	0	0.163896	0.00172826	0.1377	0.000798576	-0.913556	7.49616e-96	-1	0.330793	1.02897e-15	1	-1.12596	9.84688e-156	-1	0.0921923	0.0410273	0	0	0	0
ENSG00000197635	DPP4	-0.397688	0.0301831	0	0.333899	0.00136232	-0.245106	0.20301	2.88667	5.9725e-113	1	0.0199141	0.951851	0	3.61826	9.93742e-156	1	0.172496	0.461258	0	0	0	0
ENSG00000059804	SLC2A3	0.845292	5.21376e-88	1	0.927645	8.10091e-87	1.30248	2.24533e-195	-1.2208	3.31888e-154	-1	-0.636133	1.49634e-44	-1	-1.13845	1.60239e-154	-1	-0.178943	7.64254e-05	0	0	0	0
ENSG00000166833	NAV2	0.0484778	0.634409	0	0.121357	0.0843055	-0.736412	8.67424e-23	1.62359	3.35112e-138	1	0.210677	0.0114726	0	1.69647	3.04589e-154	1	-0.574214	1.38408e-13	-1	0	0	0
ENSG00000092010	PSME1	0.0989954	0.048027	0	0.022873	0.789616	0.11123	0.0296675	-1.19614	2.19596e-135	-1	-0.32306	8.40455e-12	-1	-1.27227	6.73912e-154	-1	-0.310825	1.44699e-11	-1	0	0	0
ENSG00000177628	GBA	0.440492	5.82603e-18	0	0.335242	4.74673e-14	0.650348	4.06025e-41	1.30057	7.42708e-163	1	0.168613	0.00477707	0	1.19532	6.76813e-154	1	0.37847	6.99188e-15	1	0	0	0
ENSG00000072041	SLC6A15	-0.114723	0.303339	0	0.169844	0.0272353	0.38669	1.6989e-05	1.75739	2.11035e-115	1	-0.124683	0.320871	0	2.04196	1.72159e-153	1	0.37673	4.39458e-05	1	0	0	0
ENSG00000198682	PAPSS2	0.245892	1.15754e-07	0	0.0993209	0.0284741	0.338377	2.03379e-13	1.22705	2.48635e-186	1	-0.104844	0.0711542	0	1.08048	4.13951e-153	1	-0.012359	0.868495	0	0	0	0
ENSG00000004399	PLXND1	0.337845	9.49753e-17	0	-0.10139	0.0584055	0.108314	0.0147396	-0.668876	5.18953e-56	-1	0.0999126	0.0457656	0	-1.10811	6.31227e-153	-1	-0.129618	0.00348137	0	0	0	0
ENSG00000144867	SRPRB	-0.0614966	0.31686	0	-0.108915	0.0257034	0.2292	2.07069e-06	1.23385	2.83434e-168	1	0.117344	0.0462368	0	1.18643	6.45397e-153	1	0.408041	2.72005e-17	1	0	0	0
ENSG00000166086	JAM3	-0.475237	2.39274e-20	0	-0.147393	0.00343398	-0.506883	5.65665e-19	0.952389	1.57969e-92	1	-0.605943	1.02677e-30	-1	1.28023	1.82829e-152	1	-0.637589	1.67507e-29	-1	0	0	0
ENSG00000189060	H1-0	-1.24074	0	-1	-0.485296	2.22157e-121	-1.31863	0	-1.297	0	-1	-0.0936831	7.61203e-06	0	-0.541551	1.85527e-152	-1	-0.171576	2.28972e-16	0	0	0	0
ENSG00000115884	SDC1	0.772431	1.44714e-213	1	0.688111	5.08916e-192	1.19212	0	0.691226	1.77786e-169	1	0.0667608	0.0351321	0	0.606906	9.54127e-152	1	0.486455	8.0921e-97	1	0	0	0
ENSG00000167767	KRT80	-0.54105	1.09304e-61	-1	-0.701145	1.05663e-91	-0.823469	3.84185e-142	-0.73463	1.99861e-111	-1	0.200072	4.93974e-09	0	-0.894725	1.78881e-151	-1	-0.082347	0.0344318	0	0	0	0
ENSG00000104738	MCM4	-2.92869	0	-1	-1.14405	1.14583e-251	-4.27311	0	-0.762905	4.15967e-135	-1	-0.142414	1.93656e-05	0	1.02174	2.16669e-151	1	-1.48683	2.11884e-183	-1	0	0	0
ENSG00000147403	RPL10	0.303681	4.09722e-42	0	0.0702698	0.0091598	0.18327	1.71011e-15	-0.358507	3.45352e-54	-1	-0.119013	1.44935e-06	0	-0.591918	6.03885e-151	-1	-0.239424	2.46768e-26	0	0	0	0
ENSG00000169783	LINGO1	0.984934	2.58166e-41	1	0.699928	1.34336e-08	1.12191	8.93464e-58	-2.02592	9.11593e-83	-1	0.21705	0.0182842	0	-2.31092	1.15674e-150	-1	0.354025	3.71092e-07	1	0	0	0
ENSG00000156299	TIAM1	0.0357182	0.626694	0	-0.0953364	0.25388	0.0880224	0.14677	-1.38553	4.01601e-129	-1	0.106488	0.107027	0	-1.51658	2.78337e-150	-1	0.158792	0.00576846	0	0	0	0
ENSG00000183251	OR51B4	0.961918	2.3841e-09	1	0.0625908	0.635859	0.668002	0.000284336	3.85572	1.34209e-172	1	-0.273072	0.285139	0	2.95639	2.79248e-150	1	-0.566988	0.000394333	-1	0	0	0
ENSG00000115946	PNO1	-0.399514	9.69707e-14	0	-0.323869	2.02815e-11	-0.257627	9.52469e-07	1.2385	1.78897e-144	1	0.239542	1.62423e-05	0	1.31415	3.45971e-150	1	0.38143	2.81053e-12	1	0	0	0
ENSG00000115241	PPM1G	-0.612672	2.3557e-110	-1	-0.32676	2.55939e-34	-0.806927	5.04539e-192	0.427839	8.43342e-59	1	0.150567	1.55129e-07	0	0.713751	7.15071e-150	1	-0.0436881	0.233727	0	0	0	0
ENSG00000129566	TEP1	1.23517	5.79501e-158	1	0.652996	3.07188e-34	1.34325	1.87598e-194	-0.621372	1.16142e-31	-1	0.120614	0.0482745	0	-1.20355	1.19054e-149	-1	0.228691	3.10355e-07	0	0	0	0
ENSG00000008283	CYB561	-0.221296	1.95695e-08	0	0.198604	1.672e-07	0.105758	0.0122428	0.541784	1.06527e-48	1	-0.175598	2.86457e-05	0	0.961684	1.70225e-149	1	0.151455	0.000290334	0	0	0	0
ENSG00000099860	GADD45B	0.162694	0.00674628	0	-0.0273674	0.81236	-0.402064	3.43358e-12	-1.43722	3.62602e-117	-1	0.00510677	0.966153	0	-1.62728	1.91285e-149	-1	-0.559652	1.42789e-22	-1	0	0	0
ENSG00000007402	CACNA2D2	-0.0816335	0.413228	0	0.294357	0.203814	0.111027	0.239374	-3.84394	1.44577e-161	-1	-0.171675	0.0748341	0	-3.46795	3.18129e-149	-1	0.0209851	0.871243	0	0	0	0
ENSG00000140092	FBLN5	0.410654	5.02087e-07	0	0.110101	0.634271	0.629809	3.19506e-16	-2.78431	1.48504e-114	-1	0.156754	0.133882	0	-3.08487	4.56741e-148	-1	0.375909	2.18265e-06	1	0	0	0
ENSG00000172270	BSG	-0.0401091	0.152248	0	0.0799863	0.00388628	-0.0866123	0.000684717	-0.737035	2.00853e-210	-1	-0.324362	6.17836e-42	-1	-0.61694	5.72085e-148	-1	-0.370865	6.22741e-55	-1	0	0	0
ENSG00000214160	ALG3	-0.0594592	0.329158	0	-0.0900587	0.076788	0.0384291	0.553874	1.18918	1.28794e-157	1	-0.0452234	0.545843	0	1.15858	1.86808e-147	1	0.052665	0.426639	0	0	0	0
ENSG00000168496	FEN1	-2.9691	0	-1	-0.975367	3.55917e-135	-4.05555	0	-0.796053	3.53294e-109	-1	-0.159606	3.72842e-05	0	1.19768	2.52961e-146	1	-1.24606	1.43635e-92	-1	0	0	0
ENSG00000110660	SLC35F2	-0.37438	9.80391e-22	0	-0.150327	8.73029e-05	-0.347317	5.14452e-18	0.738501	2.82241e-92	1	-0.195556	2.53044e-06	0	0.962555	6.73527e-146	1	-0.168493	0.000106378	0	0	0	0
ENSG00000115919	KYNU	2.88822	1.51338e-10	1	0.854718	4.56368e-15	3.31722	7.50356e-16	6.53182	2.40492e-55	1	0.191838	0.856472	0	4.49831	1.01417e-145	1	0.620838	0.00932364	1	0	0	0
ENSG00000132563	REEP2	1.55195	4.87935e-202	1	1.04331	3.9251e-64	1.52832	1.72318e-226	-0.774435	6.21083e-35	-1	0.491041	4.44553e-18	1	-1.28308	1.2069e-145	-1	0.467411	2.75575e-25	1	0	0	0
ENSG00000054356	PTPRN	0.70408	8.95965e-101	1	0.213034	3.58694e-11	0.635428	1.84395e-82	1.29438	0	1	0.0307526	0.571103	0	0.80333	1.3827e-145	1	-0.0378995	0.390048	0	0	0	0
ENSG00000006118	TMEM132A	0.561974	4.31827e-43	1	0.302146	6.69728e-15	0.554544	3.00298e-42	1.24162	2.80465e-215	1	0.0240808	0.740833	0	0.981792	3.3263e-145	1	0.0166507	0.795762	0	0	0	0
ENSG00000130477	UNC13A	1.34938	4.50571e-56	1	0.322382	7.71497e-07	1.84404	4.16798e-105	2.73959	5.04189e-254	1	-0.104853	0.480722	0	1.71259	4.84168e-145	1	0.389802	2.12329e-07	1	0	0	0
ENSG00000130707	ASS1	1.26509	3.05325e-107	1	0.584217	5.56338e-17	1.43824	1.40534e-145	-0.831159	1.3065e-35	-1	0.172257	0.0181139	0	-1.51203	4.84168e-145	-1	0.345405	3.84989e-10	1	0	0	0
ENSG00000142549	IGLON5	0.184388	0.0425724	0	-0.0599442	0.86062	0.396472	1.02109e-06	-3.6918	3.60831e-134	-1	0.0661363	0.612705	0	-3.93613	9.6124e-145	-1	0.278221	0.00113387	1	0	0	0
ENSG00000116005	PCYOX1	-0.0850405	0.0382107	0	0.31015	3.93332e-19	0.35915	2.28219e-23	0.492396	1.54966e-44	1	-0.126518	0.00238609	0	0.887586	2.51653e-144	1	0.317673	3.452e-18	1	0	0	0
ENSG00000065534	MYLK	2.40041	0	1	1.23208	9.73917e-177	1.97687	0	0.236227	4.52122e-06	0	0.169975	0.00304537	0	-0.932102	2.51653e-144	-1	-0.253568	2.13693e-12	-1	0	0	0
ENSG00000171877	FRMD5	0.799354	8.06698e-65	1	0.331226	6.87889e-09	1.03037	7.07534e-97	-0.780043	8.29279e-50	-1	-0.486389	2.65312e-20	-1	-1.24817	4.00881e-144	-1	-0.255377	9.73699e-08	-1	0	0	0
ENSG00000136153	LMO7	-0.510596	8.8394e-12	-1	-0.705094	2.61451e-08	-0.351757	2.18757e-06	-2.5206	7.16908e-169	-1	0.157319	0.078498	0	-2.7151	4.63949e-144	-1	0.316159	7.54014e-05	1	0	0	0
ENSG00000108947	EFNB3	0.273349	0.000309621	0	0.137937	0.364371	0.328171	2.2998e-05	-2.21084	5.18974e-121	-1	-0.304196	0.000245796	-1	-2.34625	9.31447e-144	-1	-0.249374	0.00151687	0	0	0	0
ENSG00000148948	LRRC4C	0.0144149	0.907954	0	-0.96787	1.62237e-11	-0.344799	4.81824e-06	-2.13467	3.23592e-102	-1	0.817273	9.47616e-27	1	-3.11695	2.92671e-143	-1	0.458059	7.19866e-09	1	0	0	0
ENSG00000142279	WTIP	0.128468	0.0121716	0	-0.258893	1.48528e-05	-0.238759	2.40801e-07	-0.925334	1.4474e-75	-1	0.493705	2.66863e-26	1	-1.31269	3.12462e-143	-1	0.126478	0.0157548	0	0	0	0
ENSG00000157240	FZD1	-0.461571	7.51246e-14	0	0.0166124	0.926075	-0.725221	2.53554e-33	-2.61472	2.33301e-223	-1	0.216819	0.000959512	0	-2.13653	1.16008e-142	-1	-0.0468305	0.617681	0	0	0	0
ENSG00000071894	CPSF1	-0.146186	3.08065e-07	0	-0.130504	5.66453e-05	-0.226545	2.55166e-16	-0.748688	6.29035e-154	-1	0.153291	1.5883e-07	0	-0.733007	1.18059e-142	-1	0.0729321	0.0227508	0	0	0	0
ENSG00000092841	MYL6	0.00104446	0.987519	0	0.00577788	0.907648	-0.0337877	0.310324	-0.699598	6.17316e-145	-1	0.0302018	0.447512	0	-0.694864	1.71259e-142	-1	-0.00463037	0.921467	0	0	0	0
ENSG00000148700	ADD3	-0.129954	0.00125521	0	0.0408037	0.531715	-0.284305	3.07793e-13	-1.21827	1.38989e-194	-1	-0.100577	0.0262582	0	-1.04751	2.26698e-142	-1	-0.254928	1.76088e-10	-1	0	0	0
ENSG00000102554	KLF5	0.610069	1.14176e-35	1	-0.0586766	0.463274	0.319708	1.43124e-10	-0.650381	6.29861e-34	-1	0.124422	0.0440931	0	-1.31913	2.73873e-142	-1	-0.16594	0.00155074	0	0	0	0
ENSG00000137193	PIM1	-0.285685	0.000128315	0	-0.743884	7.97369e-13	-1.46475	4.17673e-83	-1.86158	4.99766e-118	-1	0.0966822	0.327611	0	-2.31978	3.10469e-142	-1	-1.08238	6.91214e-44	-1	0	0	0
ENSG00000101144	BMP7	0.840905	4.66023e-70	1	0.378084	1.43906e-10	1.04378	6.96444e-116	-0.797243	1.78731e-48	-1	0.210926	0.000129032	0	-1.26006	3.52173e-142	-1	0.413803	2.55347e-20	1	0	0	0
ENSG00000136205	TNS3	-0.807415	4.3456e-58	-1	-0.232149	0.00247323	-1.24382	1.83142e-135	-2.14454	1.08246e-304	-1	0.249422	1.26386e-06	0	-1.56927	5.07383e-142	-1	-0.186986	0.00150253	0	0	0	0
ENSG00000205531	NAP1L4	-0.761192	3.81679e-128	-1	-0.220821	5.88335e-13	-0.714591	7.57169e-117	0.26155	2.31499e-18	1	0.0790364	0.0293189	0	0.801922	5.75447e-142	1	0.125638	0.000544949	0	0	0	0
ENSG00000143815	LBR	-0.608998	4.45162e-54	-1	-0.606391	5.26857e-44	-1.02811	1.73252e-145	-1.07373	3.35736e-159	-1	-0.0835699	0.0899861	0	-1.07112	6.43618e-142	-1	-0.502678	6.0956e-34	-1	0	0	0
ENSG00000109854	HTATIP2	0.00575215	0.930951	0	0.19198	5.2631e-07	0.216266	9.89383e-08	0.774718	1.38741e-90	1	0.0848802	0.0998924	0	0.960945	7.40292e-142	1	0.295394	4.68144e-13	1	0	0	0
ENSG00000120278	PLEKHG1	0.524296	1.02543e-15	1	1.24995	4.14173e-37	0.879081	2.49709e-40	-2.57219	1.95216e-179	-1	-0.360907	8.63473e-07	-1	-1.84653	1.03635e-141	-1	-0.0061215	0.957168	0	0	0	0
ENSG00000138771	SHROOM3	-0.423999	1.34724e-10	0	-0.248871	0.0233921	-0.408932	1.23163e-09	-2.26139	6.64413e-187	-1	-0.166701	0.0310834	0	-2.08626	5.85757e-141	-1	-0.151634	0.0557388	0	0	0	0
ENSG00000171033	PKIA	-1.25071	8.89276e-25	-1	0.528827	3.75787e-09	-0.941381	1.95642e-13	1.0469	2.13068e-27	1	-0.387311	0.00162842	-1	2.82644	1.20314e-140	1	-0.0779802	0.715812	0	0	0	0
ENSG00000213626	LBH	-1.46787	3.58509e-84	-1	-0.507274	1.11987e-07	-1.71904	5.32019e-114	-3.11259	0	-1	0.0316406	0.81575	0	-2.152	1.48685e-140	-1	-0.219536	0.0138557	0	0	0	0
ENSG00000140511	HAPLN3	0.0292867	0.712636	0	-0.183989	0.0288091	-0.0508163	0.461815	-1.39411	1.31604e-111	-1	0.257839	9.18143e-06	1	-1.60739	4.14043e-139	-1	0.177736	0.00266752	0	0	0	0
ENSG00000172260	NEGR1	0.537587	4.73857e-17	1	-0.0163882	0.904147	0.209334	0.0014578	-1.19403	2.50687e-63	-1	0.500355	3.54968e-14	1	-1.748	1.72139e-138	-1	0.172102	0.0139729	0	0	0	0
ENSG00000138134	STAMBPL1	-0.15668	0.149267	0	-0.116209	0.177806	-0.091403	0.449895	1.97463	8.0139e-139	1	-0.117083	0.373968	0	2.0151	1.83479e-138	1	-0.0518059	0.719452	0	0	0	0
ENSG00000109079	TNFAIP1	1.28815	6.711e-273	1	0.124693	0.0032806	1.04337	3.50009e-177	0.272903	4.74988e-12	1	0.0152922	0.834573	0	-0.890556	2.19361e-138	-1	-0.229489	1.23939e-10	0	0	0	0
ENSG00000112118	MCM3	-2.62844	0	-1	-1.18615	3.4125e-304	-3.21051	0	-0.516597	3.64304e-71	-1	-0.173863	1.20905e-08	0	0.925692	2.34649e-138	1	-0.755928	1.55715e-66	-1	0	0	0
ENSG00000150630	VEGFC	0.520273	0.000607993	1	0.199925	0.0717193	0.421459	0.0070939	3.1484	7.20819e-142	1	0.00214305	0.996004	0	2.82805	6.59937e-138	1	-0.0966705	0.631261	0	0	0	0
ENSG00000127022	CANX	-0.0562764	0.0435599	0	0.0755337	0.00562792	0.0615978	0.0240529	0.471189	1.50977e-84	1	0.0200359	0.613156	0	0.602999	1.14446e-137	1	0.13791	8.62046e-08	0	0	0	0
ENSG00000196405	EVL	0.019486	0.862179	0	-0.0327578	0.858446	-0.147421	0.0803024	-2.22953	9.5263e-135	-1	-0.0746023	0.498173	0	-2.28177	1.23352e-137	-1	-0.241509	0.00270866	0	0	0	0
ENSG00000069020	MAST4	2.46988	6.06404e-259	1	0.737942	5.2354e-43	2.62715	3.67236e-264	3.0853	0	1	-0.297121	0.00357082	-1	1.35335	3.68141e-137	1	-0.139851	0.0380604	0	0	0	0
ENSG00000150471	ADGRL3	0.0907262	0.367695	0	0.511322	0.000196916	0.917178	7.67692e-32	-2.89478	1.79428e-157	-1	-0.340686	0.000121712	-1	-2.47418	7.13387e-137	-1	0.485766	8.61519e-10	1	0	0	0
ENSG00000150551	LYPD1	0.0741788	0.358039	0	-0.359367	4.21532e-05	-0.18889	0.00758598	-1.40145	3.16331e-88	-1	-0.14537	0.0673869	0	-1.835	8.84231e-137	-1	-0.408439	8.43921e-10	-1	0	0	0
ENSG00000115977	AAK1	0.0221359	0.687398	0	0.158218	2.16355e-05	-0.0198519	0.715364	0.755658	9.3643e-97	1	0.0816289	0.0884519	0	0.891741	1.33498e-136	1	0.0396411	0.451192	0	0	0	0
ENSG00000214357	NEURL1B	-0.970265	8.82505e-115	-1	-0.43351	5.01452e-15	-1.67189	3.67135e-305	-1.79344	0	-1	0.0508068	0.394833	0	-1.25669	1.88606e-136	-1	-0.650817	1.54181e-42	-1	0	0	0
ENSG00000100811	YY1	-0.372559	1.85679e-28	0	-0.219723	1.32048e-07	-0.465071	2.67932e-42	-1.07683	3.51699e-203	-1	-0.0902408	0.0226798	0	-0.923998	2.45486e-136	-1	-0.182753	6.45882e-07	0	0	0	0
ENSG00000149541	B3GAT3	0.30784	9.0267e-07	0	0.270814	1.81864e-07	0.571005	3.94311e-22	1.35942	3.99812e-130	1	0.036889	0.731697	0	1.3224	2.95328e-136	1	0.300054	6.0737e-07	1	0	0	0
ENSG00000183098	GPC6	0.41291	6.78206e-13	0	0.242686	0.00221893	0.529292	1.8498e-20	-1.37807	2.89025e-99	-1	-0.0784147	0.347961	0	-1.54829	4.71442e-136	-1	0.0379676	0.646909	0	0	0	0
ENSG00000205476	CCDC85C	-0.850095	1.83667e-62	-1	-0.621805	8.66473e-25	-1.06758	9.78948e-102	-1.6447	4.05358e-212	-1	0.462403	8.45924e-20	1	-1.41641	6.33833e-136	-1	0.244921	1.04227e-05	0	0	0	0
ENSG00000213719	CLIC1	0.0197584	0.551097	0	0.0187466	0.586957	0.207106	8.32205e-18	0.583097	3.69129e-136	1	0.0140728	0.735946	0	0.582085	6.78916e-136	1	0.20142	1.72372e-16	0	0	0	0
ENSG00000116661	FBXO2	1.08883	9.8339e-64	1	0.82958	1.40896e-20	1.24776	9.03936e-85	-1.46605	4.4016e-70	-1	-0.000592985	0.996577	0	-1.72531	1.20849e-135	-1	0.158329	0.0206941	0	0	0	0
ENSG00000148843	PDCD11	0.0872697	0.0416748	0	-0.220394	1.3819e-09	0.0830954	0.0502682	1.20053	9.6472e-245	1	0.12083	0.00582998	0	0.892869	1.61039e-135	1	0.116656	0.00542264	0	0	0	0
ENSG00000139793	MBNL2	0.575172	3.31733e-24	1	0.133952	0.130219	0.332235	1.95068e-08	-1.10217	5.63031e-64	-1	-0.0561306	0.540498	0	-1.54339	1.86072e-135	-1	-0.299067	2.5792e-07	-1	0	0	0
ENSG00000186310	NAP1L3	1.19832	1.34304e-69	1	0.2616	0.00740651	0.912405	8.08039e-44	-0.877767	4.76307e-27	-1	0.346377	9.67977e-06	1	-1.81449	2.82173e-135	-1	0.0604635	0.49294	0	0	0	0
ENSG00000094804	CDC6	-3.09614	0	-1	-1.21787	2.81608e-163	-4.95037	0	-0.462239	8.0008e-31	-1	0.102437	0.0297807	0	1.41603	4.48185e-135	1	-1.75179	4.36687e-86	-1	0	0	0
ENSG00000164611	PTTG1	-1.72323	0	-1	-0.562772	5.42897e-40	-2.40271	0	0.00862988	0.894868	0	0.0579126	0.316217	0	1.16908	4.56997e-135	1	-0.621576	5.59519e-29	-1	0	0	0
ENSG00000130706	ADRM1	-0.24453	4.96487e-16	0	-0.0885058	0.00573794	-0.198366	3.87607e-11	0.562249	1.15517e-85	1	0.0932978	0.0062581	0	0.718273	5.81749e-135	1	0.139462	1.26387e-05	0	0	0	0
ENSG00000144366	GULP1	0.569559	2.48602e-07	1	0.477276	3.72102e-10	0.763971	1.95407e-11	2.20611	2.13214e-117	1	-0.2688	0.0690946	0	2.11383	6.22162e-135	1	-0.0743879	0.617068	0	0	0	0
ENSG00000145198	VWA5B2	0.990088	1.56999e-24	1	0.383488	0.129348	0.356246	0.000819256	-3.08454	8.83e-77	-1	-0.0163962	0.938335	0	-3.69114	9.03364e-135	-1	-0.650239	1.95189e-11	-1	0	0	0
ENSG00000048140	TSPAN17	0.340902	2.90886e-29	0	0.108184	0.00352409	0.101469	0.00180952	-0.534056	7.54697e-63	-1	0.10642	0.00245926	0	-0.766774	1.32902e-134	-1	-0.133013	3.31989e-05	0	0	0	0
ENSG00000131759	RARA	0.9647	1.00134e-101	1	0.0792977	0.217886	0.505102	8.10536e-30	-0.2482	1.10016e-06	0	0.323822	5.84723e-11	1	-1.1336	1.44974e-134	-1	-0.135777	0.00451585	0	0	0	0
ENSG00000112851	ERBIN	0.00978258	0.874522	0	-0.333332	1.86612e-15	-0.453399	3.71327e-31	-0.639955	5.7216e-59	-1	0.281336	4.7544e-12	1	-0.98307	2.08476e-134	-1	-0.181845	1.41651e-05	0	0	0	0
ENSG00000119655	NPC2	0.536489	1.02463e-49	1	0.112757	0.0152466	0.654239	5.80362e-67	-0.496895	4.54947e-37	-1	-0.39848	8.46291e-24	-1	-0.920627	2.18415e-134	-1	-0.28073	1.62765e-14	-1	0	0	0
ENSG00000163947	ARHGEF3	1.62941	7.08325e-205	1	0.579662	7.71853e-22	1.63888	1.36431e-215	-0.222869	0.000557941	0	0.124038	0.0984552	0	-1.27262	1.12904e-133	-1	0.13351	0.0135623	0	0	0	0
ENSG00000172379	ARNT2	0.372076	5.43198e-08	0	0.311912	0.00492404	0.172709	0.020078	-1.91512	3.47696e-110	-1	0.0404664	0.730982	0	-1.97529	9.1097e-133	-1	-0.1589	0.0379746	0	0	0	0
ENSG00000117318	ID3	0.419407	9.7064e-09	0	0.246949	0.000937033	0.39368	2.04318e-07	1.84899	3.31581e-157	1	-0.53738	2.18629e-12	-1	1.67653	1.03707e-132	1	-0.563107	1.7777e-14	-1	0	0	0
ENSG00000134243	SORT1	-0.314513	6.09388e-15	0	-0.00149741	0.985978	-0.351107	7.46868e-18	-1.37619	9.80344e-229	-1	-0.142823	0.001462	0	-1.06318	1.852e-132	-1	-0.179418	4.14006e-05	0	0	0	0
ENSG00000179051	RCC2	-0.295643	3.0215e-26	0	-0.0559569	0.152884	-0.256984	2.51328e-20	-0.964733	3.35881e-244	-1	0.0270911	0.520748	0	-0.725047	2.20323e-132	-1	0.0657501	0.047846	0	0	0	0
ENSG00000266028	SRGAP2	0.0468105	0.427505	0	-0.462051	3.61236e-18	-0.680806	2.59504e-47	-0.696168	2.98997e-49	-1	-0.017173	0.837454	0	-1.20503	2.89686e-132	-1	-0.74479	3.06227e-56	-1	0	0	0
ENSG00000110492	MDK	0.0890003	0.0323026	0	0.254643	2.87006e-09	-0.012296	0.829848	-1.10263	4.42838e-176	-1	-0.237373	2.01326e-09	0	-0.936986	4.6759e-132	-1	-0.33867	5.25755e-19	-1	0	0	0
ENSG00000047617	ANO2	0.470071	4.82608e-11	0	-0.100276	0.47544	-0.33539	2.34587e-06	-1.51117	3.60321e-70	-1	0.55729	1.52716e-14	1	-2.08152	7.76275e-132	-1	-0.248171	0.00103839	0	0	0	0
ENSG00000205542	TMSB4X	-0.723477	1.23359e-87	-1	-0.00145435	0.983957	-0.538109	2.64831e-48	-1.66281	0	-1	-0.250297	5.07212e-11	-1	-0.940787	8.23514e-132	-1	-0.0649281	0.166764	0	0	0	0
ENSG00000145284	SCD5	0.605225	7.60052e-29	1	0.409424	3.37918e-09	0.323249	1.17087e-08	-1.21432	4.3633e-85	-1	-0.0541057	0.536051	0	-1.41012	2.85879e-131	-1	-0.336082	1.28378e-09	-1	0	0	0
ENSG00000073111	MCM2	-2.94744	0	-1	-1.14046	1.03504e-175	-3.89179	0	-0.693511	2.14859e-75	-1	-0.0100759	0.890619	0	1.11347	3.55444e-131	1	-0.954427	2.83545e-68	-1	0	0	0
ENSG00000177469	CAVIN1	0.681187	1.13859e-128	1	-0.335612	3.76995e-31	0.0982787	0.00132166	0.327963	2.18499e-30	1	0.120725	0.00014793	0	-0.688836	3.61233e-131	-1	-0.462183	1.82985e-59	-1	0	0	0
ENSG00000160014	CALM3	-0.692297	1.95054e-191	-1	-0.104605	0.000201012	-0.723309	1.24322e-210	-1.19604	0	-1	0.069074	0.0108821	0	-0.608346	4.26761e-131	-1	0.0380618	0.221557	0	0	0	0
ENSG00000184574	LPAR5	0.889664	2.162e-28	1	0.593704	5.32822e-06	1.14334	8.07471e-44	-2.02952	3.89621e-77	-1	-0.294714	0.00315424	-1	-2.32548	7.66778e-131	-1	-0.0410338	0.729345	0	0	0	0
ENSG00000151929	BAG3	-0.027314	0.654138	0	-0.0940337	0.0346944	0.182839	3.55478e-05	1.04011	7.16427e-151	1	-0.0636238	0.286151	0	0.973386	8.80167e-131	1	0.14653	0.00162262	0	0	0	0
ENSG00000213585	VDAC1	-0.243228	6.21936e-14	0	-0.183755	1.28415e-08	-0.223488	2.13974e-11	0.70198	5.30074e-114	1	-0.368602	1.69681e-29	-1	0.761453	1.00543e-130	1	-0.348862	4.91092e-26	-1	0	0	0
ENSG00000135631	RAB11FIP5	0.192914	2.12362e-08	0	0.0352296	0.399511	0.204582	7.83361e-10	0.922951	1.73357e-183	1	0.20186	1.46482e-08	0	0.765267	1.20337e-130	1	0.213527	2.70419e-10	0	0	0	0
ENSG00000171867	PRNP	0.00344371	0.947079	0	-0.0513336	0.144621	0.0332401	0.384381	0.760363	4.53673e-152	1	0.137581	3.09833e-05	0	0.705585	1.39577e-130	1	0.167378	1.06e-07	0	0	0	0
ENSG00000074696	HACD3	-1.0322	8.03258e-213	-1	-0.208457	3.77205e-10	-0.937109	7.83738e-176	-0.00704616	0.88787	0	-0.061529	0.1348	0	0.816695	1.69047e-130	1	0.0335598	0.504666	0	0	0	0
ENSG00000166197	NOLC1	-0.673997	8.33268e-90	-1	-0.495887	2.53752e-54	-0.754076	9.46e-113	0.632979	3.73867e-88	1	0.0687924	0.0980247	0	0.811089	2.14841e-130	1	-0.0112869	0.846914	0	0	0	0
ENSG00000142871	CCN1	1.16517	8.98414e-122	1	-0.552708	3.26658e-27	0.750189	6.78431e-52	0.509286	8.36796e-24	1	0.511185	3.77696e-23	1	-1.20859	2.23819e-130	-1	0.0962053	0.112161	0	0	0	0
ENSG00000166250	CLMP	-1.00051	4.19149e-16	-1	0.133482	0.221684	-0.919778	2.81504e-12	1.55928	2.32517e-58	1	-0.323821	0.0141843	-1	2.69327	5.54164e-130	1	-0.243091	0.160827	0	0	0	0
ENSG00000105323	HNRNPUL1	-0.67986	2.32884e-212	-1	-0.211888	3.84988e-18	-0.905179	0	-1.03077	0	-1	0.0880694	0.000233491	0	-0.562797	1.62244e-129	-1	-0.137249	8.39914e-09	0	0	0	0
ENSG00000205922	ONECUT3	0.863909	4.13409e-20	1	0.75468	4.51278e-05	0.789593	2.44744e-15	-2.90321	3.71015e-85	-1	-0.393767	0.000526603	-1	-3.01244	1.90474e-129	-1	-0.468084	1.04592e-06	-1	0	0	0
ENSG00000002079	MYH16	2.8344	1.79939e-61	1	0.918587	6.1321e-23	3.01281	2.13678e-40	4.33298	3.37943e-151	1	-1.00141	0.000552942	-1	2.41717	1.97898e-129	1	-0.82299	3.99134e-11	-1	0	0	0
ENSG00000006042	TMEM98	0.0835029	0.109378	0	0.0197785	0.82505	-0.146011	0.00222778	-1.12289	3.29375e-115	-1	0.11513	0.03257	0	-1.18662	3.87178e-129	-1	-0.114384	0.0264835	0	0	0	0
ENSG00000185298	CCDC137	-0.523808	8.86376e-41	-1	-0.289057	1.54518e-15	-0.399361	1.27191e-24	0.685767	3.89478e-81	1	-0.0126401	0.859252	0	0.920518	4.08626e-129	1	0.111807	0.0156284	0	0	0	0
ENSG00000108828	VAT1	0.717758	1.09435e-159	1	0.327106	2.18255e-38	0.837495	1.38803e-211	0.998002	0	1	-0.171713	1.02608e-08	0	0.60735	5.29737e-129	1	-0.0519759	0.099788	0	0	0	0
ENSG00000138092	CENPO	-2.37276	0	-1	-0.946964	1.71916e-131	-3.21819	0	-0.333567	4.84115e-20	-1	0.158588	4.65283e-05	0	1.09222	7.59423e-129	1	-0.686847	1.13577e-36	-1	0	0	0
ENSG00000008517	IL32	0.733099	3.21789e-64	1	0.0450954	0.372858	0.570075	4.17721e-31	1.62218	0	1	-0.619948	1.10452e-35	-1	0.93418	3.16008e-128	1	-0.782973	3.48737e-72	-1	0	0	0
ENSG00000136943	CTSV	-1.26025	4.33432e-111	-1	-0.477301	2.11518e-06	-1.0445	3.05274e-81	-2.78163	0	-1	0.0479881	0.550139	0	-1.99869	6.14375e-128	-1	0.263731	4.65243e-05	1	0	0	0
ENSG00000128805	ARHGAP22	-0.0548679	0.805291	0	0.1733	0.12644	0.673722	1.65301e-07	2.67441	1.31014e-108	1	0.351258	0.0398317	1	2.90257	1.07306e-127	1	1.07985	1.38455e-15	1	0	0	0
ENSG00000185896	LAMP1	0.353468	8.11316e-53	0	0.195441	5.63854e-15	0.500559	2.29332e-105	-0.401538	3.09139e-63	-1	-0.049059	0.103911	0	-0.559565	1.47791e-127	-1	0.0980318	6.26144e-05	0	0	0	0
ENSG00000196218	RYR1	0.862591	3.7108e-56	1	0.48313	3.7987e-12	0.629535	3.44255e-33	-1.00462	2.546e-55	-1	0.429525	2.30602e-13	1	-1.38408	2.4169e-127	-1	0.196469	0.000407734	0	0	0	0
ENSG00000138018	SELENOI	-0.142007	0.00197519	0	-0.104718	0.0218137	-0.0393901	0.486375	0.943846	1.35635e-120	1	-0.0595575	0.323451	0	0.981135	2.88203e-127	1	0.0430593	0.475771	0	0	0	0
ENSG00000234782	TPT1P9	0.373138	3.31484e-18	0	0.237984	4.29108e-06	0.424237	1.25468e-22	-0.930811	7.76501e-91	-1	-0.166438	0.00073896	0	-1.06596	3.12704e-127	-1	-0.115339	0.0163422	0	0	0	0
ENSG00000172927	MYEOV	0.288055	1.02e-25	0	-0.130987	8.81733e-07	-0.0667088	0.0206309	1.03844	0	1	0.631126	3.94223e-122	1	0.619402	6.67183e-127	1	0.276363	5.69825e-25	1	0	0	0
ENSG00000137693	YAP1	0.581281	4.31948e-88	1	0.204368	4.63616e-10	0.340244	6.53294e-31	-0.329596	4.7391e-26	-1	0.100503	0.00392394	0	-0.70651	1.70936e-126	-1	-0.140534	3.76593e-06	0	0	0	0
ENSG00000147872	PLIN2	-0.0123115	0.891082	0	0.295758	7.12088e-09	0.0872606	0.195478	0.939044	3.58904e-70	1	0.0601749	0.484635	0	1.24711	1.78331e-126	1	0.159747	0.0123769	0	0	0	0
ENSG00000003249	DBNDD1	-0.0417088	0.61653	0	0.413125	1.07395e-05	0.227671	0.000126033	-2.16956	3.00891e-178	-1	0.202435	0.00229964	0	-1.71473	1.7924e-126	-1	0.471815	9.36528e-16	1	0	0	0
ENSG00000106366	SERPINE1	2.45651	0	1	0.331104	2.72459e-10	2.28113	0	3.32156	0	1	-0.353328	1.21993e-10	-1	1.19615	1.80268e-126	1	-0.528699	6.86896e-25	-1	0	0	0
ENSG00000186472	PCLO	0.0259584	0.662152	0	-0.39825	3.80746e-18	-0.380379	2.50423e-20	-0.611236	4.26788e-47	-1	0.337064	1.74594e-15	1	-1.03544	1.95392e-126	-1	-0.0692739	0.185731	0	0	0	0
ENSG00000278259	MYO19	-1.08054	9.76523e-169	-1	-0.453235	3.50852e-36	-1.26816	5.26825e-220	0.316436	6.91876e-19	1	-0.0352763	0.528083	0	0.943743	2.97217e-126	1	-0.222894	1.29965e-06	0	0	0	0
ENSG00000120738	EGR1	2.87902	1.3441e-133	1	0.288147	0.0420867	1.38208	1.12484e-31	-0.207372	0.144763	0	0.447055	0.00089152	1	-2.79825	3.62669e-126	-1	-1.04989	1.45269e-18	-1	0	0	0
ENSG00000149100	EIF3M	0.184987	1.23189e-11	0	-0.0855244	0.00176494	0.199529	3.26469e-13	0.877005	1.56312e-257	1	-0.0656129	0.0517484	0	0.606494	3.75543e-126	1	-0.0510705	0.116782	0	0	0	0
ENSG00000182979	MTA1	0.213147	9.09596e-05	0	0.0526583	0.57803	0.110899	0.0603575	-1.21093	3.41504e-96	-1	0.0592178	0.449636	0	-1.37142	4.24924e-126	-1	-0.0430293	0.563571	0	0	0	0
ENSG00000205726	ITSN1	-0.235536	1.20535e-07	0	-0.074562	0.285238	-0.413385	3.24522e-22	-1.31791	1.16647e-171	-1	0.233641	2.12815e-07	0	-1.15694	4.34853e-126	-1	0.0557915	0.338948	0	0	0	0
ENSG00000186834	HEXIM1	-0.217306	1.17832e-10	0	0.0386265	0.453023	-0.213349	4.53866e-10	-1.08578	1.72249e-218	-1	-0.16687	3.05448e-06	0	-0.82985	4.91372e-126	-1	-0.162913	5.02912e-06	0	0	0	0
ENSG00000185269	NOTUM	-0.8056	9.09484e-25	-1	-0.325944	0.0368383	-0.908453	5.91501e-27	-3.16872	1.26002e-209	-1	-0.597703	1.01078e-13	-1	-2.68907	6.022e-126	-1	-0.700556	9.72631e-16	-1	0	0	0
ENSG00000055044	NOP58	-0.622618	4.63316e-67	-1	-0.360403	1.06029e-25	-0.638509	2.07412e-71	0.587535	7.42342e-67	1	0.0643931	0.161898	0	0.84975	7.28873e-126	1	0.0485018	0.32907	0	0	0	0
ENSG00000197694	SPTAN1	0.487075	8.93664e-65	0	0.0622834	0.089678	0.164883	1.32975e-08	-0.264568	1.17429e-18	-1	0.381971	7.1538e-39	1	-0.68936	1.57904e-125	-1	0.059779	0.0779785	0	0	0	0
ENSG00000184156	KCNQ3	0.384906	9.30087e-07	0	0.253408	0.000122117	0.148586	0.0806877	1.70918	2.86477e-132	1	0.263216	0.00272369	1	1.57768	1.68215e-125	1	0.0268965	0.822342	0	0	0	0
ENSG00000204253	HNRNPCP2	-0.442801	1.96804e-38	0	-0.145323	0.000500118	-0.446641	1.53628e-39	-1.1638	7.99281e-239	-1	0.0688046	0.109749	0	-0.866323	2.07142e-125	-1	0.0649643	0.12948	0	0	0	0
ENSG00000103512	NOMO1	0.216367	3.84008e-09	0	0.136793	6.63542e-05	0.320831	7.99197e-21	0.866508	3.94154e-143	1	0.247018	4.94468e-11	0	0.786934	2.28162e-125	1	0.351482	3.07125e-24	1	0	0	0
ENSG00000170485	NPAS2	-0.138984	0.0881458	0	0.122993	0.0707195	0.554259	1.84185e-14	1.24595	1.71633e-87	1	-0.422343	4.61483e-08	-1	1.50793	2.41745e-125	1	0.270899	0.000308113	1	0	0	0
ENSG00000125730	C3	0.702455	1.24975e-05	1	0.339803	0.00350078	0.457847	0.0117583	3.27091	1.38594e-125	1	-0.227289	0.35188	0	2.90826	3.94325e-124	1	-0.471896	0.00468853	-1	0	0	0
ENSG00000135048	CEMIP2	0.242199	0.000511407	0	0.131767	0.123348	0.85101	7.10535e-39	-1.46426	3.2155e-106	-1	-0.132082	0.119417	0	-1.57469	9.79016e-124	-1	0.47673	1.26997e-12	1	0	0	0
ENSG00000269893	SNHG8	0.435256	4.50012e-17	0	0.18324	0.000170909	0.212275	0.000111949	1.35739	5.49936e-171	1	-0.0265377	0.776744	0	1.10537	1.0214e-123	1	-0.249518	3.17127e-06	0	0	0	0
ENSG00000138964	PARVG	0.76718	4.09583e-45	1	0.210415	0.0046558	0.798283	1.35689e-47	-0.815491	5.46648e-39	-1	-0.105745	0.168571	0	-1.37226	1.25322e-123	-1	-0.074642	0.268648	0	0	0	0
ENSG00000229373	LINC00452	0.382228	1.38646e-06	0	-0.624433	4.5008e-08	0.280581	0.00139033	-1.28787	3.55281e-47	-1	-0.433263	7.21892e-07	-1	-2.29453	1.48605e-123	-1	-0.53491	2.06593e-11	-1	0	0	0
ENSG00000148841	ITPRIP	0.535546	8.59212e-19	1	-0.0345439	0.661226	-0.020327	0.830892	1.85082	1.08917e-235	1	-0.0620725	0.51991	0	1.28073	2.97467e-123	1	-0.617946	5.12769e-24	-1	0	0	0
ENSG00000074842	MYDGF	0.00129864	0.989162	0	0.179326	6.20988e-07	0.210771	2.39373e-08	0.651692	4.81544e-75	1	-0.029035	0.63369	0	0.829719	3.20612e-123	1	0.180437	3.55727e-06	0	0	0	0
ENSG00000157193	LRP8	-0.224896	5.01181e-05	0	0.0799374	0.166864	0.253506	5.29596e-06	0.862711	4.57813e-70	1	-0.320896	1.57908e-08	-1	1.16754	3.60333e-123	1	0.157506	0.00865158	0	0	0	0
ENSG00000167106	FAM102A	0.41633	8.05222e-17	0	0.414929	8.1791e-22	0.376037	2.51053e-15	1.04357	2.13895e-108	1	0.31062	4.38832e-09	1	1.04217	6.54386e-123	1	0.270327	2.82399e-08	1	0	0	0
ENSG00000100897	DCAF11	0.292443	1.34209e-07	0	0.157128	0.0509991	0.186392	0.00144082	-1.26858	1.59383e-94	-1	-0.0732695	0.356099	0	-1.4039	1.6927e-122	-1	-0.179321	0.0024171	0	0	0	0
ENSG00000109861	CTSC	-0.576465	2.49586e-63	-1	-0.439263	7.07552e-44	-0.408453	1.08904e-34	0.659471	1.49053e-96	1	0.153016	1.92336e-05	0	0.796673	1.79052e-122	1	0.321028	2.45298e-19	1	0	0	0
ENSG00000135074	ADAM19	0.62453	7.70905e-76	1	0.564708	1.28221e-66	1.02419	1.43026e-207	0.828112	1.18444e-133	1	0.0581683	0.21579	0	0.76829	2.06711e-122	1	0.457831	3.49692e-43	1	0	0	0
ENSG00000066322	ELOVL1	0.328827	3.07128e-19	0	0.0228627	0.649852	0.628167	1.69644e-71	1.1052	2.91116e-221	1	0.107204	0.0140935	0	0.799233	9.20735e-122	1	0.406543	6.42634e-31	1	0	0	0
ENSG00000135097	MSI1	-0.18252	0.0210562	0	-0.261094	0.0719178	-0.430371	1.18412e-09	-2.29606	5.90542e-131	-1	0.300402	7.40059e-05	1	-2.37463	1.04085e-121	-1	0.0525514	0.62261	0	0	0	0
ENSG00000023330	ALAS1	-0.279803	3.29963e-13	0	-0.0323218	0.504714	-0.159559	2.93348e-05	0.600165	3.23091e-65	1	0.138408	0.000784349	0	0.847645	1.11323e-121	1	0.258652	4.09016e-11	1	0	0	0
ENSG00000182580	EPHB3	0.389774	5.24264e-06	0	0.652096	1.33595e-05	-0.188743	0.0443077	-2.74562	3.51506e-114	-1	0.208696	0.040126	0	-2.4833	1.2195e-121	-1	-0.36982	2.49494e-05	-1	0	0	0
ENSG00000197063	MAFG	-0.202205	7.46343e-06	0	0.143322	0.000981483	-0.0500554	0.353432	0.61955	1.74666e-51	1	0.062031	0.298777	0	0.965077	3.45079e-121	1	0.214181	2.98261e-06	0	0	0	0
ENSG00000110076	NRXN2	-0.593562	2.75341e-29	-1	-0.13619	0.107069	-0.58658	1.14025e-28	-1.91235	5.85837e-229	-1	-0.00609711	0.956382	0	-1.45498	4.06074e-121	-1	0.000885316	0.999085	0	0	0	0
ENSG00000157680	DGKI	3.26425	9.78071e-124	1	0.39633	5.94509e-09	2.45922	1.08745e-101	4.52276	1.63751e-247	1	0.742133	3.43323e-05	1	1.65484	6.09441e-121	1	-0.0628936	0.586493	0	0	0	0
ENSG00000143653	SCCPDH	-0.112024	0.0734228	0	-0.223913	0.00293733	0.0380749	0.609064	-1.3273	3.02775e-110	-1	0.0214973	0.827796	0	-1.43919	1.79638e-120	-1	0.171596	0.00447835	0	0	0	0
ENSG00000100461	RBM23	-0.422158	3.61588e-08	0	-0.0786121	0.870775	-0.508856	6.48058e-12	-5.21134	3.0866e-150	-1	0.206093	0.0148955	0	-4.86779	2.92443e-120	-1	0.119395	0.220218	0	0	0	0
ENSG00000116062	MSH6	-1.52963	0	-1	-0.631011	6.08157e-95	-1.63488	0	-0.142357	3.81089e-06	0	-0.0591341	0.1222	0	0.756257	3.39108e-120	1	-0.164391	6.82993e-06	0	0	0	0
ENSG00000197410	DCHS2	-0.686548	7.33733e-19	-1	-0.446716	0.00413401	-0.494382	1.33637e-09	-2.98237	1.8883e-181	-1	-0.408775	4.47525e-07	-1	-2.74254	5.02644e-120	-1	-0.216609	0.0205433	0	0	0	0
ENSG00000170891	CYTL1	0.797366	3.14583e-22	1	-0.2633	0.0665275	0.732505	1.06756e-20	-1.31702	1.21723e-38	-1	0.341124	0.000285791	1	-2.37769	5.66716e-120	-1	0.276262	0.000837681	1	0	0	0
ENSG00000143476	DTL	-3.44131	0	-1	-1.42122	5.65366e-175	-6.25455	0	-0.370487	2.81134e-17	-1	-0.0864172	0.11583	0	1.6496	7.47626e-120	1	-2.89966	1.47862e-73	-1	0	0	0
ENSG00000244509	APOBEC3C	1.86065	0	1	0.920085	8.76481e-114	1.70577	0	0.0828585	0.099506	0	0.2284	7.02501e-07	0	-0.857704	1.76029e-119	-1	0.0735234	0.0897458	0	0	0	0
ENSG00000116161	CACYBP	-1.3624	9.94761e-226	-1	-0.412422	1.26256e-24	-1.17184	8.5745e-169	0.0584198	0.216695	0	-0.1055	0.024874	0	1.0084	1.81906e-119	1	0.0850623	0.139435	0	0	0	0
ENSG00000197081	IGF2R	0.595313	1.10352e-83	1	0.267466	5.50425e-19	0.694732	5.37372e-119	1.01317	2.06112e-245	1	0.29106	1.33921e-19	1	0.685327	2.03543e-119	1	0.39048	1.62682e-38	1	0	0	0
ENSG00000164930	FZD6	-0.0159972	0.784833	0	0.112462	0.0393962	-0.0062211	0.917731	-1.10898	3.81365e-150	-1	0.322635	3.01134e-16	1	-0.980518	2.12178e-119	-1	0.332411	1.43778e-17	1	0	0	0
ENSG00000135624	CCT7	-0.472258	4.4742e-86	0	-0.16648	1.47779e-11	-0.432411	1.20262e-72	0.251087	7.38194e-26	1	0.0171888	0.664204	0	0.556865	2.36546e-119	1	0.0570355	0.0484336	0	0	0	0
ENSG00000168542	COL3A1	-1.79966	1.23563e-138	-1	-1.00215	1.15356e-14	-1.37365	6.62631e-76	-3.4394	0	-1	-0.615093	8.55917e-19	-1	-2.64188	3.93459e-119	-1	-0.189081	0.043749	0	0	0	0
ENSG00000161267	BDH1	-1.02408	1.78313e-48	-1	-0.0439996	0.62298	-0.187512	0.0131484	0.592884	1.05828e-21	1	-0.374217	1.04148e-07	-1	1.57297	5.21709e-119	1	0.462356	1.11022e-09	1	0	0	0
ENSG00000100418	DESI1	0.322742	3.65287e-08	0	-0.0114796	0.89305	0.410991	3.57747e-12	1.53794	6.49435e-183	1	-0.180579	0.00927989	0	1.20372	7.17112e-119	1	-0.0923302	0.193026	0	0	0	0
ENSG00000100836	PABPN1	-0.317516	1.13172e-10	0	-0.187506	0.00532856	-0.524812	9.12842e-27	-1.40199	1.83235e-156	-1	0.00537301	0.95807	0	-1.27198	7.91815e-119	-1	-0.201924	0.000177967	0	0	0	0
ENSG00000135632	SMYD5	-0.197395	3.57215e-07	0	-0.100652	0.0096325	-0.113582	0.00420929	0.735011	8.36134e-97	1	0.117587	0.00580061	0	0.831754	1.13786e-118	1	0.2014	3.31993e-07	0	0	0	0
ENSG00000161671	EMC10	0.028537	0.479321	0	0.0452596	0.294493	0.148307	1.48967e-06	-0.735481	1.21722e-123	-1	0.0468992	0.2579	0	-0.718758	1.465e-118	-1	0.166669	9.76317e-08	0	0	0	0
ENSG00000131370	SH3BP5	0.450469	4.70173e-20	0	0.0883272	0.202931	0.268998	1.83315e-07	-0.808922	8.97057e-55	-1	-0.215876	0.000102341	0	-1.17106	2.69853e-118	-1	-0.397347	1.51278e-15	-1	0	0	0
ENSG00000162840	MT2P1	0.650937	2.38899e-62	1	0.0944277	0.0280746	0.771565	1.38375e-86	1.4146	3.19341e-301	1	-0.101445	0.0403687	0	0.858096	6.74556e-118	1	0.0191833	0.749866	0	0	0	0
ENSG00000184575	XPOT	-0.228889	1.20095e-11	0	-0.0419443	0.303488	0.0347816	0.418364	0.55076	1.14433e-68	1	-0.138077	0.000163405	0	0.737705	1.17457e-117	1	0.125594	0.000570925	0	0	0	0
ENSG00000152558	TMEM123	-0.235669	4.78006e-15	0	-0.296948	8.87248e-21	-0.436321	2.39933e-47	-0.641888	3.35148e-102	-1	-0.213264	6.95005e-12	0	-0.703167	1.35698e-117	-1	-0.413916	4.48875e-42	-1	0	0	0
ENSG00000149823	VPS51	0.319446	1.21195e-12	0	0.134303	0.00151228	0.0942531	0.0726264	1.11004	8.15213e-156	1	-0.0653035	0.313563	0	0.924895	1.93859e-117	1	-0.290497	2.03618e-10	-1	0	0	0
ENSG00000127564	PKMYT1	-2.91855	0	-1	-1.1592	1.04421e-144	-4.63175	0	-0.470426	1.32722e-30	-1	0.0671897	0.2127	0	1.28892	4.28796e-117	1	-1.64601	5.70477e-88	-1	0	0	0
ENSG00000110427	KIAA1549L	0.5528	9.23287e-28	1	-0.0704819	0.206304	0.526883	1.59597e-26	1.67539	1.0116e-270	1	0.173638	0.00360794	0	1.05211	4.513e-117	1	0.147721	0.00615917	0	0	0	0
ENSG00000128050	PAICS	-1.11411	0	-1	-0.453411	4.69662e-64	-1.07244	0	-0.0259146	0.459516	0	0.250233	1.69449e-20	1	0.634787	8.87773e-117	1	0.291909	1.46193e-24	1	0	0	0
ENSG00000183087	GAS6	-0.0669723	0.155117	0	-0.41419	2.6468e-20	-0.180682	5.0376e-05	-0.622515	7.44917e-53	-1	-0.564083	6.80154e-43	-1	-0.969733	1.27775e-116	-1	-0.677793	1.26014e-60	-1	0	0	0
ENSG00000139687	RB1	-0.510949	7.08037e-27	-1	-0.00490765	0.964595	-0.479251	5.87439e-23	-1.778	8.14192e-241	-1	-0.167153	0.00154425	0	-1.27196	1.41491e-116	-1	-0.135455	0.0168241	0	0	0	0
ENSG00000124635	H2BC11	-1.66064	1.32266e-128	-1	-0.91534	4.23944e-58	-1.57997	1.93694e-122	0.844355	6.6665e-51	1	0.0705641	0.417048	0	1.58966	1.56672e-116	1	0.151232	0.11051	0	0	0	0
ENSG00000100385	IL2RB	1.31351	2.62291e-35	1	0.0224307	0.938261	1.05035	3.70411e-24	-1.75784	1.79426e-36	-1	0.303057	0.0231442	1	-3.04893	1.74854e-116	-1	0.0398928	0.801395	0	0	0	0
ENSG00000204217	BMPR2	0.358699	2.60286e-18	0	0.272087	1.11518e-08	0.175824	3.89457e-05	-0.8785	1.36624e-90	-1	0.0560249	0.343928	0	-0.965113	1.90576e-116	-1	-0.126851	0.00493834	0	0	0	0
ENSG00000090273	NUDC	-0.787485	7.77101e-104	-1	-0.233365	1.75739e-10	-0.662198	6.21375e-76	0.280506	2.97159e-15	1	0.0950813	0.0253999	0	0.834626	2.05483e-116	1	0.220368	1.96195e-08	0	0	0	0
ENSG00000115317	HTRA2	-0.311951	5.37376e-11	0	-0.106873	0.0246383	-0.272314	1.25138e-08	0.809231	5.49365e-80	1	-0.0267187	0.734637	0	1.01431	2.43368e-116	1	0.0129182	0.873679	0	0	0	0
ENSG00000215414	PSMA6P1	-0.37503	9.23083e-14	0	-0.0718431	0.383492	-0.189858	0.000113718	-1.57562	4.31906e-187	-1	0.639539	3.36021e-40	1	-1.27244	4.75476e-116	-1	0.824711	3.30552e-64	1	0	0	0
ENSG00000176871	WSB2	0.454533	2.46269e-55	0	0.251818	1.56118e-14	0.46725	2.05622e-61	-0.473535	2.76509e-52	-1	0.18225	6.83005e-09	0	-0.67625	4.83158e-116	-1	0.194967	1.37204e-11	0	0	0	0
ENSG00000092096	SLC22A17	0.12078	0.208769	0	0.053871	0.792454	0.221754	0.0098117	-2.31027	2.64268e-108	-1	-0.0205523	0.895719	0	-2.37718	5.65241e-116	-1	0.0804216	0.458636	0	0	0	0
ENSG00000006611	USH1C	1.12918	6.3403e-35	1	0.904397	3.15509e-08	1.55498	2.19955e-64	-2.345	3.89593e-63	-1	-0.180332	0.175567	0	-2.56978	5.87755e-116	-1	0.245468	0.00883491	0	0	0	0
ENSG00000276600	RAB7B	3.00432	9.38937e-124	1	0.738654	3.64983e-05	1.54277	3.48249e-49	-0.566224	0.00169058	-1	1.36644	1.88174e-22	1	-2.83189	1.87685e-115	-1	-0.0951045	0.468725	0	0	0	0
ENSG00000100304	TTLL12	-0.80827	2.8114e-84	-1	-0.246374	7.756e-10	-0.0594211	0.235589	0.37879	1.68697e-22	1	-0.266117	3.00482e-10	-1	0.940686	8.94834e-115	1	0.482731	3.65192e-29	1	0	0	0
ENSG00000049449	RCN1	0.0731964	0.0403738	0	0.0361863	0.358156	0.0636795	0.0894411	0.719665	1.16831e-125	1	-0.171804	6.60377e-07	0	0.682655	9.73701e-115	1	-0.181321	4.96311e-08	0	0	0	0
ENSG00000035141	FAM136A	-0.422469	4.03949e-35	0	-0.230807	2.4649e-12	-0.229747	1.38671e-11	0.568066	1.19581e-69	1	0.0746071	0.0727472	0	0.759728	1.29636e-114	1	0.267329	4.21076e-14	1	0	0	0
ENSG00000182809	CRIP2	0.478253	1.3416e-20	0	0.307541	2.57353e-06	0.507755	3.48373e-22	-1.06821	1.09679e-76	-1	-0.18625	0.00222855	0	-1.23892	1.31591e-114	-1	-0.156749	0.00508989	0	0	0	0
ENSG00000196961	AP2A1	0.111495	0.000253123	0	0.0266432	0.558762	0.00010798	0.9978	-0.58957	5.73998e-87	-1	0.0656065	0.0691833	0	-0.674422	1.54014e-114	-1	-0.0457805	0.211532	0	0	0	0
ENSG00000159348	CYB5R1	0.517688	2.36571e-16	1	0.20761	0.000118722	0.672168	4.18945e-31	1.53311	5.81426e-154	1	0.315962	4.90711e-06	1	1.22303	1.55787e-114	1	0.470442	4.5583e-16	1	0	0	0
ENSG00000100916	BRMS1L	0.0049328	0.972836	0	0.0139029	0.944094	0.0751841	0.330675	-2.07018	1.38465e-116	-1	0.741483	5.04114e-29	1	-2.06121	2.68156e-114	-1	0.811735	1.12857e-35	1	0	0	0
ENSG00000136235	GPNMB	0.422619	1.52367e-09	0	0.377082	8.8709e-11	0.418946	5.48449e-10	1.40524	3.98461e-107	1	0.176529	0.0387624	0	1.3597	3.8859e-114	1	0.172857	0.0199979	0	0	0	0
ENSG00000070814	TCOF1	-1.10969	2.14856e-181	-1	-0.655657	2.7431e-68	-1.42145	1.26093e-280	0.430622	9.54281e-31	1	-0.166371	6.59079e-05	0	0.884657	5.40119e-114	1	-0.478125	2.76296e-30	-1	0	0	0
ENSG00000072274	TFRC	-0.808466	8.53243e-160	-1	-0.2883	2.47011e-21	-0.529343	5.83753e-71	0.163869	8.66293e-08	0	0.200609	1.44439e-10	0	0.684035	7.02535e-114	1	0.479732	1.1916e-55	1	0	0	0
ENSG00000165389	SPTSSA	0.0436844	0.600845	0	0.156776	0.144272	0.38266	2.43801e-12	-1.75621	2.66288e-124	-1	0.558526	2.76565e-21	1	-1.64312	7.03131e-114	-1	0.897501	6.43696e-58	1	0	0	0
ENSG00000182446	NPLOC4	-0.397052	1.84255e-58	0	-0.0489373	0.0922525	-0.43002	6.09957e-69	0.205401	1.98554e-17	0	0.0458162	0.147417	0	0.553516	7.44709e-114	1	0.0128475	0.746526	0	0	0	0
ENSG00000167470	MIDN	0.312181	1.87354e-12	0	0.109771	0.0645914	0.0731443	0.187843	-0.834043	4.29843e-71	-1	-0.358214	2.82637e-14	-1	-1.03645	8.54613e-114	-1	-0.597251	5.34468e-41	-1	0	0	0
ENSG00000164713	BRI3	0.288407	5.03937e-12	0	0.206623	8.18904e-08	0.243708	7.97716e-08	0.94013	5.37736e-127	1	-0.409613	6.7216e-20	-1	0.858345	9.45081e-114	1	-0.454312	3.51864e-27	-1	0	0	0
ENSG00000101210	EEF1A2	0.0531772	0.060999	0	0.0121223	0.751858	0.129353	3.39234e-07	0.589952	1.10607e-130	1	0.0986359	0.00035738	0	0.548897	1.67103e-113	1	0.174811	6.13352e-12	0	0	0	0
ENSG00000164220	F2RL2	1.95886	3.46393e-22	1	0.343267	0.000773402	2.52703	1.40735e-75	4.27985	5.40216e-118	1	1.28505	1.03221e-08	1	2.66426	1.77228e-113	1	1.85322	5.14109e-52	1	0	0	0
ENSG00000105088	OLFM2	0.828866	2.92782e-55	1	0.205588	0.00229336	0.657425	1.0671e-37	-0.617788	7.28473e-26	-1	0.381471	2.21227e-11	1	-1.24107	1.7829e-113	-1	0.21003	0.000100302	0	0	0	0
ENSG00000104964	TLE5	0.24525	2.67381e-20	0	0.105657	0.000631162	0.335722	8.58692e-35	-0.467187	1.66394e-65	-1	-0.367538	1.92982e-40	-1	-0.606779	2.1686e-113	-1	-0.277066	3.85378e-25	-1	0	0	0
ENSG00000077264	PAK3	1.43171	3.31206e-38	1	0.0128234	0.968854	-0.324672	0.0212665	-1.92134	3.29988e-35	-1	-0.144262	0.425443	0	-3.34022	6.31452e-113	-1	-1.90064	5.54797e-60	-1	0	0	0
ENSG00000105696	TMEM59L	0.605228	2.23201e-16	1	0.205771	0.0795144	0.68025	2.11871e-20	-1.46121	7.58766e-63	-1	-0.0470869	0.716834	0	-1.86067	1.22182e-111	-1	0.0279349	0.806722	0	0	0	0
ENSG00000090061	CCNK	0.452756	1.87631e-22	0	0.115494	0.0651389	0.721018	1.0773e-57	-0.742565	1.76548e-50	-1	0.0924216	0.13037	0	-1.07983	1.712e-111	-1	0.360683	2.27177e-15	1	0	0	0
ENSG00000087245	MMP2	0.216083	4.17834e-12	0	0.306598	1.60609e-19	0.60251	7.20043e-85	-0.791921	2.22997e-134	-1	-0.333396	3.09361e-25	-1	-0.701407	2.48965e-111	-1	0.0530317	0.162042	0	0	0	0
ENSG00000151388	ADAMTS12	0.199801	8.16184e-06	0	-0.226811	1.79271e-05	0.321468	4.07305e-14	-0.608842	2.26411e-40	-1	0.117164	0.0241467	0	-1.03545	3.05474e-111	-1	0.238831	4.77523e-08	0	0	0	0
ENSG00000113721	PDGFRB	0.254248	0.000169204	0	0.247701	0.00877018	0.0230747	0.818007	-1.60869	2.33889e-102	-1	-0.219463	0.0038356	0	-1.61524	4.42554e-111	-1	-0.450636	1.66583e-11	-1	0	0	0
ENSG00000213430	HSPD1P1	-0.733749	2.49224e-80	-1	-0.279274	1.92368e-13	-0.660282	3.57284e-65	0.407313	3.66942e-28	1	-0.0558935	0.287257	0	0.861788	4.96884e-111	1	0.0175729	0.786325	0	0	0	0
ENSG00000149480	MTA2	0.486616	1.95766e-76	0	0.254492	1.29255e-18	0.451126	4.56574e-70	-0.362087	2.38619e-38	-1	0.284539	2.29481e-25	1	-0.594212	6.1921e-111	-1	0.249049	3.99884e-22	0	0	0	0
ENSG00000075415	SLC25A3	0.0974078	0.000103367	0	-0.0639104	0.027383	-0.0148693	0.662517	-0.378011	4.46746e-55	-1	-0.0159682	0.691842	0	-0.539329	1.02209e-110	-1	-0.128245	3.2482e-07	0	0	0	0
ENSG00000082781	ITGB5	0.534696	1.5087e-69	1	0.0744195	0.0303017	0.667109	7.75036e-109	1.11739	0	1	0.026641	0.589959	0	0.65711	1.69552e-110	1	0.159053	4.66619e-07	0	0	0	0
ENSG00000250386	H3P21	5.79261	1.04327e-104	1	1.82783	0.000271407	6.30533	3.18014e-50	-1.41583	0.00593903	-1	-1.52291	0.00716589	-1	-5.38061	1.69552e-110	-1	-1.0102	1.33365e-14	-1	0	0	0
ENSG00000217027	TPT1P4	0.444154	3.98727e-19	0	0.152352	0.0189135	0.43067	9.93121e-18	-0.860144	1.38366e-58	-1	-0.100816	0.124306	0	-1.15195	2.00394e-110	-1	-0.1143	0.0453409	0	0	0	0
ENSG00000156113	KCNMA1	0.906153	6.26527e-38	1	0.328774	4.43154e-08	0.809946	1.71718e-25	1.92104	1.96969e-182	1	-0.473129	2.43293e-08	-1	1.34366	2.44219e-110	1	-0.569336	2.33502e-16	-1	0	0	0
ENSG00000114315	HES1	-0.131667	0.0541901	0	-0.0182042	0.885651	0.0434551	0.614063	-1.59507	2.73285e-130	-1	-0.450344	1.33642e-12	-1	-1.48161	3.34439e-110	-1	-0.275222	2.4442e-05	-1	0	0	0
ENSG00000103226	NOMO3	0.20918	5.99589e-07	0	0.139202	0.000412384	0.381032	2.52126e-23	0.904616	3.4243e-122	1	0.30961	1.49817e-13	1	0.834638	7.68579e-110	1	0.481463	1.41052e-35	1	0	0	0
ENSG00000168675	LDLRAD4	-0.792238	3.55392e-21	-1	-0.441197	0.00108834	-0.837578	7.73309e-22	-2.76259	1.23476e-172	-1	-0.424402	1.67996e-06	-1	-2.41154	1.50152e-109	-1	-0.469741	4.19012e-07	-1	0	0	0
ENSG00000122863	CHST3	1.13914	6.94624e-198	1	0.132772	0.00247734	0.407034	1.90908e-27	0.173779	3.11604e-05	0	0.547169	2.17625e-43	1	-0.832591	1.9161e-109	-1	-0.184939	1.79146e-06	0	0	0	0
ENSG00000168090	COPS6	-0.112926	0.000932894	0	-0.0119355	0.805134	-0.0928211	0.0102769	0.580407	3.72003e-81	1	-0.230556	8.62196e-12	0	0.681398	2.25203e-109	1	-0.210451	5.62666e-10	0	0	0	0
ENSG00000133424	LARGE1	0.578638	1.74436e-31	1	0.135165	0.0553081	0.445108	6.63619e-22	-0.724772	1.11794e-38	-1	0.559794	1.54682e-28	1	-1.16825	5.3542e-109	-1	0.426264	8.21825e-20	1	0	0	0
ENSG00000121579	NAA50	-0.345272	1.68448e-28	0	-0.130174	6.07291e-05	-0.168309	8.93986e-08	0.463371	3.70631e-53	1	0.145093	1.38732e-05	0	0.678469	5.64791e-109	1	0.322056	1.8703e-24	1	0	0	0
ENSG00000153395	LPCAT1	0.0905921	0.0193235	0	0.371233	2.16865e-29	0.25016	1.34325e-12	0.452165	3.4128e-40	1	-0.0679501	0.13911	0	0.732805	6.98952e-109	1	0.0916182	0.0207374	0	0	0	0
ENSG00000168439	STIP1	-1.10168	0	-1	-0.2948	1.57044e-30	-1.00087	0	-0.229672	6.04267e-20	0	0.0212936	0.590246	0	0.577212	9.25857e-109	1	0.122104	1.86618e-05	0	0	0	0
ENSG00000101955	SRPX	0.807663	4.54063e-52	1	0.289934	3.61653e-10	1.03569	4.22419e-89	1.54305	6.36902e-202	1	0.0477705	0.600891	0	1.02532	9.34436e-109	1	0.275795	5.5892e-08	1	0	0	0
ENSG00000167088	SNRPD1	-0.917442	1.38538e-90	-1	-0.315206	4.8578e-13	-0.873244	3.58771e-84	0.402391	3.34958e-21	1	0.0610518	0.315316	0	1.00463	9.57111e-109	1	0.105249	0.0665837	0	0	0	0
ENSG00000064961	HMG20B	-0.334428	8.99885e-16	0	-0.162053	0.00229371	-0.649122	1.05701e-52	-1.16592	2.54555e-159	-1	-0.151257	0.00103227	0	-0.99354	1.85161e-108	-1	-0.465951	1.07554e-26	-1	0	0	0
ENSG00000184845	DRD1	-0.921282	1.85403e-28	-1	0.135622	0.552883	0.0529773	0.67445	-3.80616	3.02233e-207	-1	-1.0694	3.93088e-36	-1	-2.74925	2.9841e-108	-1	-0.0951443	0.431881	0	0	0	0
ENSG00000033327	GAB2	0.0614307	0.548111	0	0.255101	9.38711e-05	-0.092776	0.35319	1.27289	2.17245e-78	1	-0.202606	0.028344	0	1.46656	4.30592e-108	1	-0.356812	1.23197e-05	-1	0	0	0
ENSG00000146700	SSC4D	0.566387	5.22613e-09	1	0.330826	0.00365469	0.471369	1.20195e-06	-1.89639	2.36338e-83	-1	0.660901	2.60568e-11	1	-2.13195	7.82354e-108	-1	0.565883	7.91713e-09	1	0	0	0
ENSG00000150967	ABCB9	1.8129	7.92947e-157	1	0.888529	3.6919e-30	1.21497	1.54786e-69	-0.535522	2.18423e-11	-1	0.0576291	0.636204	0	-1.45989	1.64392e-107	-1	-0.540296	4.58727e-17	-1	0	0	0
ENSG00000166171	DPCD	0.263079	0.000858553	0	0.270767	2.79572e-05	0.630574	6.69421e-18	1.43153	1.00741e-97	1	-0.0626559	0.610903	0	1.43922	1.67957e-107	1	0.304839	5.12943e-05	1	0	0	0
ENSG00000020181	ADGRA2	0.327253	2.61361e-05	0	0.671422	1.90662e-09	0.557733	4.47469e-14	-2.2436	2.16279e-120	-1	0.0738121	0.526831	0	-1.89943	2.12339e-107	-1	0.304292	8.63537e-05	1	0	0	0
ENSG00000189001	SBSN	0.921078	6.43072e-18	1	0.219826	0.0159797	0.864948	1.7339e-18	2.61821	7.71809e-158	1	0.452211	0.000214168	1	1.91695	2.31697e-107	1	0.396081	8.4057e-05	1	0	0	0
ENSG00000120742	SERP1	-0.0158544	0.761889	0	0.0897448	0.0181114	0.141627	0.000101236	0.634485	8.64841e-79	1	0.0177253	0.773291	0	0.740084	2.63118e-107	1	0.175206	1.8424e-06	0	0	0	0
ENSG00000110768	GTF2H1	0.135653	0.00624614	0	-0.0445621	0.409792	0.19616	2.43434e-05	1.10084	3.62461e-149	1	0.091719	0.119963	0	0.920621	3.27454e-107	1	0.152226	0.00186302	0	0	0	0
ENSG00000145390	USP53	0.238863	5.36902e-06	0	0.068426	0.21329	0.545507	8.36343e-28	1.17616	7.84339e-138	1	-0.0705683	0.343254	0	1.00573	3.36165e-107	1	0.236076	4.08264e-06	0	0	0	0
ENSG00000187772	LIN28B	-0.791069	2.12539e-23	-1	-0.315184	5.40984e-06	-0.171596	0.0492752	1.17345	5.91648e-66	1	-0.200909	0.0253409	0	1.64934	3.7592e-107	1	0.418564	1.02821e-06	1	0	0	0
ENSG00000112208	BAG2	-0.670224	2.82416e-60	-1	-0.239775	9.21757e-10	-0.370628	6.71043e-20	0.457566	2.06818e-33	1	-0.0487941	0.395656	0	0.888014	3.82974e-107	1	0.250801	1.38125e-08	1	0	0	0
ENSG00000133026	MYH10	-0.54475	3.31828e-54	-1	-0.407652	4.12221e-24	-1.00483	6.67884e-139	-0.979547	7.17899e-163	-1	-0.78713	5.20163e-107	-1	-0.84245	4.83103e-107	-1	-1.24721	6.44062e-218	-1	0	0	0
ENSG00000281398	SNHG4	-0.300031	0.00447592	0	-0.0276626	0.821161	-0.484202	1.71591e-05	1.64771	4.95112e-85	1	-0.383751	0.000507474	-1	1.92008	6.18435e-107	1	-0.567923	4.73676e-07	-1	0	0	0
ENSG00000175928	LRRN1	-0.314156	1.63046e-05	0	-0.230947	0.0390827	-0.10882	0.207911	-1.94054	1.2319e-128	-1	-0.295167	0.000135085	-1	-1.85733	8.15376e-107	-1	-0.089831	0.347683	0	0	0	0
ENSG00000166106	ADAMTS15	0.223263	0.0344789	0	-0.570864	0.000343366	-0.328839	0.00707775	-2.00154	3.52091e-67	-1	-0.961979	4.5463e-20	-1	-2.79566	1.24131e-106	-1	-1.51408	1.80111e-47	-1	0	0	0
ENSG00000056558	TRAF1	2.88052	8.02144e-104	1	0.15875	0.0638265	2.48089	1.86525e-63	4.42786	3.11658e-259	1	-0.319633	0.17626	0	1.70609	1.2872e-106	1	-0.719269	1.69072e-14	-1	0	0	0
ENSG00000101335	MYL9	0.376301	1.8382e-17	0	-0.100406	0.0891347	0.335937	1.02573e-15	-0.525325	1.14091e-29	-1	0.616533	6.22826e-45	1	-1.00203	1.36138e-106	-1	0.57617	1.04654e-42	1	0	0	0
ENSG00000110422	HIPK3	0.776864	5.79293e-88	1	0.436441	2.55427e-23	0.669132	7.36748e-68	-0.524185	1.6873e-34	-1	0.19024	1.82881e-05	0	-0.864608	1.60245e-106	-1	0.0825077	0.0648871	0	0	0	0
ENSG00000181790	ADGRB1	0.565176	1.01632e-28	1	0.206267	0.00111417	0.697705	1.14379e-44	-0.793565	2.55366e-47	-1	0.115243	0.0768435	0	-1.15247	2.14897e-106	-1	0.247772	1.6296e-06	0	0	0	0
ENSG00000076928	ARHGEF1	0.588742	4.71522e-31	1	0.17632	0.00510169	0.367884	7.18098e-13	-0.72883	1.93734e-41	-1	0.14133	0.0223711	0	-1.14125	2.54321e-106	-1	-0.0795281	0.210451	0	0	0	0
ENSG00000074047	GLI2	-0.394373	2.09841e-20	0	-0.460101	1.49451e-20	-0.578798	1.48887e-43	-0.954409	1.15619e-105	-1	0.186431	3.64834e-05	0	-1.02014	3.17159e-106	-1	0.00200637	0.982625	0	0	0	0
ENSG00000165678	GHITM	0.00495826	0.908536	0	-0.00435399	0.923637	0.132254	2.87409e-06	0.581426	1.08861e-109	1	-0.173817	1.51398e-09	0	0.572114	3.78477e-106	1	-0.0465218	0.170088	0	0	0	0
ENSG00000138074	SLC5A6	-0.248647	1.02802e-11	0	-0.150686	3.27056e-05	-0.0841882	0.0336589	0.66528	3.63781e-84	1	0.0820113	0.06189	0	0.763241	4.1616e-106	1	0.24647	3.22469e-11	0	0	0	0
ENSG00000071282	LMCD1	-0.457765	1.63793e-06	0	-0.971021	3.89721e-13	-0.804683	3.86464e-16	-2.09946	2.32204e-92	-1	-0.466596	2.92912e-06	-1	-2.61272	4.86947e-106	-1	-0.813514	4.42934e-16	-1	0	0	0
ENSG00000186832	KRT16	1.43344	9.65253e-38	1	0.21294	0.456911	0.756242	3.02785e-10	-2.18966	1.19733e-37	-1	-0.115283	0.55293	0	-3.41016	6.18184e-106	-1	-0.792482	2.08604e-13	-1	0	0	0
ENSG00000144136	SLC20A1	1.18235	0	1	0.584882	2.75071e-88	0.945421	5.49499e-213	1.23595	0	1	0.181787	8.4963e-08	0	0.638484	1.43955e-105	1	-0.0551408	0.135975	0	0	0	0
ENSG00000116337	AMPD2	0.35577	3.23283e-29	0	0.0257559	0.539359	0.586488	1.2781e-88	0.977049	9.38354e-227	1	0.448927	3.43672e-45	1	0.647035	1.54854e-105	1	0.679645	1.05397e-116	1	0	0	0
ENSG00000101680	LAMA1	1.34506	0	1	0.181145	2.25871e-09	1.15247	1.01568e-267	1.80235	0	1	-0.0445646	0.394193	0	0.638434	1.61896e-105	1	-0.23715	3.54551e-14	0	0	0	0
ENSG00000168918	INPP5D	3.87352	0	1	1.79213	1.88096e-197	2.50953	0	1.08948	3.16662e-39	1	1.63852	1.15716e-93	1	-0.991909	1.89156e-105	-1	0.274528	3.79154e-10	1	0	0	0
ENSG00000177706	FAM20C	-0.849907	1.36219e-23	-1	-0.233543	0.315464	-0.575569	2.76094e-11	-3.69916	5.32453e-179	-1	-0.212379	0.0307188	0	-3.0828	4.51903e-105	-1	0.0619598	0.639664	0	0	0	0
ENSG00000126822	PLEKHG3	0.419229	1.4432e-21	0	-0.180935	0.000291474	-0.0808048	0.11729	-0.363996	8.34982e-16	-1	0.141416	0.00558345	0	-0.96416	6.30045e-105	-1	-0.358618	9.74331e-16	-1	0	0	0
ENSG00000100316	RPL3	0.467942	2.54649e-128	0	0.203497	9.45601e-24	0.222688	1.84931e-28	-0.158285	4.18737e-15	0	-0.320883	5.72656e-57	-1	-0.42273	9.00482e-105	-1	-0.566137	1.1797e-185	-1	0	0	0
ENSG00000170837	GPR27	-0.427704	1.83645e-08	0	0.0160071	0.942574	-0.214217	0.00424293	-2.65148	4.61516e-157	-1	0.43606	4.58273e-09	1	-2.20776	1.12749e-104	-1	0.649547	2.83022e-18	1	0	0	0
ENSG00000107731	UNC5B	1.14418	6.93881e-69	1	0.645222	7.73026e-16	1.3254	4.32552e-87	-0.960222	1.70018e-36	-1	-0.29409	0.000209862	-1	-1.45918	1.44843e-104	-1	-0.112871	0.139553	0	0	0	0
ENSG00000177663	IL17RA	0.750796	2.29905e-56	1	0.151722	0.0122752	0.430647	4.09985e-20	-0.458016	1.22269e-18	-1	0.321671	3.82129e-10	1	-1.05709	1.45822e-104	-1	0.00152154	0.990393	0	0	0	0
ENSG00000125630	POLR1B	-0.155337	0.00106132	0	-0.167985	0.000122992	0.179194	6.11278e-05	0.933017	3.88956e-111	1	0.158928	0.00128685	0	0.920369	1.76922e-104	1	0.493459	2.63684e-29	1	0	0	0
ENSG00000124882	EREG	1.97379	1.25461e-19	1	0.546544	1.84717e-06	2.41302	6.39095e-25	4.28205	1.81402e-101	1	-0.356964	0.377732	0	2.8548	1.85788e-104	1	0.0822627	0.732399	0	0	0	0
ENSG00000198780	FAM169A	0.809968	1.63962e-32	1	0.47658	2.73377e-07	1.22387	2.37194e-78	-1.27151	3.31384e-54	-1	0.138293	0.134494	0	-1.6049	2.21433e-104	-1	0.552191	6.4539e-18	1	0	0	0
ENSG00000158089	GALNT14	-1.01723	2.0506e-69	-1	-0.300363	2.54477e-08	-0.826378	1.57491e-47	0.522521	1.24584e-23	1	-0.0348373	0.701004	0	1.23939	2.23272e-104	1	0.156018	0.0294275	0	0	0	0
ENSG00000054793	ATP9A	0.548492	1.66716e-31	1	0.495674	4.57508e-20	0.36856	2.17744e-14	-0.992203	7.00765e-84	-1	-0.0940755	0.134513	0	-1.04502	2.33904e-104	-1	-0.274007	1.46041e-08	-1	0	0	0
ENSG00000102317	RBM3	-0.0265463	0.505089	0	0.00874584	0.869054	0.0836724	0.00875945	-0.6859	2.16104e-116	-1	0.0691578	0.0569304	0	-0.650608	2.36349e-104	-1	0.179377	4.15743e-09	0	0	0	0
ENSG00000136840	ST6GALNAC4	0.185606	0.00102113	0	0.0165615	0.821161	0.42238	5.98963e-16	1.20671	3.74291e-134	1	0.0082391	0.941599	0	1.03766	5.92445e-104	1	0.245013	5.47471e-06	0	0	0	0
ENSG00000143061	IGSF3	-0.539581	1.81284e-45	-1	0.0803298	0.16581	-0.228369	4.27544e-09	-1.53748	3.75541e-302	-1	-0.118326	0.00637454	0	-0.917573	6.18989e-104	-1	0.192886	2.93927e-06	0	0	0	0
ENSG00000090776	EFNB1	2.33842	0	1	0.995937	4.06192e-108	2.18803	0	0.494008	1.70075e-21	1	0.354098	1.14751e-10	1	-0.848475	1.08493e-103	-1	0.203712	1.7679e-07	0	0	0	0
ENSG00000134900	TPP2	0.0144564	0.867426	0	-0.203664	0.00722642	-0.0992189	0.136325	-1.11209	1.20854e-76	-1	-0.124113	0.075525	0	-1.33022	1.50655e-103	-1	-0.237788	7.56056e-05	0	0	0	0
ENSG00000196872	CRACDL	3.48329	2.96847e-113	1	1.41162	1.39638e-09	2.51985	1.51365e-82	-1.05407	1.02471e-05	-1	0.899865	1.90326e-06	1	-3.12575	1.57147e-103	-1	-0.0635817	0.693847	0	0	0	0
ENSG00000150760	DOCK1	0.161509	7.10805e-05	0	0.0357415	0.594647	0.037981	0.450343	-0.770039	4.06441e-75	-1	0.0912262	0.058954	0	-0.895807	1.75063e-103	-1	-0.0323021	0.561637	0	0	0	0
ENSG00000112902	SEMA5A	1.51473	1.0703e-05	1	0.088496	0.641405	0.239411	0.581867	5.63613	1.11227e-83	1	0.570232	0.255029	0	4.2099	2.00946e-103	1	-0.705084	0.0289799	-1	0	0	0
ENSG00000102879	CORO1A	0.391021	6.40922e-05	0	0.112863	0.668925	0.588965	8.33072e-11	-2.64264	2.10927e-80	-1	0.255334	0.0236499	1	-2.9208	2.29019e-103	-1	0.453279	1.12863e-06	1	0	0	0
ENSG00000134109	EDEM1	0.744009	5.59081e-104	1	0.651438	3.36097e-92	0.971987	4.82831e-187	0.780873	1.60748e-114	1	0.150222	0.000159602	0	0.688301	2.48776e-103	1	0.378199	7.5974e-31	1	0	0	0
ENSG00000233913	RPL10P9	0.334741	3.5805e-31	0	0.139432	2.31257e-05	0.23751	1.38006e-15	-0.43397	1.6972e-47	-1	-0.168326	9.95643e-08	0	-0.629279	3.0218e-103	-1	-0.265556	9.31393e-20	-1	0	0	0
ENSG00000026508	CD44	2.05268	7.11021e-304	1	0.27508	1.1717e-06	1.53086	3.37782e-170	2.92425	0	1	0.168341	0.0128191	0	1.14665	3.48822e-103	1	-0.353476	3.14722e-10	-1	0	0	0
ENSG00000158417	EIF5B	-0.183525	7.06677e-12	0	-0.156115	2.16896e-09	-0.127918	1.96132e-06	0.526128	1.00547e-96	1	0.0889921	0.00274876	0	0.553537	4.16815e-103	1	0.144599	1.7743e-07	0	0	0	0
ENSG00000038532	CLEC16A	0.873422	8.21675e-111	1	0.0179595	0.79007	0.547902	5.7384e-48	0.0120915	0.851306	0	0.438718	1.60434e-26	1	-0.843371	4.34566e-103	-1	0.113198	0.00617007	0	0	0	0
ENSG00000234664	HMGN2P5	-1.08881	4.22535e-155	-1	-0.397574	2.15379e-13	-1.34149	2.55649e-211	-1.75702	0	-1	-0.200898	1.82128e-06	0	-1.06579	5.27658e-103	-1	-0.453575	2.89207e-22	-1	0	0	0
ENSG00000123200	ZC3H13	-0.195707	2.95573e-06	0	-0.0489456	0.471177	-0.204744	8.78874e-07	-1.10376	3.01001e-142	-1	0.0076975	0.922649	0	-0.957001	7.19567e-103	-1	-0.00133962	0.990706	0	0	0	0
ENSG00000099622	CIRBP	0.139986	0.00943628	0	0.0380407	0.656375	0.0392252	0.572031	-1.02003	2.6507e-84	-1	-0.29917	2.15156e-08	-1	-1.12197	7.22092e-103	-1	-0.399931	4.58781e-15	-1	0	0	0
ENSG00000103257	SLC7A5	0.411193	1.72228e-17	0	-0.375526	5.356e-14	0.34726	5.06383e-13	-0.241084	1.26346e-06	0	0.921427	7.82297e-83	1	-1.0278	1.9512e-102	-1	0.857494	5.16503e-73	1	0	0	0
ENSG00000116016	EPAS1	0.96441	5.32891e-55	1	0.469343	3.21998e-19	1.06556	8.43972e-66	1.63613	1.87817e-166	1	-0.0928273	0.335612	0	1.14106	2.09373e-102	1	0.00832333	0.935254	0	0	0	0
ENSG00000137825	ITPKA	0.57361	1.26271e-17	1	-0.0803553	0.502173	0.789834	3.2785e-33	-0.944076	2.59671e-35	-1	-0.0153824	0.910913	0	-1.59804	2.72965e-102	-1	0.200842	0.00427103	0	0	0	0
ENSG00000105974	CAV1	0.722048	2.29589e-40	1	0.314136	8.53239e-08	0.796501	3.76447e-49	-0.757405	7.1768e-43	-1	0.101513	0.158316	0	-1.16532	4.0252e-102	-1	0.175966	0.00346847	0	0	0	0
ENSG00000077942	FBLN1	-0.453565	1.6305e-46	0	-0.224942	3.01732e-09	-0.723502	7.60208e-99	-0.972019	4.81311e-192	-1	-0.44036	8.50265e-43	-1	-0.743396	5.20539e-102	-1	-0.710298	1.46e-94	-1	0	0	0
ENSG00000173227	SYT12	1.72578	4.57494e-115	1	0.249721	0.00963839	0.842081	3.97604e-29	-0.13534	0.187192	0	0.374738	2.82533e-05	1	-1.6114	6.76571e-102	-1	-0.508962	1.0549e-12	-1	0	0	0
ENSG00000104960	PTOV1	-0.219154	4.46919e-13	0	-0.0464881	0.290453	-0.242629	2.47673e-15	-0.850449	7.26268e-166	-1	-0.133107	4.58088e-05	0	-0.677783	6.76571e-102	-1	-0.156583	1.15748e-06	0	0	0	0
ENSG00000120690	ELF1	0.719663	1.40082e-24	1	0.128126	0.26126	0.556917	4.32626e-14	-1.04961	1.32356e-38	-1	-0.233808	0.00703208	0	-1.64114	1.11208e-101	-1	-0.396553	2.96648e-08	-1	0	0	0
ENSG00000197724	PHF2	-0.353674	3.95378e-12	0	-0.0720126	0.424372	-0.604119	3.14e-32	-1.53494	1.39473e-162	-1	0.00528916	0.960339	0	-1.25327	1.44552e-101	-1	-0.245156	1.10378e-05	0	0	0	0
ENSG00000164733	CTSB	1.37963	0	1	0.509972	7.10731e-59	1.48682	0	1.53913	0	1	0.264088	7.93633e-15	1	0.669478	1.87989e-101	1	0.371281	2.68046e-31	1	0	0	0
ENSG00000100105	PATZ1	-0.328953	3.08202e-13	0	-0.0663922	0.380014	-0.346322	1.62132e-15	-1.34628	2.9337e-166	-1	0.2504	4.00041e-08	1	-1.08372	1.90331e-101	-1	0.23303	7.80444e-07	0	0	0	0
ENSG00000204060	FOXO6	-0.84853	1.66139e-34	-1	0.313024	0.0314473	-0.924621	4.79835e-42	-3.25999	1.67913e-229	-1	0.153171	0.0553887	0	-2.09844	2.398e-101	-1	0.0770794	0.446836	0	0	0	0
ENSG00000172548	NIPAL4	1.5465	2.76236e-86	1	1.07807	2.49991e-71	2.07785	1.93524e-175	1.77269	2.57041e-115	1	0.176163	0.123808	0	1.30426	2.66147e-101	1	0.707507	1.11038e-28	1	0	0	0
ENSG00000112992	NNT	-0.373502	5.28683e-32	0	-0.0056992	0.927554	-0.303979	3.03531e-22	-1.08877	1.23383e-238	-1	0.123736	0.0003475	0	-0.720968	4.69018e-101	-1	0.193259	6.82951e-09	0	0	0	0
ENSG00000064601	CTSA	0.389951	1.17524e-25	0	0.193953	2.66314e-08	0.420547	5.73732e-31	0.924222	3.39152e-148	1	0.116678	0.00850503	0	0.728224	5.59546e-101	1	0.147274	0.000121514	0	0	0	0
ENSG00000136999	CCN3	-0.394157	3.36033e-10	0	0.048104	0.553755	-0.0251819	0.78157	0.812884	5.00508e-45	1	-0.226425	0.000992541	0	1.25515	7.37483e-101	1	0.14255	0.0535507	0	0	0	0
ENSG00000213983	AP1G2	0.205817	0.00414187	0	0.0783105	0.533863	0.105077	0.188596	-1.49377	2.63755e-83	-1	0.0336626	0.775312	0	-1.62127	8.11676e-101	-1	-0.0670775	0.465256	0	0	0	0
ENSG00000129038	LOXL1	0.98477	1.47867e-47	1	0.284085	0.00194044	0.931111	2.22931e-45	-0.832776	4.6488e-26	-1	0.258547	0.00135067	1	-1.53346	8.67028e-101	-1	0.204888	0.0035249	0	0	0	0
ENSG00000184470	TXNRD2	0.488666	2.87076e-50	0	-0.341178	1.06871e-22	0.268134	2.11321e-17	0.121245	0.000683354	0	0.558443	2.50707e-64	1	-0.708599	1.27817e-100	-1	0.337911	2.29203e-26	1	0	0	0
ENSG00000118276	B4GALT6	1.0411	4.31973e-38	1	0.727735	1.02807e-31	1.37429	1.4344e-69	1.68981	2.76969e-106	1	0.0263271	0.879245	0	1.37644	2.11709e-100	1	0.35951	8.02397e-07	1	0	0	0
ENSG00000123636	BAZ2B	-0.0483097	0.540152	0	0.182216	0.0354276	-0.178269	0.00430972	-1.61265	4.99625e-132	-1	0.0348085	0.72369	0	-1.38212	2.27983e-100	-1	-0.0951511	0.195814	0	0	0	0
ENSG00000113070	HBEGF	2.606	0	1	-0.0354929	0.725399	1.58819	2.7496e-130	1.34711	1.03131e-80	1	0.482154	1.02626e-09	1	-1.29438	3.52162e-100	-1	-0.535653	5.426e-19	-1	0	0	0
ENSG00000165646	SLC18A2	-0.0755418	0.546833	0	0.409589	0.0439904	0.128246	0.271575	-3.26729	4.54308e-118	-1	-0.358498	0.000606283	-1	-2.78216	4.05313e-100	-1	-0.15471	0.185675	0	0	0	0
ENSG00000125966	MMP24	0.56878	2.8587e-12	1	-0.34316	0.00365383	0.464608	5.72312e-08	-1.08452	6.97074e-32	-1	-0.245738	0.0141302	0	-1.99646	4.5152e-100	-1	-0.34991	3.34815e-05	-1	0	0	0
ENSG00000124145	SDC4	2.05215	0	1	0.421383	2.0205e-27	1.86405	0	0.847441	4.10104e-99	1	0.52371	1.33684e-36	1	-0.78333	4.67035e-100	-1	0.335607	1.06732e-19	1	0	0	0
ENSG00000106263	EIF3B	-0.46626	9.08843e-64	0	-0.273422	7.37904e-23	-0.490049	3.65294e-71	0.39186	8.07345e-47	1	0.1453	9.02235e-07	0	0.584699	7.22769e-100	1	0.121511	5.4659e-05	0	0	0	0
ENSG00000196611	MMP1	1.83448	0.101151	0	0.914442	3.24006e-46	0.824832	0.440403	10.3027	5.47113e-34	1	0.722418	0.687907	0	9.38271	8.46412e-100	1	-0.287226	0.7875	0	0	0	0
ENSG00000048162	NOP16	-0.293343	1.54608e-06	0	-0.295583	4.56953e-08	-0.0470721	0.529976	1.18487	2.00325e-107	1	0.277233	6.66871e-06	1	1.18263	9.88701e-100	1	0.523504	7.79541e-19	1	0	0	0
ENSG00000145681	HAPLN1	-1.26119	5.82918e-122	-1	-1.18717	0.0312273	-0.798956	8.51447e-54	-8.3726	8.50694e-233	-1	0.328871	1.26569e-09	1	-8.29857	2.06233e-99	-1	0.791105	7.87356e-47	1	0	0	0
ENSG00000110237	ARHGEF17	0.272211	2.36603e-09	0	0.130876	0.0306326	0.174386	0.000105554	-0.857178	7.47979e-70	-1	0.380917	8.33449e-17	1	-0.998514	3.53607e-99	-1	0.283092	2.27751e-10	1	0	0	0
ENSG00000079785	DDX1	-0.253077	1.63088e-21	0	-0.142216	8.07336e-08	-0.13171	9.39498e-07	0.436045	2.99265e-66	1	0.081232	0.0071763	0	0.546906	3.69093e-99	1	0.202598	9.45858e-14	0	0	0	0
ENSG00000145247	OCIAD2	0.661869	3.38225e-92	1	0.259242	4.0768e-17	0.784785	1.26521e-125	1.04483	4.38036e-235	1	-0.171008	4.89579e-06	0	0.642203	3.77955e-99	1	-0.0480926	0.236306	0	0	0	0
ENSG00000170836	PPM1D	1.16363	1.30029e-261	1	0.678371	1.44661e-81	0.716153	3.82956e-99	-0.210553	1.65653e-08	0	0.114907	0.00539309	0	-0.69581	6.43295e-99	-1	-0.332567	7.61333e-24	-1	0	0	0
ENSG00000120437	ACAT2	-0.662704	9.87953e-43	-1	-0.318622	3.63379e-07	-0.436508	2.36524e-18	-1.51543	5.38582e-189	-1	-0.331805	2.87568e-11	-1	-1.17135	8.26519e-99	-1	-0.105609	0.082914	0	0	0	0
ENSG00000156976	EIF4A2	0.128516	1.92147e-07	0	-0.126613	2.32757e-06	0.197947	2.18105e-16	-0.260142	3.51272e-26	-1	-0.0212495	0.580273	0	-0.515271	8.44982e-99	-1	0.0481817	0.0933299	0	0	0	0
ENSG00000100596	SPTLC2	0.873178	6.60502e-87	1	0.170364	0.00145787	0.649144	5.73351e-45	-0.237848	1.58726e-06	0	-0.204226	0.000111259	0	-0.940663	9.74109e-99	-1	-0.428261	9.78868e-23	-1	0	0	0
ENSG00000145824	CXCL14	-1.34667	1.21404e-15	-1	-0.776281	0.0818122	-0.797889	6.26943e-06	-7.07656	2.618e-170	-1	-1.47083	1.07691e-17	-1	-6.50617	1.1982e-98	-1	-0.922045	2.45965e-07	-1	0	0	0
ENSG00000135677	GNS	0.428737	8.19257e-56	0	0.32206	2.22855e-35	0.674486	1.64312e-138	0.651054	8.22591e-130	1	-0.0539929	0.142455	0	0.544377	1.24321e-98	1	0.191756	1.75469e-12	0	0	0	0
ENSG00000167173	C15orf39	-0.999569	2.21843e-71	-1	-0.353716	9.70451e-12	-0.822796	5.55658e-53	0.52357	5.47978e-25	1	0.169885	0.00423682	0	1.16942	1.60673e-98	1	0.346658	1.56115e-08	1	0	0	0
ENSG00000055483	USP36	-0.0168539	0.8151	0	-0.260479	1.14449e-08	-0.163003	0.00101498	1.19409	5.01891e-157	1	0.21227	3.32864e-05	0	0.950465	2.30034e-98	1	0.0661209	0.283401	0	0	0	0
ENSG00000144642	RBMS3	0.1793	0.078866	0	0.0317025	0.894974	0.194424	0.0598723	-2.26155	4.74937e-86	-1	-0.213395	0.0567125	0	-2.40915	3.10331e-98	-1	-0.198271	0.0584977	0	0	0	0
ENSG00000165355	FBXO33	0.367329	3.09178e-09	0	0.230407	0.00989328	0.379471	1.41401e-11	-1.28795	3.13809e-73	-1	0.71412	2.18067e-32	1	-1.42487	3.85446e-98	-1	0.726263	1.90636e-37	1	0	0	0
ENSG00000003436	TFPI	0.0489429	0.725749	0	0.273574	0.000770978	0.118896	0.29868	1.5228	9.05891e-72	1	0.115064	0.406268	0	1.74743	7.49383e-98	1	0.185017	0.0982717	0	0	0	0
ENSG00000170421	KRT8	0.426761	2.34043e-79	0	-0.108587	1.06526e-05	0.489978	1.96377e-102	0.0594434	0.0194562	0	-0.230508	2.33735e-22	0	-0.475904	7.56015e-98	-1	-0.167291	7.57634e-13	0	0	0	0
ENSG00000163507	CIP2A	-2.59673	0	-1	-1.07332	9.52121e-136	-3.88891	0	-0.413282	2.87256e-26	-1	0.10007	0.028411	0	1.11012	9.4147e-98	1	-1.19211	1.98603e-63	-1	0	0	0
ENSG00000184840	TMED9	0.0264629	0.45224	0	0.0946426	0.000641747	0.151107	1.19868e-08	0.469003	5.88694e-74	1	0.157868	1.72379e-08	0	0.537182	9.69865e-98	1	0.282512	8.03464e-27	1	0	0	0
ENSG00000082516	GEMIN5	-0.191839	2.76914e-06	0	-0.250635	2.12905e-11	-0.00935661	0.873514	0.854865	4.30797e-118	1	0.257024	1.91958e-10	1	0.796069	9.8207e-98	1	0.439507	3.5198e-29	1	0	0	0
ENSG00000089902	RCOR1	-0.12427	0.0291137	0	-0.166013	0.0244736	-0.415745	5.0623e-16	-1.17178	2.17321e-97	-1	0.150185	0.0102334	0	-1.21353	1.37897e-97	-1	-0.14129	0.0171746	0	0	0	0
ENSG00000100442	FKBP3	-0.316039	9.6341e-15	0	-0.106554	0.048956	-0.137586	0.00110559	-1.11443	8.26292e-155	-1	0.147324	0.000973476	0	-0.904946	1.39975e-97	-1	0.325777	3.00352e-15	1	0	0	0
ENSG00000175592	FOSL1	0.991067	2.865e-66	1	-0.301844	1.22723e-09	0.776565	1.26794e-46	2.34859	0	1	0.502183	4.78033e-16	1	1.05568	1.4163e-97	1	0.287681	1.7222e-07	1	0	0	0
ENSG00000154783	FGD5	0.678706	4.44298e-14	1	0.180607	0.312761	0.476398	2.27137e-07	-1.80394	2.68833e-54	-1	0.0293245	0.869182	0	-2.30204	1.45984e-97	-1	-0.172984	0.0943904	0	0	0	0
ENSG00000121753	ADGRB2	-0.18739	5.37033e-07	0	0.132615	0.00619831	-0.0771605	0.0541608	-1.14388	6.48124e-187	-1	0.149558	0.000138032	0	-0.82388	1.626e-97	-1	0.259787	2.39566e-12	1	0	0	0
ENSG00000173153	ESRRA	0.363413	2.53988e-13	0	0.167827	0.000268586	0.576244	1.12272e-33	1.1236	4.72184e-130	1	0.0584686	0.434895	0	0.928015	1.66656e-97	1	0.2713	2.08672e-08	1	0	0	0
ENSG00000132669	RIN2	0.182476	0.00596218	0	0.0185049	0.830682	0.17008	0.0108914	1.33146	7.03783e-122	1	0.00471399	0.973914	0	1.16749	1.84289e-97	1	-0.00768227	0.94477	0	0	0	0
ENSG00000112473	SLC39A7	0.0394738	0.247931	0	0.114364	4.78179e-05	0.0697186	0.0212665	0.48065	4.52083e-72	1	0.0811766	0.0124369	0	0.55554	1.97175e-97	1	0.111421	0.000160772	0	0	0	0
ENSG00000164402	SEPTIN8	0.421151	4.89786e-34	0	0.273362	7.28076e-12	0.59531	4.20856e-61	-0.594485	4.37271e-57	-1	-0.404003	4.98022e-27	-1	-0.742274	2.30158e-97	-1	-0.229844	7.64222e-11	0	0	0	0
ENSG00000168036	CTNNB1	0.301353	5.74245e-29	0	0.137811	3.55121e-06	0.217385	1.0198e-15	-0.402146	1.82375e-48	-1	0.112632	0.000182424	0	-0.565688	2.82041e-97	-1	0.0286632	0.438736	0	0	0	0
ENSG00000277586	NEFL	1.34644	0	1	0.854705	1.71857e-218	1.58767	0	-0.0391834	0.266968	0	0.308726	1.38134e-27	1	-0.53092	3.09067e-97	-1	0.549952	1.21186e-111	1	0	0	0
ENSG00000186866	POFUT2	0.252837	1.74165e-07	0	0.0850853	0.086239	0.347775	8.72687e-15	1.0663	1.39278e-128	1	0.297298	1.8844e-09	1	0.898549	3.4129e-97	1	0.392236	5.24115e-18	1	0	0	0
ENSG00000183978	COA3	-0.115058	0.0621739	0	0.0970071	0.0857101	0.177993	0.00204272	0.832636	9.65896e-63	1	-0.143951	0.0271027	0	1.0447	5.55487e-97	1	0.149101	0.0147787	0	0	0	0
ENSG00000162585	FAAP20	0.722457	3.22116e-84	1	0.229033	1.07774e-07	0.863093	1.82046e-133	-0.290388	1.72235e-12	-1	0.32028	8.5837e-16	1	-0.783812	6.40481e-97	-1	0.460916	1.10879e-40	1	0	0	0
ENSG00000146411	SLC2A12	-0.775057	5.20698e-19	-1	0.465941	0.000337207	-0.577347	1.07465e-09	-3.35306	3.88717e-225	-1	-1.09202	6.93332e-35	-1	-2.11207	6.45489e-97	-1	-0.894314	7.72803e-22	-1	0	0	0
ENSG00000163738	MTHFD2L	-0.141184	0.187439	0	0.0163055	0.895228	-0.210025	0.0533114	1.51418	1.02123e-81	1	-0.35802	0.000409344	-1	1.67166	9.29519e-97	1	-0.426862	1.89961e-05	-1	0	0	0
ENSG00000140943	MBTPS1	0.50102	1.19904e-64	1	0.188861	1.30339e-08	0.490819	9.29647e-67	-0.310121	6.3973e-23	-1	0.314989	8.59106e-25	1	-0.62228	1.02615e-96	-1	0.304789	1.81594e-26	1	0	0	0
ENSG00000119777	TMEM214	0.0692638	0.0870549	0	0.0771803	0.0453521	0.158553	1.10273e-05	0.686624	4.59938e-93	1	-0.000873318	0.995987	0	0.69454	1.39345e-96	1	0.0884155	0.0269798	0	0	0	0
ENSG00000152223	EPG5	1.09229	1.58304e-82	1	0.054853	0.427927	1.23265	9.51994e-106	2.10474	0	1	-0.0176083	0.88242	0	1.0673	1.9928e-96	1	0.122749	0.0509185	0	0	0	0
ENSG00000204866	IGFL2	3.17435	3.72691e-95	1	-0.0795807	0.800971	1.39308	4.06257e-27	-0.0410116	0.891284	0	1.32454	1.60149e-14	1	-3.29494	2.34129e-96	-1	-0.456726	0.000210113	-1	0	0	0
ENSG00000129354	AP1M2	-0.687854	1.07671e-44	-1	-0.283694	1.36681e-05	-0.513167	1.36297e-26	-1.5855	7.88313e-198	-1	0.121794	0.0329705	0	-1.18134	2.87804e-96	-1	0.296481	1.50219e-08	1	0	0	0
ENSG00000113312	TTC1	-0.00552621	0.941002	0	-0.0330642	0.574802	0.174579	0.00016133	0.90364	1.94522e-102	1	0.033065	0.652627	0	0.876102	5.28853e-96	1	0.21317	5.08672e-06	0	0	0	0
ENSG00000159063	ALG8	-0.527025	9.3988e-31	-1	-0.156072	0.000553439	-0.494625	1.538e-27	0.549915	6.89712e-39	1	0.0111532	0.896733	0	0.920867	7.47435e-96	1	0.0435533	0.520482	0	0	0	0
ENSG00000084636	COL16A1	-0.099571	0.268783	0	0.0531879	0.677678	0.0923363	0.328915	-1.75597	7.98564e-115	-1	-0.728612	4.59013e-22	-1	-1.60321	1.47887e-95	-1	-0.536705	1.47135e-12	-1	0	0	0
ENSG00000104524	PYCR3	-0.317353	4.67825e-09	0	-0.126816	0.0194034	-0.101229	0.0866937	0.852781	2.31018e-68	1	0.122838	0.0517451	0	1.04332	2.73556e-95	1	0.338962	6.03423e-10	1	0	0	0
ENSG00000163399	ATP1A1	0.242594	7.44269e-22	0	0.183579	4.80784e-13	0.133811	2.10219e-07	0.567498	1.93898e-116	1	0.129588	1.8975e-06	0	0.508484	3.18774e-95	1	0.0208053	0.568151	0	0	0	0
ENSG00000110713	NUP98	-0.744805	2.36477e-111	-1	-0.340219	1.28435e-25	-0.889972	5.27779e-158	0.28669	5.0069e-19	1	0.0671307	0.102416	0	0.691276	3.2432e-95	1	-0.078036	0.0603138	0	0	0	0
ENSG00000117245	KIF17	1.65951	2.2146e-59	1	-0.0221811	0.924624	1.07099	7.94358e-30	-0.655989	2.51234e-07	-1	0.737982	6.79722e-11	1	-2.33768	3.70035e-95	-1	0.149468	0.181326	0	0	0	0
ENSG00000122694	GLIPR2	0.259101	0.0011731	0	0.512105	3.07402e-07	0.572342	2.73964e-13	-1.94919	3.04168e-111	-1	-0.536844	3.90603e-11	-1	-1.69618	4.37386e-95	-1	-0.223603	0.00778195	0	0	0	0
ENSG00000103485	QPRT	0.177522	0.000158601	0	0.228302	1.5696e-07	0.599804	1.65413e-42	0.822093	2.0336e-81	1	-0.0857808	0.147417	0	0.872873	4.58615e-95	1	0.336502	3.90561e-14	1	0	0	0
ENSG00000074695	LMAN1	-0.319339	7.13888e-17	0	-0.0117798	0.848244	-0.211114	4.29053e-08	0.460327	8.96962e-36	1	0.0710043	0.146126	0	0.767887	5.04449e-95	1	0.17923	1.00089e-05	0	0	0	0
ENSG00000058335	RASGRF1	2.08575	2.24657e-266	1	-0.0453923	0.601222	1.31982	1.41562e-117	0.999331	1.67175e-56	1	0.486977	1.10174e-12	1	-1.13181	5.13912e-95	-1	-0.278954	3.6748e-07	-1	0	0	0
ENSG00000146731	CCT6A	-0.612542	8.61936e-125	-1	-0.218684	7.72518e-17	-0.580375	6.85802e-113	0.141004	7.77654e-08	0	0.0365319	0.311984	0	0.534862	9.90283e-95	1	0.0686991	0.0245115	0	0	0	0
ENSG00000156802	ATAD2	-3.36118	0	-1	-1.3019	7.77981e-280	-4.7589	0	-1.20741	1.20334e-292	-1	-0.0283513	0.58337	0	0.851861	1.08002e-94	1	-1.42608	3.60849e-165	-1	0	0	0
ENSG00000112294	ALDH5A1	0.819891	1.60988e-37	1	0.221456	0.0146567	0.881737	1.34226e-42	-0.81764	6.36393e-28	-1	-0.0807429	0.428512	0	-1.41607	1.14148e-94	-1	-0.0188974	0.850768	0	0	0	0
ENSG00000113209	PCDHB5	-0.0707458	0.318258	0	0.110374	0.22467	0.0873165	0.184455	-1.47995	6.78336e-121	-1	0.117246	0.0958741	0	-1.29883	2.25102e-94	-1	0.275309	2.52176e-06	1	0	0	0
ENSG00000165490	DDIAS	-2.49301	0	-1	-1.15297	1.88184e-97	-4.23263	0	0.0855829	0.159283	0	-0.208245	0.000316093	0	1.42563	2.63106e-94	1	-1.94786	1.27002e-68	-1	0	0	0
ENSG00000181449	SOX2	-1.87809	2.38815e-85	-1	-0.185109	0.681092	-1.47268	3.83894e-52	-6.31136	1.81162e-205	-1	-0.398682	7.35222e-05	-1	-4.61838	2.8667e-94	-1	0.00672685	0.973559	0	0	0	0
ENSG00000100600	LGMN	0.00291386	0.983989	0	0.037191	0.743982	-0.0705729	0.32503	-1.37191	5.97117e-99	-1	0.267897	2.12935e-05	1	-1.33763	4.68814e-94	-1	0.19441	0.00237122	0	0	0	0
ENSG00000115073	ACTR1B	0.335422	6.03544e-17	0	0.170803	0.000490236	0.209983	3.2428e-07	-0.683972	1.09924e-57	-1	0.0231344	0.742051	0	-0.848591	5.68032e-94	-1	-0.102304	0.02338	0	0	0	0
ENSG00000138821	SLC39A8	-1.2465	8.63355e-40	-1	-0.305528	0.000268086	-0.820382	2.65586e-18	0.936267	9.97396e-32	1	-0.212554	0.0419847	0	1.87724	6.81203e-94	1	0.213567	0.0823236	0	0	0	0
ENSG00000134278	SPIRE1	0.694279	4.53318e-48	1	0.191022	1.02961e-05	0.734627	4.73254e-48	1.3662	2.75137e-197	1	-0.32213	7.48847e-09	-1	0.862941	2.46185e-93	1	-0.281782	3.39407e-09	-1	0	0	0
ENSG00000062650	WAPL	-0.361889	2.19416e-28	0	-0.136394	3.59032e-05	-0.393938	2.20389e-34	0.429179	1.89537e-43	1	0.114085	0.0015287	0	0.654674	3.58608e-93	1	0.0820358	0.0347441	0	0	0	0
ENSG00000138311	ZNF365	1.48133	6.52644e-103	1	0.275132	0.000826564	1.03436	2.27251e-49	-0.199435	0.0156083	0	-0.0135475	0.927505	0	-1.40564	4.12659e-93	-1	-0.460517	1.09245e-11	-1	0	0	0
ENSG00000151835	SACS	-0.459712	3.67899e-18	0	-0.349068	1.37411e-11	-0.584627	3.17231e-29	0.939873	3.61293e-78	1	0.18869	0.00118266	0	1.05052	5.46762e-93	1	0.0637752	0.376914	0	0	0	0
ENSG00000010292	NCAPD2	-1.43698	0	-1	-0.731252	1.02872e-193	-2.31645	0	-1.21369	0	-1	-0.105332	1.55064e-05	0	-0.507967	7.15787e-93	-1	-0.984805	0	-1	0	0	0
ENSG00000185920	PTCH1	-0.0598867	0.51126	0	0.0189593	0.902266	-0.564576	4.25218e-17	-1.6726	3.71964e-103	-1	0.338833	1.83707e-06	1	-1.59375	1.11555e-92	-1	-0.165857	0.0371596	0	0	0	0
ENSG00000115207	GTF3C2	-0.67149	7.06596e-84	-1	-0.414853	1.38903e-37	-0.703934	1.60401e-89	0.449942	9.52595e-45	1	-0.0736557	0.0778921	0	0.706579	1.35128e-92	1	-0.106099	0.0116568	0	0	0	0
ENSG00000159352	PSMD4	-0.199931	1.61381e-09	0	0.0304901	0.479014	-0.1881	1.66494e-08	0.409851	1.25351e-39	1	-0.0341952	0.482806	0	0.640272	1.42361e-92	1	-0.0223642	0.65145	0	0	0	0
ENSG00000134001	EIF2S1	-0.392379	2.34963e-42	0	-0.293898	1.95527e-25	-0.383628	1.89738e-40	0.482023	2.20627e-67	1	-0.0277433	0.528238	0	0.580505	2.30733e-92	1	-0.0189922	0.671353	0	0	0	0
ENSG00000174343	CHRNA9	2.03965	1.37885e-21	1	0.511833	5.77564e-06	2.00562	2.86922e-21	4.13052	7.6648e-97	1	0.025006	0.964338	0	2.60271	2.43563e-92	1	-0.00902249	0.976165	0	0	0	0
ENSG00000077147	TM9SF3	0.0679149	0.0711411	0	-0.0402457	0.340313	0.0525387	0.184643	0.752939	2.09691e-124	1	-0.0910625	0.020322	0	0.644778	1.07121e-91	1	-0.106439	0.00345934	0	0	0	0
ENSG00000136240	KDELR2	-0.42071	7.06175e-54	0	-0.0781143	0.0106999	-0.3699	3.23285e-41	0.207132	2.48618e-14	0	-0.162023	1.90882e-08	0	0.549727	1.29507e-91	1	-0.111214	0.000227585	0	0	0	0
ENSG00000168411	RFWD3	-1.7526	0	-1	-0.835885	2.93063e-92	-2.24875	0	0.0149356	0.800848	0	0.0116065	0.879245	0	0.931647	1.34862e-91	1	-0.484551	3.422e-20	-1	0	0	0
ENSG00000107815	TWNK	-0.0788532	0.19526	0	-0.177202	0.000263975	0.135811	0.0123042	1.05786	7.64877e-114	1	-0.00402953	0.971973	0	0.959512	2.52071e-91	1	0.210634	7.93044e-05	0	0	0	0
ENSG00000155463	OXA1L	0.310462	6.41079e-13	0	0.101516	0.0872979	0.0819313	0.105434	-0.698882	9.66347e-52	-1	-0.0227831	0.764522	0	-0.907828	3.31788e-91	-1	-0.251314	1.25279e-08	-1	0	0	0
ENSG00000205978	NYNRIN	0.306255	5.93729e-07	0	1.03239	1.88718e-37	0.58035	6.0228e-24	-2.033	2.23479e-162	-1	0.187205	0.00714241	0	-1.30686	3.7227e-91	-1	0.4613	2.49255e-15	1	0	0	0
ENSG00000057252	SOAT1	-0.216543	3.62528e-08	0	-0.0786652	0.0605657	-0.148631	0.000152929	0.60644	1.22986e-63	1	0.130652	0.00215226	0	0.744317	4.29607e-91	1	0.198564	8.66131e-07	0	0	0	0
ENSG00000058866	DGKG	0.134453	0.386716	0	0.402795	1.52202e-05	0.845734	2.76089e-14	1.79008	5.00864e-64	1	0.103065	0.591938	0	2.05842	4.78434e-91	1	0.814346	4.15531e-13	1	0	0	0
ENSG00000133805	AMPD3	0.606754	0.222754	0	0.481179	0.000283052	0.188531	0.78661	5.52985	4.56121e-65	1	-0.289946	0.716369	0	5.40427	5.54321e-91	1	-0.708169	0.17022	0	0	0	0
ENSG00000079459	FDFT1	-0.35521	9.55021e-19	0	-0.0668768	0.216892	-0.254736	5.25604e-10	-1.11686	2.81482e-168	-1	-0.23333	3.55904e-08	0	-0.828522	5.9491e-91	-1	-0.132856	0.00302917	0	0	0	0
ENSG00000072163	LIMS2	0.159638	0.161259	0	-0.234995	0.216509	-0.0594698	0.653731	-2.1577	2.8434e-71	-1	0.243786	0.0340818	0	-2.55233	6.40519e-91	-1	0.0246775	0.877536	0	0	0	0
ENSG00000237596	AL138828.1	4.02403	1.10792e-11	1	0.767248	4.31284e-08	3.19022	3.25224e-14	6.93675	2.59315e-34	1	1.08499	0.245501	0	3.67996	7.14217e-91	1	0.251179	0.401123	0	0	0	0
ENSG00000182272	B4GALNT4	-0.340256	9.25443e-08	0	-0.0739261	0.505883	-0.274635	2.82347e-05	-1.69362	1.77488e-134	-1	-0.179823	0.0130658	0	-1.42729	7.42697e-91	-1	-0.114202	0.146795	0	0	0	0
ENSG00000125089	SH3TC1	2.27247	5.36443e-86	1	0.940608	4.52751e-08	1.8928	1.22618e-73	-1.06913	7.03979e-11	-1	0.622029	8.50693e-06	1	-2.40099	1.8209e-90	-1	0.242367	0.0195292	0	0	0	0
ENSG00000171914	TLN2	0.451653	3.00259e-30	0	-0.126844	0.00653723	0.102295	0.01772	-0.226109	5.4384e-08	0	0.352761	5.33997e-18	1	-0.804606	1.96157e-90	-1	0.00340323	0.962175	0	0	0	0
ENSG00000183092	BEGAIN	1.79114	3.64404e-56	1	0.400884	0.0303017	1.04098	4.09301e-22	-1.16527	4.63891e-15	-1	0.63557	1.0197e-06	1	-2.55553	2.0775e-90	-1	-0.114594	0.401108	0	0	0	0
ENSG00000143256	PFDN2	0.0811221	0.128829	0	-0.107937	0.02314	0.183444	7.92908e-05	1.04901	1.75397e-133	1	0.0919794	0.112309	0	0.859955	2.28098e-90	1	0.194301	4.2995e-05	0	0	0	0
ENSG00000138078	PREPL	0.344508	1.57249e-23	0	0.173552	1.64047e-07	0.590294	1.85549e-67	0.817295	3.63371e-134	1	-0.0943834	0.0272259	0	0.646339	2.62412e-90	1	0.151403	1.84305e-05	0	0	0	0
ENSG00000118058	KMT2A	-0.398131	2.8678e-15	0	-0.0212703	0.779362	-0.559407	1.47174e-28	0.602657	3.65332e-36	1	-0.03575	0.65869	0	0.979518	2.64647e-90	1	-0.197026	0.000410326	0	0	0	0
ENSG00000114854	TNNC1	0.130706	0.195841	0	-0.739805	0.135848	0.231654	0.0050048	-5.56129	7.76534e-112	-1	0.931733	3.97346e-30	1	-6.4318	2.71183e-90	-1	1.03268	1.16772e-38	1	0	0	0
ENSG00000174013	FBXO45	-0.801574	1.34165e-74	-1	-0.307865	9.13711e-14	-0.691765	1.69044e-57	0.387146	9.51681e-22	1	0.0169382	0.822011	0	0.880855	3.29163e-90	1	0.126747	0.0173165	0	0	0	0
ENSG00000134569	LRP4	-0.01676	0.861497	0	0.0956974	0.155057	0.0749291	0.325634	1.03613	3.92732e-73	1	0.0266482	0.810472	0	1.14859	3.52913e-90	1	0.118337	0.110977	0	0	0	0
ENSG00000071246	VASH1	0.257935	0.00261557	0	0.462296	6.61272e-05	0.19693	0.0255587	-2.02614	1.03851e-97	-1	0.0728411	0.564691	0	-1.82178	4.40866e-90	-1	0.0118365	0.933132	0	0	0	0
ENSG00000087088	BAX	1.01353	6.57557e-301	1	0.366684	5.0404e-38	0.719312	1.18771e-162	0.112407	0.000258715	0	0.374013	4.21456e-38	1	-0.534442	4.41662e-90	-1	0.0797914	0.00579834	0	0	0	0
ENSG00000171148	TADA3	0.550443	5.82309e-64	1	0.286173	2.27787e-15	0.4803	2.72719e-50	-0.397952	3.18584e-30	-1	0.143629	0.000108089	0	-0.662222	4.50632e-90	-1	0.0734859	0.0493018	0	0	0	0
ENSG00000174136	RGMB	-0.319592	0.000154948	0	-0.54857	2.58348e-16	-0.111561	0.247595	1.7248	3.05948e-132	1	-0.00223613	0.995673	0	1.49582	4.62177e-90	1	0.205794	0.0278865	0	0	0	0
ENSG00000165507	DEPP1	3.93118	3.25313e-291	1	1.69393	2.70307e-62	2.27981	1.4116e-111	0.640614	8.52971e-07	1	0.467022	0.00130984	1	-1.59663	5.71807e-90	-1	-1.18434	1.18909e-52	-1	0	0	0
ENSG00000135966	TGFBRAP1	0.730909	1.30657e-86	1	0.156259	0.000335953	0.940094	3.34065e-156	-0.174295	2.58745e-05	0	0.283272	1.48853e-12	1	-0.748945	6.69039e-90	-1	0.492458	1.18942e-45	1	0	0	0
ENSG00000100167	SEPTIN3	-0.71522	2.60653e-27	-1	0.187666	0.109058	-0.506027	8.51306e-15	-2.53916	2.15094e-216	-1	0.0690417	0.467985	0	-1.63627	9.08736e-90	-1	0.278234	0.000130613	1	0	0	0
ENSG00000181982	CCDC149	0.170186	0.40805	0	-0.459611	5.00024e-06	-0.179669	0.299545	3.18229	4.2194e-132	1	0.683495	2.92542e-05	1	2.55249	9.6893e-90	1	0.333639	0.056591	0	0	0	0
ENSG00000151503	NCAPD3	-2.03158	2.5566e-210	-1	-0.842203	5.37536e-49	-3.05633	6.77554e-262	0.177641	0.00241212	0	-0.487885	7.18034e-17	-1	1.36702	1.01702e-89	1	-1.51264	8.19398e-56	-1	0	0	0
ENSG00000138639	ARHGAP24	1.10128	4.01344e-06	1	0.380765	0.00358091	0.778555	0.0247736	3.86698	1.17914e-81	1	-0.918979	0.0109705	-1	3.14647	1.4647e-89	1	-1.2417	5.2264e-07	-1	0	0	0
ENSG00000131094	C1QL1	-0.363497	1.14694e-12	0	-0.184701	0.00707801	-0.611226	7.37073e-32	-1.30928	6.21383e-130	-1	-0.140271	0.0177522	0	-1.13048	1.52356e-89	-1	-0.388	8.38798e-13	-1	0	0	0
ENSG00000139684	ESD	-0.0937598	0.0962418	0	-0.106662	0.118063	-0.168288	0.00104263	-1.02884	2.72747e-90	-1	0.0792458	0.223721	0	-1.04174	1.76149e-89	-1	0.00471724	0.9572	0	0	0	0
ENSG00000110042	DTX4	1.57244	7.71761e-209	1	0.628355	4.74944e-30	1.26249	7.10192e-150	-0.0243809	0.778368	0	0.434844	2.65773e-14	1	-0.968465	1.9928e-89	-1	0.124891	0.0155573	0	0	0	0
ENSG00000152137	HSPB8	1.29456	1.24588e-164	1	0.390956	2.6114e-23	1.16556	2.48279e-151	1.69491	3.59085e-292	1	0.361048	1.95303e-11	1	0.791311	2.47331e-89	1	0.232056	6.49149e-08	0	0	0	0
ENSG00000154864	PIEZO2	-0.319674	0.00128013	0	0.30998	0.203101	-0.479439	2.94176e-06	-3.52655	3.14244e-118	-1	-0.361108	0.000548661	-1	-2.89689	3.27481e-89	-1	-0.520872	5.36737e-07	-1	0	0	0
ENSG00000185761	ADAMTSL5	0.741253	9.84474e-18	1	0.123641	0.438726	0.774615	6.86352e-16	-1.34472	8.40278e-39	-1	-0.709635	1.10927e-12	-1	-1.96233	4.35838e-89	-1	-0.676273	9.16382e-15	-1	0	0	0
ENSG00000143851	PTPN7	1.80118	3.73856e-51	1	-0.142597	0.126472	1.27177	3.98096e-22	3.63451	2.19934e-230	1	-0.214446	0.294422	0	1.69073	5.32081e-89	1	-0.74385	1.01665e-12	-1	0	0	0
ENSG00000100321	SYNGR1	0.0221518	0.820553	0	0.108476	0.336134	0.0715639	0.396461	-1.5591	1.48161e-97	-1	-0.216755	0.00381882	0	-1.47278	5.6543e-89	-1	-0.167343	0.024836	0	0	0	0
ENSG00000277161	PIGW	-0.94359	3.99579e-82	-1	-0.349736	4.64848e-14	-0.604851	5.20012e-36	0.389046	1.03885e-17	1	-0.0535782	0.435466	0	0.982899	6.66249e-89	1	0.285161	1.44694e-07	1	0	0	0
ENSG00000167680	SEMA6B	-0.620775	7.21788e-65	-1	0.219694	1.77787e-06	-0.607996	4.66208e-60	-1.63949	0	-1	-0.188472	1.11744e-06	0	-0.799017	8.18351e-89	-1	-0.175693	1.66972e-05	0	0	0	0
ENSG00000188342	GTF2F2	-0.082013	0.247854	0	-0.160257	0.0708851	-0.0385591	0.620931	-1.24976	5.78052e-84	-1	0.160338	0.0167119	0	-1.328	9.5906e-89	-1	0.203792	0.00108693	0	0	0	0
ENSG00000082497	SERTAD4	-1.14663	3.86127e-70	-1	-1.16694	8.76005e-42	-1.67529	8.86094e-145	-1.6305	1.07034e-128	-1	0.262552	8.53719e-05	1	-1.65081	1.89855e-88	-1	-0.266105	0.000545361	-1	0	0	0
ENSG00000101057	MYBL2	-2.35998	0	-1	-1.34494	2.03253e-265	-3.03389	0	-1.80861	0	-1	0.122646	0.000273982	0	-0.79356	2.75927e-88	-1	-0.551263	2.09466e-45	-1	0	0	0
ENSG00000103043	VAC14	0.200142	3.75969e-07	0	0.200659	2.66314e-08	0.291699	5.40894e-15	0.705571	7.13668e-83	1	0.145973	0.000728529	0	0.706088	2.81247e-88	1	0.23753	4.55238e-10	0	0	0	0
ENSG00000101654	RNMT	0.0622576	0.0613728	0	0.0086332	0.852914	0.0903647	0.00458202	0.612004	3.74503e-105	1	-0.140563	1.12463e-05	0	0.55838	2.84552e-88	1	-0.112456	0.000381329	0	0	0	0
ENSG00000182197	EXT1	0.29954	1.52328e-15	0	-0.482032	6.64335e-36	0.252435	1.9388e-11	0.0317402	0.534757	0	0.0839242	0.0736686	0	-0.749832	3.02276e-88	-1	0.0368198	0.476716	0	0	0	0
ENSG00000205339	IPO7	-0.277921	4.62105e-23	0	-0.20416	2.96794e-13	-0.4531	5.65248e-59	0.475282	1.43928e-68	1	0.0142671	0.76844	0	0.549043	3.12157e-88	1	-0.160912	6.85633e-08	0	0	0	0
ENSG00000123989	CHPF	0.93047	1.70453e-121	1	0.290837	8.69738e-15	1.1239	4.82652e-196	1.37231	1.98878e-270	1	0.449285	5.0783e-27	1	0.73268	3.44189e-88	1	0.642713	2.19681e-67	1	0	0	0
ENSG00000164638	SLC29A4	0.256112	4.15581e-06	0	0.326965	1.43743e-06	0.506933	3.50573e-21	-1.20989	2.49364e-91	-1	-0.0935272	0.202779	0	-1.13904	3.55599e-88	-1	0.157294	0.0076526	0	0	0	0
ENSG00000132361	CLUH	-0.472921	8.31136e-31	0	-0.264271	6.12914e-11	-0.343213	1.65073e-17	0.591293	1.63879e-51	1	0.209827	9.78444e-07	0	0.799943	6.33791e-88	1	0.339535	7.60588e-16	1	0	0	0
ENSG00000105419	MEIS3	0.433514	1.9781e-20	0	0.213364	0.000218292	0.385179	1.57533e-15	-0.74277	1.16077e-48	-1	-0.200038	0.000206964	0	-0.96292	6.33999e-88	-1	-0.248373	2.62272e-07	0	0	0	0
ENSG00000179085	DPM3	0.136818	0.104882	0	0.327534	3.24531e-07	0.256872	0.00091549	1.1015	2.6221e-60	1	-0.109862	0.286375	0	1.29222	7.84448e-88	1	0.0101912	0.936681	0	0	0	0
ENSG00000267809	NDUFV2P1	-0.36386	2.45503e-17	0	-0.0394975	0.477627	-0.215234	8.41079e-06	0.494716	1.08224e-34	1	-0.623113	1.78826e-45	-1	0.819079	9.85561e-88	1	-0.474488	6.86896e-25	-1	0	0	0
ENSG00000164897	TMUB1	-0.672904	1.27788e-26	-1	-0.0813962	0.2672	-0.637564	2.34906e-22	0.615344	2.14554e-26	1	-0.263883	8.61359e-05	-1	1.20685	1.28958e-87	1	-0.228544	0.00212476	0	0	0	0
ENSG00000198853	RUSC2	0.402852	2.14304e-16	0	0.0403237	0.504304	0.09702	0.0751182	1.24055	1.129e-160	1	0.295418	1.35848e-08	1	0.878019	1.42576e-87	1	-0.0104139	0.898524	0	0	0	0
ENSG00000171848	RRM2	-3.54023	0	-1	-1.31237	1.04091e-190	-5.50022	0	-1.14814	4.58007e-195	-1	0.0643133	0.19662	0	1.07972	1.42576e-87	1	-1.89567	9.77055e-116	-1	0	0	0
ENSG00000153132	CLGN	-1.10213	4.62266e-16	-1	0.146595	0.260562	-1.69106	1.37153e-28	1.2322	4.38076e-29	1	-0.133843	0.459138	0	2.48092	1.64276e-87	1	-0.722775	3.84043e-05	-1	0	0	0
ENSG00000136425	CIB2	-0.0752603	0.305727	0	0.191716	0.0314223	-0.127514	0.062881	-1.58604	1.32427e-121	-1	-0.178649	0.0093299	0	-1.31906	2.25628e-87	-1	-0.230902	0.000354252	0	0	0	0
ENSG00000158292	GPR153	1.19986	4.90477e-62	1	0.308221	0.00120383	0.935515	2.65091e-42	-0.587203	4.91155e-12	-1	0.45141	2.19027e-08	1	-1.47884	4.41634e-87	-1	0.187065	0.0117708	0	0	0	0
ENSG00000185359	HGS	0.213031	2.83345e-10	0	-0.0722441	0.0506704	0.0908817	0.0126	0.912259	5.74479e-180	1	0.0445343	0.353573	0	0.626984	4.67237e-87	1	-0.0776149	0.0447423	0	0	0	0
ENSG00000164934	DCAF13	-0.0328895	0.417835	0	-0.14012	4.97676e-06	0.0129712	0.772591	0.696575	1.60576e-123	1	0.052579	0.205167	0	0.589344	4.86579e-87	1	0.0984397	0.00421556	0	0	0	0
ENSG00000177697	CD151	0.189313	6.91635e-14	0	0.0376474	0.213904	0.137453	3.94759e-08	0.625317	3.91693e-147	1	0.227721	6.27455e-19	0	0.473652	5.20921e-87	1	0.175861	2.82417e-12	0	0	0	0
ENSG00000100099	HPS4	-0.174008	1.34098e-06	0	-0.0767632	0.0963063	-0.379638	7.26494e-29	-0.814531	3.48382e-115	-1	0.367761	2.96329e-26	1	-0.717286	5.56939e-87	-1	0.16213	1.20467e-05	0	0	0	0
ENSG00000188486	H2AX	-2.76252	0	-1	-0.971111	2.3516e-168	-3.7372	0	-1.02956	4.33039e-220	-1	-0.0359715	0.453978	0	0.761848	6.24605e-87	1	-1.01065	2.7451e-113	-1	0	0	0
ENSG00000065183	WDR3	-0.0850497	0.061591	0	-0.210488	2.59226e-08	0.0699537	0.120065	0.87386	7.29357e-122	1	0.175866	4.04349e-05	0	0.748422	9.6773e-87	1	0.33087	9.92064e-17	1	0	0	0
ENSG00000185825	BCAP31	0.0542363	0.102385	0	0.0776297	0.0127118	0.173216	2.75748e-09	0.519095	1.28506e-78	1	-0.103489	0.00144507	0	0.542488	1.30235e-86	1	0.015491	0.725222	0	0	0	0
ENSG00000130635	COL5A1	0.815355	6.52944e-35	1	-0.103063	0.23991	0.762395	2.33019e-30	-0.388553	1.61791e-08	-1	-0.22903	0.00283348	0	-1.30697	1.3992e-86	-1	-0.28199	6.88917e-05	-1	0	0	0
ENSG00000167196	FBXO22	1.26877	2.57145e-259	1	0.55786	2.46488e-46	1.11283	9.59284e-213	0.0181721	0.767248	0	0.243272	8.92248e-09	0	-0.692734	1.4007e-86	-1	0.087331	0.0235112	0	0	0	0
ENSG00000151693	ASAP2	0.712302	1.37349e-08	1	0.182234	0.0727264	0.492576	0.00043971	2.4563	2.49274e-110	1	-0.243513	0.178521	0	1.92624	1.48387e-86	1	-0.463239	0.00028901	-1	0	0	0
ENSG00000160094	ZNF362	-0.126643	0.264487	0	0.0757111	0.762864	0.097163	0.408315	-2.71394	1.84009e-100	-1	-0.100167	0.465946	0	-2.51159	1.77604e-86	-1	0.123639	0.304522	0	0	0	0
ENSG00000182040	USH1G	1.8042	1.3059e-47	1	1.13018	1.50131e-06	1.61151	1.0116e-42	-2.29015	3.0929e-29	-1	0.414797	0.00857617	1	-2.96418	1.88311e-86	-1	0.222105	0.0833164	0	0	0	0
ENSG00000143106	PSMA5	-0.275853	2.63005e-18	0	-0.0714751	0.0455356	-0.195742	1.09581e-09	0.402127	7.68543e-40	1	-0.075909	0.0471339	0	0.606505	1.88537e-86	1	0.00420201	0.94274	0	0	0	0
ENSG00000154342	WNT3A	0.388212	2.71188e-06	0	0.248759	0.0821003	0.708087	3.7545e-19	-1.77319	1.05742e-66	-1	-0.0492743	0.728906	0	-1.91265	1.99577e-86	-1	0.2706	0.00116033	1	0	0	0
ENSG00000135404	CD63	0.776392	8.68406e-194	1	0.349797	4.44748e-43	0.763547	1.08255e-186	0.923215	4.14521e-275	1	-0.0331435	0.409287	0	0.496619	2.64734e-86	1	-0.0459891	0.151893	0	0	0	0
ENSG00000114019	AMOTL2	0.449618	7.3679e-33	0	-0.56117	1.26679e-47	0.414987	3.98498e-30	0.262142	1.05411e-11	1	0.494986	1.12326e-38	1	-0.748647	3.65604e-86	-1	0.460354	3.49663e-36	1	0	0	0
ENSG00000167526	RPL13	0.199928	8.99774e-17	0	0.037527	0.239574	0.0575338	0.0296183	-0.308782	4.35308e-37	-1	0.172016	5.14774e-12	0	-0.471183	3.7949e-86	-1	0.0296223	0.35036	0	0	0	0
ENSG00000257576	HSPD1P4	-0.663769	5.66111e-54	-1	-0.193066	5.51183e-06	-0.665169	2.89378e-54	0.364365	1.91986e-19	1	-0.00143619	0.993606	0	0.835068	4.87184e-86	1	-0.0028362	0.975031	0	0	0	0
ENSG00000054983	GALC	0.457152	6.04575e-14	0	0.328433	5.20396e-05	0.672097	7.38711e-32	-1.15561	1.582e-61	-1	0.270809	5.31627e-05	1	-1.28433	5.98614e-86	-1	0.485754	3.49771e-17	1	0	0	0
ENSG00000122877	EGR2	3.99052	2.28123e-97	1	0.961063	0.000162601	2.16817	1.96878e-32	-0.492447	0.0791892	0	0.500999	0.0658657	0	-3.5219	6.46287e-86	-1	-1.32134	9.7423e-18	-1	0	0	0
ENSG00000177106	EPS8L2	2.2813	0	1	1.12694	3.08076e-129	1.7659	0	0.343584	9.17403e-11	1	0.627632	5.78307e-34	1	-0.810776	7.01631e-86	-1	0.112229	0.0134213	0	0	0	0
ENSG00000128268	MGAT3	-0.422282	9.77546e-10	0	-0.0100575	0.951802	-0.39909	6.98156e-09	-1.99079	1.32381e-142	-1	0.0200766	0.874733	0	-1.57857	8.17252e-86	-1	0.0432686	0.68182	0	0	0	0
ENSG00000238266	LINC00707	2.95487	4.70351e-107	1	-0.599979	4.29543e-05	1.49094	5.60672e-49	1.16605	6.22675e-15	1	1.77182	8.86202e-35	1	-2.3888	1.09209e-85	-1	0.307884	0.00275618	1	0	0	0
ENSG00000177337	DLGAP1-AS1	0.780506	2.94289e-22	1	0.644128	1.67464e-22	0.912842	1.85108e-24	1.46943	2.52414e-82	1	-0.577985	2.79158e-09	-1	1.33305	1.21283e-85	1	-0.44565	3.02284e-08	-1	0	0	0
ENSG00000163191	S100A11	1.26847	0	1	0.394713	1.07182e-32	1.14607	4.4244e-289	0.259884	3.6545e-14	1	0.273706	6.50668e-15	1	-0.613868	1.55364e-85	-1	0.15131	3.24102e-06	0	0	0	0
ENSG00000141349	G6PC3	0.484103	5.98095e-21	0	0.131199	0.00833371	0.642176	1.85804e-35	1.25283	4.11391e-147	1	-0.123601	0.0675375	0	0.89993	1.63626e-85	1	0.0344714	0.636856	0	0	0	0
ENSG00000080573	COL5A3	1.0379	1.16735e-22	1	0.228522	0.324757	0.807693	2.04384e-15	-1.86352	7.50434e-36	-1	0.368048	0.00375093	1	-2.6729	2.66866e-85	-1	0.137838	0.268648	0	0	0	0
ENSG00000183696	UPP1	-0.00347288	0.980403	0	0.0224485	0.795365	0.163891	0.0140016	1.0755	3.34829e-81	1	-0.132037	0.0857	0	1.10142	2.76116e-85	1	0.0353268	0.702746	0	0	0	0
ENSG00000160209	PDXK	0.00249314	0.961608	0	0.0423532	0.267581	-0.062581	0.0378413	-0.588954	7.55163e-98	-1	0.283056	1.10942e-24	1	-0.549094	2.84529e-85	-1	0.217982	3.91823e-15	0	0	0	0
ENSG00000198604	BAZ1A	0.0701152	0.294454	0	-0.207495	0.00248847	-0.119827	0.0331263	-0.84991	7.02327e-51	-1	0.690818	6.77658e-40	1	-1.12752	3.66116e-85	-1	0.500876	1.28522e-21	1	0	0	0
ENSG00000124383	MPHOSPH10	-0.314245	7.11513e-10	0	-0.230888	9.60905e-07	-0.190571	0.000287629	0.851081	2.00741e-76	1	-0.0462695	0.544468	0	0.934438	4.02308e-85	1	0.0774048	0.236507	0	0	0	0
ENSG00000174640	SLCO2A1	2.48023	1.6409e-61	1	-0.402376	0.162839	2.27307	2.88071e-68	-0.83926	4.29604e-05	-1	0.961829	1.99279e-08	1	-3.72186	4.2741e-85	-1	0.754671	7.48952e-10	1	0	0	0
ENSG00000213859	KCTD11	1.83084	5.97792e-211	1	0.751023	6.05424e-32	1.37954	2.06227e-134	0.0120301	0.910758	0	0.452243	2.62969e-11	1	-1.06779	4.50149e-85	-1	0.00094193	0.998201	0	0	0	0
ENSG00000068654	POLR1A	0.077498	0.0552837	0	-0.0435215	0.325611	0.12063	0.00127719	0.784077	1.04436e-117	1	0.0685161	0.137709	0	0.663057	6.20978e-85	1	0.111648	0.00428624	0	0	0	0
ENSG00000067836	ROGDI	0.102237	0.249857	0	0.166513	0.152612	0.141011	0.0895351	-1.65405	5.00908e-88	-1	-0.00299371	0.991105	0	-1.58978	1.12005e-84	-1	0.0357798	0.749201	0	0	0	0
ENSG00000120438	TCP1	-0.733749	2.16699e-138	-1	-0.263512	6.389e-19	-0.766346	1.77742e-149	0.105673	0.000565132	0	-0.0621554	0.0912211	0	0.575909	1.16066e-84	1	-0.0947532	0.00538346	0	0	0	0
ENSG00000070404	FSTL3	0.192095	4.98419e-08	0	0.0225553	0.688155	0.220914	3.81055e-10	-0.511208	1.32974e-47	-1	-0.134557	0.000559415	0	-0.680747	1.22001e-84	-1	-0.105737	0.00577575	0	0	0	0
ENSG00000138073	PREB	-0.376578	7.62114e-25	0	0.00334236	0.95721	-0.18298	8.63299e-07	0.314343	3.36207e-19	1	-0.0138861	0.831828	0	0.694263	1.2617e-84	1	0.179713	4.49258e-06	0	0	0	0
ENSG00000116260	QSOX1	0.449676	3.15834e-68	0	-0.0349426	0.268101	0.440356	1.66475e-67	0.961505	0	1	0.125745	1.28543e-05	0	0.476887	2.20634e-84	1	0.116426	1.29238e-05	0	0	0	0
ENSG00000162714	ZNF496	-0.0843821	0.0749292	0	-0.185388	0.000255337	-0.440031	2.04908e-25	-0.756122	2.89482e-69	-1	-0.0205527	0.775312	0	-0.857128	2.98287e-84	-1	-0.376201	2.63048e-18	-1	0	0	0
ENSG00000116990	MYCL	0.258237	0.0307267	0	0.168054	0.62298	0.293417	0.00996128	-3.27482	2.15565e-74	-1	0.158993	0.288007	0	-3.365	3.20084e-84	-1	0.194173	0.126887	0	0	0	0
ENSG00000109971	HSPA8	-0.766134	2.48761e-68	-1	-0.195983	3.54701e-05	-0.549909	9.067e-36	0.282123	3.23801e-10	1	0.0361699	0.610604	0	0.852273	3.22645e-84	1	0.252395	5.27222e-08	1	0	0	0
ENSG00000100711	ZFYVE21	0.505198	8.07641e-11	1	-0.202625	0.0800647	0.146488	0.105163	-0.962521	6.63174e-29	-1	0.0431	0.753079	0	-1.67034	5.2785e-84	-1	-0.31561	9.6675e-05	-1	0	0	0
ENSG00000155380	SLC16A1	-0.41732	7.84345e-29	0	-0.284273	9.60006e-15	-0.230521	9.14897e-10	0.58138	4.00364e-59	1	0.0670138	0.166246	0	0.714427	5.85535e-84	1	0.253813	7.43173e-11	1	0	0	0
ENSG00000182667	NTM	0.818567	9.35619e-11	1	-0.950395	0.0033865	1.07975	3.54099e-08	-2.99548	1.13487e-53	-1	-2.52453	1.89705e-45	-1	-4.76444	7.02303e-84	-1	-2.26335	3.11618e-56	-1	0	0	0
ENSG00000102003	SYP	2.50866	1.75148e-154	1	0.546682	1.26408e-17	2.01052	2.60914e-97	3.21881	2.09395e-263	1	0.0237282	0.918229	0	1.25683	7.09548e-84	1	-0.474408	1.69608e-10	-1	0	0	0
ENSG00000129518	EAPP	0.180776	0.0355587	0	0.00980584	0.959497	0.306308	4.54929e-05	-1.60016	4.37241e-68	-1	0.416638	2.32756e-07	1	-1.77113	9.10126e-84	-1	0.542169	4.7316e-13	1	0	0	0
ENSG00000151327	FAM177A1	-0.088257	0.216725	0	0.230845	0.00951588	-0.0298978	0.696977	-1.6296	8.16687e-123	-1	0.647412	3.26841e-30	1	-1.31049	1.11649e-83	-1	0.705771	7.14309e-36	1	0	0	0
ENSG00000115233	PSMD14	-0.519209	1.53251e-45	-1	-0.0874202	0.0339932	-0.412021	8.10536e-30	0.27141	3.15554e-14	1	0.0535958	0.280763	0	0.703199	1.13064e-83	1	0.160783	6.48886e-05	0	0	0	0
ENSG00000124201	ZNFX1	0.825642	1.28603e-112	1	0.173274	5.24522e-07	0.742455	6.21513e-91	1.29625	5.69561e-288	1	0.00910377	0.906651	0	0.64388	1.6292e-83	1	-0.0740838	0.0754914	0	0	0	0
ENSG00000110852	CLEC2B	-0.576812	1.05501e-06	-1	0.480309	7.21106e-07	-0.432919	0.000206915	0.974763	8.05793e-22	1	0.0811539	0.643827	0	2.03188	1.71909e-83	1	0.225047	0.118428	0	0	0	0
ENSG00000111371	SLC38A1	-0.110682	0.0343208	0	0.0570725	0.320275	-0.0875533	0.109063	0.693313	5.5305e-55	1	-0.0671379	0.302618	0	0.861067	2.22786e-83	1	-0.0440095	0.508959	0	0	0	0
ENSG00000158290	CUL4B	-0.141264	0.000619497	0	0.0825767	0.143836	-0.236497	2.42312e-09	-1.03364	5.88126e-136	-1	0.0428807	0.456101	0	-0.809799	2.37058e-83	-1	-0.0523522	0.314205	0	0	0	0
ENSG00000204438	GPANK1	-0.216938	0.000537501	0	-0.0158376	0.853274	-0.109706	0.120739	0.865719	7.97843e-58	1	-0.165857	0.0176	0	1.06682	2.94899e-83	1	-0.0586248	0.493269	0	0	0	0
ENSG00000093009	CDC45	-3.3338	0	-1	-1.28445	1.04543e-136	-5.45944	0	-0.742335	3.03863e-64	-1	0.0638963	0.275591	0	1.30702	3.00165e-83	1	-2.06174	2.5526e-71	-1	0	0	0
ENSG00000127483	HP1BP3	-0.262472	1.37999e-15	0	-0.111445	0.00764635	-0.520344	2.68999e-54	-0.82694	1.11235e-131	-1	-0.112945	0.00212317	0	-0.675913	4.10356e-83	-1	-0.370818	4.235e-27	-1	0	0	0
ENSG00000078053	AMPH	-1.12427	2.12258e-54	-1	-0.201353	0.173109	-1.10365	1.9354e-47	-2.87012	1.74401e-213	-1	-0.373563	4.2376e-07	-1	-1.9472	4.62478e-83	-1	-0.352944	4.07608e-05	-1	0	0	0
ENSG00000265190	ANXA8	2.16655	3.24173e-55	1	-0.0970558	0.79664	1.66326	1.10282e-45	-1.27085	2.3479e-10	-1	1.11416	2.85631e-13	1	-3.53446	6.07393e-83	-1	0.610874	7.54702e-08	1	0	0	0
ENSG00000146950	SHROOM2	-0.0254584	0.836503	0	0.0754587	0.653748	0.682095	3.38406e-16	-1.93991	1.85001e-91	-1	-0.625876	5.13877e-13	-1	-1.83899	7.12441e-83	-1	0.0816767	0.463037	0	0	0	0
ENSG00000205213	LGR4	-0.740474	1.75013e-33	-1	-0.0158056	0.905636	-0.157701	0.0264881	-2.06867	6.7531e-207	-1	-0.725202	3.06557e-31	-1	-1.344	8.61559e-83	-1	-0.142429	0.0603238	0	0	0	0
ENSG00000172269	DPAGT1	-0.364545	1.168e-12	0	-0.132806	0.0091744	-0.367301	2.20401e-12	0.700623	2.43853e-51	1	-0.117076	0.0557043	0	0.932362	9.31828e-83	1	-0.119832	0.0547056	0	0	0	0
ENSG00000198734	F5	5.22111	1.21722e-40	1	1.56329	4.44796e-53	4.55391	2.20478e-47	5.69832	1.45517e-48	1	0.663507	0.34364	0	2.0405	1.03359e-82	1	-0.0036957	0.991756	0	0	0	0
ENSG00000215030	RPL13P12	0.189378	1.23573e-12	0	0.0707688	0.0269505	0.0818942	0.00351035	-0.391752	3.25302e-48	-1	0.194609	1.25107e-12	0	-0.510361	1.60157e-82	-1	0.0871259	0.0024947	0	0	0	0
ENSG00000138035	PNPT1	-0.527595	1.74051e-30	-1	-0.373283	2.58801e-18	-0.509503	3.31764e-29	0.70885	1.02012e-62	1	0.0712574	0.237075	0	0.863162	1.95489e-82	1	0.0893493	0.124843	0	0	0	0
ENSG00000102935	ZNF423	3.34408	5.88072e-114	1	1.36903	2.04721e-13	3.05123	3.55525e-86	-0.514766	0.0163693	-1	-0.219973	0.426431	0	-2.48981	2.21993e-82	-1	-0.51282	1.04227e-05	-1	0	0	0
ENSG00000140391	TSPAN3	-0.0962304	0.0284911	0	0.0366095	0.47544	0.0198126	0.733385	0.588731	1.00421e-55	1	-0.200365	2.81518e-06	0	0.721571	3.1647e-82	1	-0.0843225	0.0764886	0	0	0	0
ENSG00000134324	LPIN1	-0.421015	1.53422e-29	0	0.244595	4.17787e-11	-0.273236	5.89841e-12	0.0359447	0.452036	0	-0.426442	2.70621e-29	-1	0.701555	3.31643e-82	1	-0.278662	4.58559e-12	-1	0	0	0
ENSG00000133935	ERG28	-0.0892142	0.115784	0	0.0774464	0.315109	0.0482588	0.468365	-1.18048	6.03376e-111	-1	-0.412085	7.25226e-16	-1	-1.01382	4.70134e-82	-1	-0.274612	1.15591e-07	-1	0	0	0
ENSG00000054148	PHPT1	0.930718	2.57287e-85	1	0.605471	1.97637e-28	0.915275	8.26011e-86	-0.58921	1.33601e-27	-1	0.134513	0.026923	0	-0.914457	6.18398e-82	-1	0.119071	0.019549	0	0	0	0
ENSG00000105373	NOP53	0.420924	1.74923e-48	0	0.180881	1.29994e-08	0.194407	8.92305e-11	-0.315354	1.20937e-25	-1	-0.0904589	0.00907629	0	-0.555397	7.04039e-82	-1	-0.316976	8.0697e-28	-1	0	0	0
ENSG00000172053	QARS1	0.143512	1.46514e-07	0	0.0467713	0.182237	0.0251871	0.477818	-0.416881	1.17854e-53	-1	-0.11626	8.41931e-05	0	-0.513621	7.78623e-82	-1	-0.234585	4.96746e-18	0	0	0	0
ENSG00000245648	AC022075.1	1.04946	5.32095e-18	1	1.11207	8.69983e-06	0.909155	1.36765e-13	-3.10764	1.31099e-50	-1	-0.0217316	0.933965	0	-3.04503	7.89744e-82	-1	-0.162038	0.273889	0	0	0	0
ENSG00000132623	ANKEF1	-0.858185	3.86259e-14	-1	0.511849	4.31229e-08	0.0777206	0.562366	0.628025	2.02338e-10	1	0.116452	0.437545	0	1.99806	1.0591e-81	1	1.05236	5.91746e-21	1	0	0	0
ENSG00000107566	ERLIN1	-0.934716	7.84482e-139	-1	-0.392137	1.97019e-27	-0.997886	1.93419e-158	0.181518	5.94392e-07	0	0.0443496	0.392754	0	0.724097	1.1857e-81	1	-0.0188199	0.764525	0	0	0	0
ENSG00000168056	LTBP3	0.47439	9.30178e-37	0	0.416208	1.86239e-32	0.585001	2.96505e-54	0.728008	3.6239e-87	1	-0.134014	0.00273239	0	0.669827	1.19139e-81	1	-0.0234031	0.673526	0	0	0	0
ENSG00000117748	RPA2	-1.47843	1.15898e-152	-1	-0.531961	1.82854e-24	-1.84283	1.19435e-204	0.153787	0.00451021	0	-0.158645	0.00748015	0	1.10026	1.49489e-81	1	-0.523038	1.26311e-14	-1	0	0	0
ENSG00000156103	MMP16	0.990715	1.52871e-79	1	0.333659	8.94974e-12	0.855101	1.72496e-61	1.57418	1.17978e-206	1	0.182572	0.0040558	0	0.917128	1.55393e-81	1	0.0469579	0.506267	0	0	0	0
ENSG00000105173	CCNE1	-1.58424	3.51793e-265	-1	-0.503781	4.58367e-31	-1.374	2.21177e-203	-0.174703	5.24939e-05	0	-0.0954155	0.0617311	0	0.905759	1.96092e-81	1	0.114825	0.0542565	0	0	0	0
ENSG00000167670	CHAF1A	-3.29439	0	-1	-1.25141	2.56062e-114	-4.50232	0	-0.642185	2.74908e-42	-1	-0.0664153	0.299445	0	1.4008	1.99649e-81	1	-1.27434	6.60812e-33	-1	0	0	0
ENSG00000009307	CSDE1	-0.0169362	0.585749	0	-0.0445794	0.110285	-0.0837819	0.000401521	-0.400032	1.08111e-71	-1	0.0264752	0.424136	0	-0.427675	2.10926e-81	-1	-0.0403705	0.146795	0	0	0	0
ENSG00000137273	FOXF2	-0.00511013	0.977593	0	-0.112782	0.438164	-0.346801	5.96537e-05	-1.68055	8.48186e-75	-1	-0.00926269	0.957721	0	-1.78823	2.23088e-81	-1	-0.350953	7.55087e-05	-1	0	0	0
ENSG00000180921	FAM83H	1.73371	0	1	0.615579	2.26924e-71	1.44387	0	0.492191	6.1885e-42	1	0.547498	9.93185e-51	1	-0.625942	2.99569e-81	-1	0.257652	5.53225e-15	1	0	0	0
ENSG00000240184	PCDHGC3	0.493753	1.83397e-14	0	0.276064	0.00147756	0.67098	2.15483e-26	-1.09642	5.99441e-51	-1	-7.53783e-05	0.999444	0	-1.31411	3.50593e-81	-1	0.177151	0.0102134	0	0	0	0
ENSG00000264364	DYNLL2	-0.663909	4.1584e-122	-1	-0.134711	6.19721e-06	-0.554041	7.80935e-87	0.0144794	0.723088	0	0.0349104	0.388619	0	0.543678	3.54973e-81	1	0.144778	2.67747e-06	0	0	0	0
ENSG00000176658	MYO1D	0.502918	1.17366e-21	1	0.312273	2.0689e-06	0.516426	1.30763e-23	-0.860043	2.11408e-48	-1	0.115132	0.0913402	0	-1.05069	3.98316e-81	-1	0.12864	0.0261349	0	0	0	0
ENSG00000276850	AC245041.2	0.951308	8.40177e-33	1	0.034364	0.833972	0.643542	6.3652e-17	-0.733884	3.10312e-15	-1	0.410267	4.52488e-06	1	-1.65083	4.10307e-81	-1	0.102501	0.288422	0	0	0	0
ENSG00000115694	STK25	0.0317635	0.46351	0	-0.0966985	0.0183765	0.0471036	0.226632	-0.518088	2.69415e-53	-1	0.148833	2.63625e-05	0	-0.646551	6.77166e-81	-1	0.164173	1.32559e-06	0	0	0	0
ENSG00000156052	GNAQ	0.105187	0.516058	0	0.369911	0.000128629	0.678234	3.20104e-10	1.69118	5.00715e-57	1	0.34959	0.0106392	1	1.9559	7.32892e-81	1	0.922637	9.42438e-17	1	0	0	0
ENSG00000100714	MTHFD1	-1.17483	0	-1	-0.378933	1.14392e-46	-1.03491	0	-0.279159	2.16575e-27	-1	0.0167015	0.69789	0	0.51674	8.19602e-81	1	0.156623	7.01742e-08	0	0	0	0
ENSG00000085733	CTTN	0.766353	1.23804e-151	1	0.204842	6.08228e-13	0.797428	6.39362e-169	1.08794	0	1	0.126392	0.000184689	0	0.526426	1.44069e-80	1	0.157467	1.02546e-07	0	0	0	0
ENSG00000103855	CD276	0.211405	9.90716e-09	0	0.318546	2.12485e-20	0.458836	4.33239e-39	0.541839	1.84428e-53	1	0.0684251	0.150466	0	0.648979	1.46105e-80	1	0.315856	5.49343e-19	1	0	0	0
ENSG00000164077	MON1A	-0.0519802	0.600472	0	-0.0902366	0.245349	0.291727	3.41374e-05	1.27969	6.30658e-87	1	0.137601	0.128182	0	1.24143	1.48812e-80	1	0.481308	9.45425e-12	1	0	0	0
ENSG00000067334	DNTTIP2	-0.319163	1.01272e-17	0	-0.289187	4.37819e-17	-0.272426	1.76179e-13	0.651115	1.17432e-80	1	0.0363193	0.509663	0	0.681091	1.7046e-80	1	0.083056	0.0635646	0	0	0	0
ENSG00000172765	TMCC1	0.581421	6.66387e-21	1	-0.00151822	0.990392	0.358791	7.53194e-09	-0.643165	7.19236e-22	-1	0.244149	0.000514792	0	-1.2261	2.3823e-80	-1	0.0215188	0.827361	0	0	0	0
ENSG00000124067	SLC12A4	1.02525	8.70685e-130	1	0.38973	2.05522e-17	0.704639	8.94002e-69	-0.15952	0.000963645	0	0.702476	1.1996e-58	1	-0.795038	2.50856e-80	-1	0.381867	4.89261e-21	1	0	0	0
ENSG00000146242	TPBG	0.0106237	0.912202	0	0.310151	2.78866e-08	0.111483	0.127313	0.762169	1.66403e-40	1	-0.215401	0.00221114	0	1.0617	2.59957e-80	1	-0.114542	0.126036	0	0	0	0
ENSG00000106244	PDAP1	-0.160063	1.25645e-07	0	-0.127825	1.88437e-05	-0.300136	1.61113e-21	0.51133	1.71067e-73	1	-0.407272	2.51436e-41	-1	0.543569	3.15306e-80	1	-0.547345	9.24859e-71	-1	0	0	0
ENSG00000100065	CARD10	0.48226	6.3231e-26	0	0.142917	0.0125534	0.270472	5.41588e-09	-0.547838	2.0101e-29	-1	0.167566	0.00147029	0	-0.887181	3.33164e-80	-1	-0.044222	0.482117	0	0	0	0
ENSG00000082898	XPO1	-1.12559	0	-1	-0.367077	2.03959e-59	-1.11671	0	-0.319088	5.79675e-48	-1	0.195892	1.64202e-18	0	0.439425	4.16753e-80	1	0.20477	1.5333e-17	0	0	0	0
ENSG00000166886	NAB2	1.07737	3.66205e-154	1	0.316951	8.07085e-13	0.381765	3.18071e-21	0.00226133	0.992425	0	0.462823	8.96417e-27	1	-0.758161	4.37478e-80	-1	-0.232785	9.75258e-09	0	0	0	0
ENSG00000066468	FGFR2	0.127483	0.170169	0	-0.112131	0.446746	-0.249089	0.00311983	-1.51302	5.56533e-62	-1	0.104818	0.34489	0	-1.75263	5.12072e-80	-1	-0.271755	0.00158298	-1	0	0	0
ENSG00000139116	KIF21A	-0.0501636	0.410009	0	0.0345262	0.577702	0.119769	0.0205568	0.750072	4.84087e-65	1	-0.0928746	0.124786	0	0.834761	6.53636e-80	1	0.077058	0.189771	0	0	0	0
ENSG00000158109	TPRG1L	0.656944	3.24544e-20	1	0.270093	1.389e-05	0.725619	1.59645e-26	1.54981	6.65808e-119	1	0.199468	0.0241695	0	1.16296	8.76884e-80	1	0.268142	0.000130974	1	0	0	0
ENSG00000177822	TENM3-AS1	0.112592	0.139115	0	-0.0151441	0.916194	0.00015825	0.998445	-1.2616	4.80224e-66	-1	0.226338	0.00177226	0	-1.38933	1.23996e-79	-1	0.113904	0.145111	0	0	0	0
ENSG00000100605	ITPK1	-0.188052	0.000365496	0	-0.0953177	0.209381	-0.234408	5.48378e-06	-1.13193	6.09334e-99	-1	0.0357721	0.658583	0	-1.03919	1.47499e-79	-1	-0.0105835	0.904541	0	0	0	0
ENSG00000148053	NTRK2	0.409896	0.227621	0	0.404781	0.0157877	0.719325	0.0348885	3.93787	1.0447e-65	1	-0.468489	0.283378	0	3.93275	1.68022e-79	1	-0.15906	0.697742	0	0	0	0
ENSG00000119669	IRF2BPL	0.356194	5.21723e-15	0	0.360909	1.92323e-12	0.216276	8.83796e-06	-0.875712	1.18867e-74	-1	-0.345578	1.10223e-12	-1	-0.870998	1.9047e-79	-1	-0.485497	2.93519e-26	-1	0	0	0
ENSG00000150275	PCDH15	0.660983	0.102703	0	-0.271851	0.0648038	0.754669	0.0428176	5.31514	7.06411e-80	1	0.114697	0.873741	0	4.38231	1.98082e-79	1	0.208383	0.640818	0	0	0	0
ENSG00000102531	FNDC3A	0.393126	1.65299e-22	0	0.0231459	0.742572	0.29515	2.87904e-13	-0.412631	9.5792e-22	-1	0.0675791	0.226722	0	-0.782611	2.19657e-79	-1	-0.0303967	0.596266	0	0	0	0
ENSG00000117152	RGS4	3.90133	2.71902e-150	1	-0.0271045	0.794048	3.77191	7.89328e-122	5.2252	2.21721e-277	1	-0.243082	0.431869	0	1.29677	2.71141e-79	1	-0.372497	4.54785e-06	-1	0	0	0
ENSG00000128342	LIF	1.95351	3.65003e-232	1	0.359899	1.70991e-08	1.06164	7.1018e-77	0.505896	2.89026e-15	1	0.97096	3.80445e-54	1	-1.08772	2.79169e-79	-1	0.0790836	0.282365	0	0	0	0
ENSG00000074071	MRPS34	-0.828783	3.84589e-117	-1	-0.256658	1.34401e-12	-0.707775	8.25555e-88	0.113542	0.00235473	0	0.0465476	0.352589	0	0.685667	2.98933e-79	1	0.167556	2.89818e-05	0	0	0	0
ENSG00000034510	TMSB10	0.269057	1.31232e-30	0	0.0155547	0.656728	0.204122	2.34448e-17	0.685529	7.43156e-196	1	-0.405949	8.46099e-65	-1	0.432027	2.98933e-79	1	-0.470884	3.92072e-90	-1	0	0	0
ENSG00000108654	DDX5	0.293949	1.18701e-32	0	0.0243508	0.49704	0.0946547	0.000294193	-0.195261	1.13739e-14	0	0.0731599	0.012402	0	-0.464859	3.55279e-79	-1	-0.126134	1.23839e-06	0	0	0	0
ENSG00000110104	CCDC86	-0.323075	9.5231e-13	0	-0.363354	1.89955e-18	-0.237218	6.06235e-08	0.853506	2.57766e-94	1	0.296652	4.1311e-11	1	0.813228	4.22917e-79	1	0.382509	3.15402e-17	1	0	0	0
ENSG00000197451	HNRNPAB	-0.977066	2.92344e-230	-1	-0.480054	1.82641e-58	-1.09185	4.04511e-291	0.0808923	0.0119755	0	0.156822	6.34027e-07	0	0.577905	6.61991e-79	1	0.0420333	0.315733	0	0	0	0
ENSG00000070495	JMJD6	-0.549621	1.83885e-20	-1	-0.233705	2.10422e-05	-0.582716	1.80704e-22	0.749489	2.44403e-45	1	-0.038658	0.680537	0	1.0654	7.76992e-79	1	-0.0717532	0.398743	0	0	0	0
ENSG00000168259	DNAJC7	-0.20583	1.00817e-07	0	-0.101034	0.0116401	-0.303915	2.51219e-15	0.578867	5.21864e-59	1	-0.0469525	0.386873	0	0.683662	8.74259e-79	1	-0.145037	0.000538034	0	0	0	0
ENSG00000171161	ZNF672	-0.215194	0.0025344	0	-0.138659	0.214974	-0.753198	9.57259e-28	-1.54588	1.53182e-93	-1	0.0155534	0.903683	0	-1.46934	9.44524e-79	-1	-0.522451	3.58018e-13	-1	0	0	0
ENSG00000133121	STARD13	1.03182	3.77139e-47	1	-0.158719	0.113144	0.555564	3.65325e-15	-0.210155	0.0148507	0	0.359126	1.02772e-05	1	-1.40069	9.70951e-79	-1	-0.117127	0.160772	0	0	0	0
ENSG00000196083	IL1RAP	0.56109	6.97525e-13	1	0.0519745	0.744762	1.15274	1.12007e-56	-1.13682	9.6462e-36	-1	0.152073	0.141747	0	-1.64593	1.03346e-78	-1	0.743723	2.30056e-25	1	0	0	0
ENSG00000198830	HMGN2	-1.10103	4.14585e-151	-1	-0.367622	2.20614e-12	-1.13929	1.71994e-146	-1.64381	2.02179e-304	-1	-0.394616	3.50467e-21	-1	-0.910404	1.10934e-78	-1	-0.432879	4.13182e-20	-1	0	0	0
ENSG00000167601	AXL	0.292654	9.76767e-23	0	-0.306933	7.69923e-24	-0.0980619	0.00189198	0.0426441	0.245577	0	0.460131	8.3772e-54	1	-0.556943	1.58589e-78	-1	0.0694154	0.0460056	0	0	0	0
ENSG00000050165	DKK3	0.47201	5.36059e-71	0	0.357728	2.81116e-35	0.654441	2.01527e-151	-0.385472	7.24338e-42	-1	0.34317	2.49071e-36	1	-0.499754	1.71319e-78	-1	0.525601	3.30823e-99	1	0	0	0
ENSG00000125648	SLC25A23	0.0745195	0.0636441	0	0.0202682	0.742572	0.388085	2.47321e-28	-0.634234	2.44028e-66	-1	-0.173811	7.36494e-06	0	-0.688485	1.74685e-78	-1	0.139754	0.000179705	0	0	0	0
ENSG00000109133	TMEM33	0.0266109	0.660332	0	-0.0922105	0.0468453	0.122817	0.00650138	0.876646	4.64653e-105	1	0.101342	0.0505277	0	0.757824	1.80711e-78	1	0.197548	8.14613e-06	0	0	0	0
ENSG00000172115	CYCS	-0.681502	9.78683e-76	-1	-0.291143	1.37722e-15	-0.424201	3.35659e-31	0.303631	2.03756e-17	1	0.0398402	0.459967	0	0.69399	3.29103e-78	1	0.297141	2.34859e-14	1	0	0	0
ENSG00000173706	HEG1	-0.0526305	0.236917	0	0.317909	1.71565e-13	0.0493389	0.255928	-1.0868	2.6067e-169	-1	0.131441	0.00114303	0	-0.716257	3.65959e-78	-1	0.233411	2.77546e-10	0	0	0	0
ENSG00000085840	ORC1	-3.17436	6.11569e-295	-1	-1.16403	3.08588e-64	-4.86278	1.6023e-273	-0.288414	7.12269e-06	-1	-0.16657	0.0238666	0	1.72191	4.76109e-78	1	-1.85499	2.02851e-33	-1	0	0	0
ENSG00000101557	USP14	-0.404638	5.32398e-35	0	-0.100408	0.00451114	-0.364222	2.10585e-26	0.300368	3.95e-21	1	-0.371791	6.88313e-29	-1	0.604599	5.93039e-78	1	-0.331374	1.62715e-21	-1	0	0	0
ENSG00000156508	EEF1A1	0.402114	1.15358e-70	0	0.170446	6.0671e-13	0.161827	3.26054e-12	-0.191556	1.20366e-16	0	-0.0973094	0.000123559	0	-0.423223	5.99078e-78	-1	-0.337596	1.50653e-49	-1	0	0	0
ENSG00000099810	MTAP	-0.466688	7.97526e-24	0	0.0814854	0.13057	-0.299422	1.3517e-09	0.295171	5.27347e-11	1	-0.431961	7.71943e-20	-1	0.843344	6.04934e-78	1	-0.264695	1.99711e-07	-1	0	0	0
ENSG00000110195	FOLR1	0.374267	0.00161766	0	0.0505239	0.939813	0.114585	0.409962	-4.7556	6.65918e-68	-1	0.353104	0.00604558	1	-5.07935	7.11762e-78	-1	0.093421	0.548753	0	0	0	0
ENSG00000132170	PPARG	-0.179288	0.0711796	0	0.378652	6.98553e-07	0.0241162	0.847805	0.915497	1.01873e-30	1	0.166128	0.124786	0	1.47344	7.22383e-78	1	0.369532	4.73575e-05	1	0	0	0
ENSG00000100138	SNU13	-0.314002	5.23566e-16	0	-0.260129	2.29863e-12	-0.24399	2.30474e-09	0.645029	1.34908e-70	1	-0.36115	6.59505e-20	-1	0.698902	8.71699e-78	1	-0.291138	1.24331e-12	-1	0	0	0
ENSG00000154917	RAB6B	0.340342	1.11081e-09	0	0.44169	5.63451e-10	0.456764	5.25053e-17	-1.20238	1.91347e-79	-1	0.0159463	0.884807	0	-1.10103	1.83281e-77	-1	0.132369	0.0305401	0	0	0	0
ENSG00000101412	E2F1	-3.45891	0	-1	-1.30306	8.59123e-153	-4.69706	0	-0.941539	3.13643e-118	-1	0.111692	0.0142898	0	1.21431	1.83751e-77	1	-1.12646	2.60285e-35	-1	0	0	0
ENSG00000113594	LIFR	0.418465	4.06321e-22	0	0.22316	6.36583e-06	0.275079	2.11662e-10	-0.620344	6.6069e-43	-1	0.234428	4.82985e-07	0	-0.815649	1.85532e-77	-1	0.0910424	0.0716329	0	0	0	0
ENSG00000196704	AMZ2	0.998657	5.73654e-258	1	0.520707	1.4809e-65	1.0047	1.86734e-283	-0.0485471	0.201968	0	0.326266	1.23757e-25	1	-0.526497	2.73687e-77	-1	0.33231	4.33285e-34	1	0	0	0
ENSG00000113658	SMAD5	0.181192	2.50959e-06	0	-0.0337603	0.567063	0.285688	8.58051e-14	-0.497433	6.95907e-38	-1	-0.223798	3.09996e-08	0	-0.712385	3.77205e-77	-1	-0.119302	0.00375655	0	0	0	0
ENSG00000148180	GSN	1.95547	6.24569e-168	1	0.678266	8.65468e-20	1.75072	5.13978e-137	-0.0209649	0.85599	0	0.226816	0.00843463	0	-1.29817	3.87699e-77	-1	0.0220666	0.848104	0	0	0	0
ENSG00000109519	GRPEL1	-0.224255	0.000289941	0	-0.305276	8.04584e-09	-0.0686834	0.330392	1.10706	3.32648e-96	1	0.179778	0.00622056	0	1.02604	4.16252e-77	1	0.33535	2.98472e-08	1	0	0	0
ENSG00000104763	ASAH1	0.0710056	0.157538	0	0.21196	2.45551e-07	0.272972	2.40363e-10	0.599578	2.09456e-49	1	-0.158229	0.00103441	0	0.740532	5.1242e-77	1	0.0437375	0.450247	0	0	0	0
ENSG00000089693	MLF2	0.503909	7.97739e-147	1	0.194313	2.40531e-21	0.546165	1.07719e-174	-0.0524736	0.0190133	0	0.0538366	0.0262158	0	-0.36207	6.3903e-77	-1	0.0960932	2.38953e-06	0	0	0	0
ENSG00000173692	PSMD1	-0.4795	2.44264e-70	0	-0.0142247	0.734218	-0.308895	1.98398e-30	0.0370315	0.260185	0	0.00989596	0.841738	0	0.502307	6.99344e-77	1	0.180501	2.89405e-10	0	0	0	0
ENSG00000091651	ORC6	-2.95981	1.56538e-229	-1	-1.03582	3.55321e-44	-5.1541	1.6827e-219	-0.139568	0.0763605	0	-0.151754	0.07816	0	1.78442	7.09208e-77	1	-2.34604	5.6719e-40	-1	0	0	0
ENSG00000128059	PPAT	-0.869971	1.38448e-78	-1	-0.458508	1.55482e-25	-0.650657	3.74237e-49	0.450577	2.3699e-25	1	0.291549	1.80285e-10	1	0.862039	1.00892e-76	1	0.510862	2.37682e-26	1	0	0	0
ENSG00000052802	MSMO1	0.0717674	0.322301	0	0.154629	0.0405015	0.327146	5.09248e-08	-1.19235	1.31835e-86	-1	-0.431521	1.2905e-12	-1	-1.10949	1.3293e-76	-1	-0.176142	0.0062615	0	0	0	0
ENSG00000214455	RCN1P2	0.102819	0.00959087	0	-0.0371383	0.421643	0.0412565	0.381241	0.778372	4.4585e-112	1	-0.0864024	0.0573965	0	0.638415	1.42243e-76	1	-0.147965	0.000159909	0	0	0	0
ENSG00000135069	PSAT1	-0.00788833	0.913504	0	-0.135729	0.0215776	0.389477	9.02356e-19	-0.76507	3.67493e-58	-1	0.18324	0.00025526	0	-0.892911	1.84957e-76	-1	0.580606	4.04487e-39	1	0	0	0
ENSG00000126391	FRMD8	0.922514	2.62601e-111	1	0.115819	0.0220427	0.732094	5.35777e-69	0.0523779	0.351836	0	-0.0128689	0.88181	0	-0.754318	1.87415e-76	-1	-0.203289	8.62895e-07	0	0	0	0
ENSG00000112972	HMGCS1	-0.327576	3.89418e-16	0	-0.44079	4.57478e-26	-0.21594	1.4633e-07	-0.638488	1.23451e-57	-1	-0.113605	0.0156942	0	-0.751702	2.22868e-76	-1	-0.00196874	0.98147	0	0	0	0
ENSG00000135549	PKIB	0.0796835	0.431012	0	-0.30719	0.0067891	0.038132	0.783958	-1.28863	1.016e-49	-1	-1.22441	1.30715e-44	-1	-1.67551	2.23836e-76	-1	-1.26596	1.96752e-49	-1	0	0	0
ENSG00000198858	R3HDM4	0.450974	1.91538e-18	0	0.15834	0.017479	0.487165	7.21209e-19	-0.690069	1.15838e-35	-1	-0.51546	3.40926e-20	-1	-0.982702	2.46807e-76	-1	-0.479269	2.91798e-20	-1	0	0	0
ENSG00000074181	NOTCH3	0.0349344	0.53426	0	0.653929	7.53436e-42	0.163089	7.94271e-05	-1.41441	4.31324e-212	-1	0.398609	6.07407e-22	1	-0.795412	2.58638e-76	-1	0.526764	3.5583e-39	1	0	0	0
ENSG00000130309	COLGALT1	-0.441924	9.13073e-55	0	-0.137473	2.75343e-06	-0.502777	4.62576e-66	0.217853	5.80155e-15	0	-0.271284	7.59105e-21	-1	0.522304	2.67287e-76	1	-0.332137	2.05957e-28	-1	0	0	0
ENSG00000198033	TUBA3C	-2.81354	0	-1	-1.10035	1.57284e-187	-3.65523	0	-0.928214	1.16038e-161	-1	0.0962665	0.0153833	0	0.78497	2.89989e-76	1	-0.745431	2.74563e-52	-1	0	0	0
ENSG00000164970	FAM219A	0.143612	0.012579	0	0.132309	0.0119318	0.159353	0.00428333	0.904351	5.75623e-75	1	0.0640517	0.409531	0	0.893048	2.93675e-76	1	0.0797932	0.223652	0	0	0	0
ENSG00000104419	NDRG1	0.969244	2.14801e-200	1	0.909829	1.07108e-198	1.15491	2.05924e-293	0.608146	1.10088e-76	1	0.0640762	0.152878	0	0.548731	3.1667e-76	1	0.249737	6.10321e-16	0	0	0	0
ENSG00000170854	RIOX2	-0.0654095	0.204951	0	-0.0891322	0.0465394	0.312281	6.20021e-15	0.763735	5.13363e-83	1	0.209178	3.05751e-06	0	0.740013	3.48122e-76	1	0.586869	3.16411e-47	1	0	0	0
ENSG00000261780	LINC02582	1.19195	8.44614e-16	1	0.304628	0.0137316	1.33889	7.8538e-16	3.0667	6.1806e-112	1	-0.618062	0.00185616	-1	2.17938	3.66653e-76	1	-0.471116	0.00153723	-1	0	0	0
ENSG00000055130	CUL1	-0.204365	0.000848526	0	-0.129849	0.0290703	-0.268183	1.59116e-05	0.931416	1.58818e-68	1	-0.203928	0.00183573	0	1.00593	3.67444e-76	1	-0.267745	2.63934e-05	-1	0	0	0
ENSG00000116299	ELAPOR1	2.32579	3.43452e-99	1	0.511616	0.000220679	1.93206	1.65079e-85	-0.10804	0.551263	0	0.67146	2.69439e-07	1	-1.92221	4.73008e-76	-1	0.277731	0.00370134	1	0	0	0
ENSG00000100664	EIF5	-0.0592105	0.0696935	0	-0.0871263	0.0114705	-0.127045	1.73454e-05	-0.510994	6.22687e-70	-1	0.0256036	0.565769	0	-0.53891	4.89146e-76	-1	-0.0422311	0.253119	0	0	0	0
ENSG00000006016	CRLF1	0.727705	1.76987e-13	1	0.274779	0.104478	0.611034	8.62634e-10	-1.65917	2.28992e-41	-1	0.027311	0.89097	0	-2.11209	6.84641e-76	-1	-0.0893599	0.498996	0	0	0	0
ENSG00000132286	TIMM10B	-0.0547197	0.518709	0	-0.11713	0.067657	0.034939	0.70968	1.12892	1.10781e-86	1	-0.267559	0.000153748	-1	1.06651	7.5993e-76	1	-0.1779	0.0142708	0	0	0	0
ENSG00000182307	C8orf33	-0.429844	3.49411e-33	0	-0.26789	7.391e-15	-0.481032	1.41948e-42	0.486809	4.04531e-47	1	0.136021	0.000430633	0	0.648763	9.47775e-76	1	0.0848333	0.050014	0	0	0	0
ENSG00000187653	TMSB4XP8	-0.688582	3.16771e-46	-1	-0.0625147	0.400393	-0.451809	2.35131e-20	-1.57707	3.22277e-217	-1	-0.205059	9.96229e-05	0	-0.951004	1.23206e-75	-1	0.0317145	0.674104	0	0	0	0
ENSG00000168140	VASN	0.754471	1.18901e-19	1	-0.192416	0.127766	0.598497	2.74768e-15	-0.738472	4.8602e-15	-1	0.882571	5.71935e-26	1	-1.68536	1.23723e-75	-1	0.726597	2.73694e-21	1	0	0	0
ENSG00000150403	TMCO3	-0.353176	1.19012e-17	0	-0.00514308	0.952927	-0.611106	4.80546e-51	-1.16846	3.22459e-159	-1	0.159141	0.000338646	0	-0.820431	1.35359e-75	-1	-0.0987887	0.0461817	0	0	0	0
ENSG00000205336	ADGRG1	1.05949	4.29677e-103	1	0.547985	6.91852e-25	0.952108	2.36203e-83	-0.388953	3.42626e-13	-1	0.0183717	0.849746	0	-0.900459	1.43019e-75	-1	-0.0890113	0.130333	0	0	0	0
ENSG00000034677	RNF19A	0.953007	4.85117e-75	1	0.154724	0.0171785	0.257558	6.9001e-06	-0.161084	0.00843683	0	-0.105521	0.148656	0	-0.959366	2.29535e-75	-1	-0.80097	3.21269e-54	-1	0	0	0
ENSG00000023902	PLEKHO1	-0.262329	1.47109e-06	0	0.455495	8.81507e-20	-1.09395	9.6789e-84	0.206872	0.000111042	0	0.0106268	0.917468	0	0.924696	3.78042e-75	1	-0.820998	1.49214e-45	-1	0	0	0
ENSG00000138180	CEP55	-2.69525	0	-1	-1.14655	6.10594e-190	-4.5484	0	-0.713364	7.6749e-94	-1	-0.131098	0.000618773	0	0.83534	4.77705e-75	1	-1.98425	1.86497e-190	-1	0	0	0
ENSG00000173915	ATP5MD	0.132645	0.00598597	0	0.0455721	0.408299	0.240811	1.40609e-07	0.849723	2.35671e-90	1	-0.0767035	0.206463	0	0.76265	6.18849e-75	1	0.031463	0.629653	0	0	0	0
ENSG00000101265	RASSF2	-1.04638	1.19569e-52	-1	-0.0883059	0.54789	-0.753061	4.04323e-27	-2.57843	2.61828e-213	-1	-0.289944	5.58678e-05	-1	-1.62035	6.62194e-75	-1	0.00337792	0.982648	0	0	0	0
ENSG00000256238	SUPT16HP1	-0.823794	1.12754e-54	-1	-0.251924	0.000903306	-0.916027	2.89098e-74	-1.73407	1.76625e-194	-1	0.442316	2.19328e-18	1	-1.16221	9.77708e-75	-1	0.350084	6.65992e-10	1	0	0	0
ENSG00000112576	CCND3	-0.738839	2.52128e-50	-1	-0.36889	8.27125e-16	-0.495496	1.75625e-25	0.526728	1.49223e-31	1	0.145456	0.00672094	0	0.896676	1.10792e-74	1	0.388799	1.09722e-13	1	0	0	0
ENSG00000107863	ARHGAP21	0.147443	0.0037008	0	0.325672	5.81289e-13	-0.150405	0.00308969	0.636673	4.4792e-44	1	0.102853	0.0835189	0	0.814903	1.2892e-74	1	-0.194995	0.000120776	0	0	0	0
ENSG00000114473	IQCG	1.73574	1.47313e-128	1	0.260394	7.44023e-06	1.14691	2.46548e-55	2.50837	1.75706e-282	1	0.0866479	0.490358	0	1.03303	1.64282e-74	1	-0.502178	3.75592e-15	-1	0	0	0
ENSG00000141076	UTP4	-0.263521	3.42288e-12	0	-0.209869	5.36885e-09	-0.179208	1.81577e-06	0.607062	2.74304e-67	1	0.136865	0.000803541	0	0.660715	1.78268e-74	1	0.221178	1.39788e-08	0	0	0	0
ENSG00000168404	MLKL	-0.256289	0.0345857	0	0.00627397	0.966855	0.518284	6.85026e-07	1.51918	1.70221e-57	1	-0.0286152	0.890425	0	1.78174	2.08542e-74	1	0.745958	2.57544e-12	1	0	0	0
ENSG00000151718	WWC2	-0.45274	3.5715e-32	0	-0.250227	5.13549e-08	-0.302524	2.05263e-16	-0.966511	2.76165e-131	-1	0.368347	8.90539e-23	1	-0.763998	2.09723e-74	-1	0.518563	1.02042e-41	1	0	0	0
ENSG00000070010	UFD1	-0.332411	3.29922e-22	0	0.0190981	0.705281	-0.263602	9.79831e-15	0.259228	7.13008e-15	1	0.0639087	0.141404	0	0.610736	2.11156e-74	1	0.132718	0.000416188	0	0	0	0
ENSG00000167508	MVD	-0.65332	5.2228e-36	-1	-0.0991649	0.231039	-0.452507	6.32223e-18	-1.63759	2.15581e-184	-1	-0.097424	0.139451	0	-1.08343	2.46586e-74	-1	0.103389	0.116508	0	0	0	0
ENSG00000236453	AC003092.1	3.14904	7.98215e-10	1	0.291909	0.0662283	3.30979	1.30294e-13	6.41389	5.78166e-41	1	0.364299	0.737231	0	3.55676	2.82811e-74	1	0.525056	0.054362	0	0	0	0
ENSG00000162512	SDC3	0.94941	2.62732e-147	1	0.278576	3.25834e-12	0.622701	1.49577e-68	0.013317	0.824848	0	0.374917	1.54811e-21	1	-0.657517	3.02677e-74	-1	0.0482081	0.287829	0	0	0	0
ENSG00000162545	CAMK2N1	0.865936	5.19032e-81	1	-0.0738603	0.227105	0.472952	6.23679e-25	0.110816	0.0379827	0	0.150222	0.00632457	0	-0.828981	3.33181e-74	-1	-0.242761	1.62964e-07	0	0	0	0
ENSG00000136718	IMP4	-0.25041	1.87959e-11	0	-0.214942	2.67868e-09	-0.0757105	0.0635017	0.616796	1.32219e-69	1	0.171699	1.10447e-05	0	0.652265	3.40683e-74	1	0.346399	8.71237e-21	1	0	0	0
ENSG00000108861	DUSP3	0.297385	3.90891e-17	0	0.0712762	0.0651357	0.37026	4.58708e-25	0.826325	1.29634e-132	1	-0.173275	1.17405e-05	0	0.600216	3.49942e-74	1	-0.1004	0.010158	0	0	0	0
ENSG00000245910	SNHG6	0.0578632	0.328175	0	0.0926162	0.0643622	-0.168717	0.00120512	0.760325	1.81044e-66	1	-0.149141	0.00698005	0	0.795078	3.78142e-74	1	-0.375721	2.02938e-14	-1	0	0	0
ENSG00000137563	GGH	-1.83477	1.16714e-288	-1	-0.469459	2.73172e-22	-1.9258	2.01085e-288	-0.398605	1.28186e-18	-1	-0.215579	8.28019e-06	0	0.966705	6.26547e-74	1	-0.306609	1.06716e-06	-1	0	0	0
ENSG00000108588	CCDC47	-0.302311	5.48684e-19	0	-0.161292	2.78965e-06	-0.266398	2.62645e-15	0.461916	1.20288e-45	1	0.0977838	0.0122113	0	0.602935	6.37381e-74	1	0.133696	0.000287206	0	0	0	0
ENSG00000177119	ANO6	-0.151717	2.09012e-05	0	-0.0431257	0.415771	-0.21686	6.60528e-10	-0.76954	4.27339e-103	-1	-0.0318039	0.547962	0	-0.660948	8.29225e-74	-1	-0.0969472	0.0143545	0	0	0	0
ENSG00000088808	PPP1R13B	-0.00721624	0.962471	0	-0.147851	0.335513	-0.200818	0.0265387	-1.67098	5.89751e-67	-1	0.0396336	0.780294	0	-1.81162	9.67941e-74	-1	-0.153969	0.124153	0	0	0	0
ENSG00000134333	LDHA	-0.580102	8.70262e-90	-1	-0.272789	2.02906e-20	-0.56173	4.51523e-84	0.21855	7.74391e-14	0	-0.0673884	0.0609413	0	0.525863	1.03713e-73	1	-0.0490165	0.186708	0	0	0	0
ENSG00000002822	MAD1L1	0.00337953	0.964454	0	-0.248825	5.87744e-08	0.136081	0.00102597	-0.505797	3.2356e-35	-1	-3.46464e-05	0.999527	0	-0.758002	1.22997e-73	-1	0.132666	0.00198496	0	0	0	0
ENSG00000182326	C1S	1.49438	2.09028e-38	1	0.46391	1.32044e-08	1.51113	6.4918e-34	2.57073	5.11515e-123	1	-0.318006	0.0680968	0	1.54027	1.44755e-73	1	-0.301253	0.00562092	-1	0	0	0
ENSG00000131737	KRT34	1.47636	1.41208e-47	1	-0.706488	1.35958e-22	1.17217	1.26259e-16	3.61718	0	1	-1.20641	8.13122e-17	-1	1.43433	1.77169e-73	1	-1.51061	3.65435e-49	-1	0	0	0
ENSG00000164587	RPS14	0.110919	2.66836e-06	0	0.136507	6.30777e-09	0.0065363	0.85543	0.380726	3.85882e-64	1	-0.467557	3.06852e-91	-1	0.406314	1.88016e-73	1	-0.57194	2.42724e-138	-1	0	0	0
ENSG00000121064	SCPEP1	0.414256	2.5799e-29	0	0.36144	2.84785e-26	0.539135	3.23565e-45	0.669143	4.18831e-77	1	-0.300111	1.76319e-13	-1	0.616327	2.32023e-73	1	-0.175231	4.47185e-06	0	0	0	0
ENSG00000224152	AC009506.1	0.563537	1.14496e-05	1	0.527319	0.0708786	0.269159	0.0546242	-3.20141	2.16504e-56	-1	0.135128	0.480199	0	-3.23762	2.53238e-73	-1	-0.159249	0.317207	0	0	0	0
ENSG00000136997	MYC	-0.00193991	0.992296	0	-0.292582	0.000409062	0.0692361	0.504857	1.67313	2.53549e-107	1	0.012694	0.936993	0	1.38249	2.8297e-73	1	0.08387	0.43736	0	0	0	0
ENSG00000151332	MBIP	-0.260821	0.00110261	0	0.0549237	0.759155	-0.246095	0.000492891	-2.04026	3.13165e-104	-1	0.857804	5.65365e-34	1	-1.72451	3.32631e-73	-1	0.87253	1.958e-33	1	0	0	0
ENSG00000197461	PDGFA	0.453721	2.9349e-13	0	0.0481537	0.663619	0.294279	1.03252e-06	-0.782537	9.97109e-31	-1	0.472382	1.26231e-13	1	-1.1881	3.38293e-73	-1	0.31294	3.39733e-07	1	0	0	0
ENSG00000157657	ZNF618	-0.371251	1.83954e-10	0	-0.0640518	0.534344	-0.391353	6.1764e-12	-1.48408	6.27123e-123	-1	0.164971	0.0112706	0	-1.17688	4.31724e-73	-1	0.144869	0.0312953	0	0	0	0
ENSG00000049283	EPN3	4.34416	9.98361e-129	1	2.28199	1.24819e-32	3.77383	1.4115e-171	0.0377467	0.922008	0	1.12461	5.02164e-07	1	-2.02443	5.71834e-73	-1	0.55428	5.53175e-09	1	0	0	0
ENSG00000168028	RPSA	0.1551	2.499e-05	0	0.102783	0.0144116	0.121961	0.00122413	-0.589497	4.93993e-61	-1	-0.0483044	0.339203	0	-0.641814	5.89376e-73	-1	-0.0814427	0.0499716	0	0	0	0
ENSG00000074219	TEAD2	0.156986	0.00912078	0	0.314848	8.74114e-06	-0.0070358	0.939641	-1.22726	1.65991e-88	-1	-0.0244927	0.808328	0	-1.0694	6.92556e-73	-1	-0.188515	0.00191851	0	0	0	0
ENSG00000168824	NSG1	1.20344	7.62333e-60	1	1.37219	1.50403e-42	1.81222	2.30421e-125	-1.52918	1.09039e-54	-1	-0.386505	2.4842e-05	-1	-1.36043	7.85553e-73	-1	0.222272	0.00253017	0	0	0	0
ENSG00000233695	GAS6-AS1	1.63266	1.09945e-98	1	1.05287	2.01387e-31	1.26461	3.95005e-63	-0.796032	2.81508e-18	-1	0.365095	5.64857e-05	1	-1.37582	9.74106e-73	-1	-0.0029533	0.985701	0	0	0	0
ENSG00000067798	NAV3	1.05741	6.24667e-58	1	0.163019	0.0128566	1.56467	6.94446e-110	1.95536	3.38869e-207	1	-0.617439	1.53125e-15	-1	1.06097	1.49379e-72	1	-0.110176	0.153633	0	0	0	0
ENSG00000179119	SPTY2D1	-0.0908066	0.108818	0	-0.0384713	0.544021	0.00165607	0.994942	0.774858	5.20499e-65	1	-0.0368523	0.639573	0	0.827193	1.49562e-72	1	0.0556104	0.4007	0	0	0	0
ENSG00000186815	TPCN1	0.220085	0.00341152	0	-0.033432	0.706111	0.493958	2.63147e-13	1.37649	5.17341e-103	1	0.0936906	0.355277	0	1.12298	2.12726e-72	1	0.367563	9.71036e-08	1	0	0	0
ENSG00000130177	CDC16	-0.0991636	0.042407	0	-0.0035761	0.966967	-0.0520069	0.367721	-0.922621	2.7946e-91	-1	-0.419885	1.54941e-20	-1	-0.827033	2.85038e-72	-1	-0.372729	2.06917e-16	-1	0	0	0
ENSG00000144749	LRIG1	0.104309	0.145932	0	-0.193136	0.000811066	-0.425217	2.26634e-11	1.30342	4.08399e-120	1	0.0350397	0.738118	0	1.00598	3.10313e-72	1	-0.494486	8.62026e-15	-1	0	0	0
ENSG00000112308	C6orf62	0.207047	7.78818e-09	0	0.0429656	0.401385	0.274079	7.61645e-15	-0.478242	9.24892e-40	-1	-0.00311497	0.968262	0	-0.642324	3.25443e-72	-1	0.0639164	0.134615	0	0	0	0
ENSG00000133687	TMTC1	-0.607791	8.59204e-15	-1	0.158457	0.0445811	-0.342223	4.02247e-05	0.558165	3.60892e-15	1	-0.304837	0.000273151	-1	1.32441	3.34391e-72	1	-0.0392695	0.761436	0	0	0	0
ENSG00000071655	MBD3	-0.490727	1.91369e-37	0	-0.197678	2.13103e-05	-0.578799	4.00553e-48	-1.03969	1.36262e-151	-1	-0.27541	4.03322e-12	-1	-0.746645	3.42076e-72	-1	-0.363482	9.16954e-19	-1	0	0	0
ENSG00000033170	FUT8	0.0777381	0.141709	0	-0.131068	0.00299318	-0.0790567	0.141909	0.95911	3.48292e-117	1	-0.0515076	0.443031	0	0.750303	3.53512e-72	1	-0.208302	1.34328e-05	0	0	0	0
ENSG00000129493	HEATR5A	0.307839	8.03898e-05	0	-0.0149003	0.932796	0.592382	2.19282e-19	-1.23218	6.89632e-45	-1	0.813652	1.11683e-28	1	-1.55492	3.6223e-72	-1	1.09819	5.9899e-59	1	0	0	0
ENSG00000108883	EFTUD2	-0.201475	3.10759e-10	0	-0.244394	7.91036e-16	-0.210389	1.03453e-10	0.593548	7.25163e-88	1	-0.148205	1.41771e-05	0	0.55063	3.7954e-72	1	-0.157118	3.84621e-06	0	0	0	0
ENSG00000138801	PAPSS1	0.33683	2.65308e-17	0	0.101461	0.0455273	0.284474	7.19352e-13	-0.490517	4.62077e-32	-1	0.0989734	0.0435129	0	-0.725886	4.30056e-72	-1	0.0466172	0.372212	0	0	0	0
ENSG00000123094	RASSF8	0.0846906	0.127415	0	0.0993183	0.0581156	-0.287699	5.65731e-09	0.791934	1.91489e-68	1	-0.0498039	0.489225	0	0.806561	4.30621e-72	1	-0.422193	5.42107e-18	-1	0	0	0
ENSG00000124226	RNF114	0.221374	2.66241e-08	0	0.260826	1.62494e-12	0.246064	4.37271e-10	0.614624	6.3558e-60	1	-0.00222747	0.984174	0	0.654076	4.64812e-72	1	0.0224621	0.701969	0	0	0	0
ENSG00000159423	ALDH4A1	0.898758	4.47058e-31	1	0.269826	0.0153825	0.664354	5.8279e-17	-0.864523	4.79488e-21	-1	-0.0183881	0.910913	0	-1.49346	4.8511e-72	-1	-0.252792	0.00170662	-1	0	0	0
ENSG00000148734	NPFFR1	0.507302	0.000358112	1	1.18929	0.000163691	0.136613	0.457737	-4.12825	1.0476e-59	-1	-0.28217	0.115138	0	-3.44626	4.92433e-72	-1	-0.652859	5.2819e-06	-1	0	0	0
ENSG00000254535	PABPC4L	-0.39447	3.91818e-06	0	-0.430388	0.000143558	-0.125577	0.233674	-1.69313	6.48132e-79	-1	-0.615774	1.39365e-12	-1	-1.72905	5.40003e-72	-1	-0.346881	0.000167255	-1	0	0	0
ENSG00000117500	TMED5	-0.508855	6.49262e-33	-1	-0.196258	5.04409e-06	-0.340432	1.14187e-15	0.439487	4.19215e-27	1	0.0142214	0.85535	0	0.752085	7.16679e-72	1	0.182644	8.87825e-05	0	0	0	0
ENSG00000141522	ARHGDIA	-0.256399	2.06392e-19	0	-0.213	1.14419e-13	-0.267627	2.45855e-21	0.458332	3.66692e-61	1	0.178349	1.74746e-09	0	0.501731	7.40753e-72	1	0.16712	1.62164e-08	0	0	0	0
ENSG00000041802	LSG1	-0.198932	2.58508e-07	0	-0.196833	6.16556e-08	0.0243415	0.639762	0.647388	3.91308e-75	1	-0.0156044	0.816695	0	0.649487	8.4839e-72	1	0.207669	1.17407e-07	0	0	0	0
ENSG00000198742	SMURF1	0.260013	2.8871e-07	0	-0.00685829	0.930635	0.12875	0.0253781	1.09421	1.78045e-120	1	-0.31385	6.83005e-09	-1	0.827336	8.76847e-72	1	-0.445112	1.4988e-18	-1	0	0	0
ENSG00000136908	DPM2	-0.287568	2.33384e-09	0	-0.112404	0.021054	-0.157681	0.00178381	0.632849	1.00357e-47	1	-0.0746411	0.237462	0	0.808013	9.19921e-72	1	0.0552457	0.399775	0	0	0	0
ENSG00000162909	CAPN2	0.569734	5.00608e-133	1	0.144298	8.85082e-10	0.454682	6.11137e-88	0.829923	1.26859e-284	1	0.284786	2.00578e-32	1	0.404487	1.10252e-71	1	0.169734	5.30788e-13	0	0	0	0
ENSG00000102606	ARHGEF7	0.0208181	0.813817	0	-0.0471689	0.656488	0.0034862	0.983182	-1.07309	1.29059e-64	-1	0.0254034	0.808807	0	-1.14108	1.15311e-71	-1	0.00807155	0.938606	0	0	0	0
ENSG00000147065	MSN	0.175497	4.46722e-14	0	0.0204535	0.528789	0.211262	8.46343e-20	0.557818	3.71432e-135	1	-0.10247	5.78202e-05	0	0.402775	1.36662e-71	1	-0.0667047	0.0101827	0	0	0	0
ENSG00000105372	RPS19	0.612699	1.82263e-118	1	0.239173	3.9121e-18	0.46263	8.64939e-68	-0.100581	0.000433324	0	0.0050209	0.925816	0	-0.474107	1.99899e-71	-1	-0.145049	2.09261e-07	0	0	0	0
ENSG00000100968	NFATC4	0.630361	4.10178e-14	1	0.414353	0.000695165	0.360117	3.61692e-05	-1.44052	1.44112e-45	-1	0.0226302	0.893614	0	-1.65652	2.0697e-71	-1	-0.247614	0.00560783	0	0	0	0
ENSG00000137877	SPTBN5	2.94908	5.81519e-50	1	0.125303	0.72478	1.73673	1.14275e-18	-0.86761	0.000166901	-1	0.638959	0.00761055	1	-3.69139	2.14784e-71	-1	-0.573398	0.00716615	-1	0	0	0
ENSG00000173175	ADCY5	0.885974	1.0244e-22	1	0.660995	5.09911e-07	0.91048	7.87017e-26	-1.56139	1.28359e-41	-1	0.267381	0.0158264	1	-1.78637	2.18314e-71	-1	0.291887	0.00134185	1	0	0	0
ENSG00000136490	LIMD2	0.698392	1.30612e-33	1	0.547971	2.1382e-14	0.877161	3.62367e-52	-0.922843	6.69007e-43	-1	-0.092266	0.280763	0	-1.07326	2.23954e-71	-1	0.0865023	0.21215	0	0	0	0
ENSG00000126603	GLIS2	-0.0975114	0.126761	0	-0.00418019	0.972093	-0.156516	0.00599576	-1.17106	6.57398e-86	-1	0.248241	1.69035e-05	0	-1.07773	2.34243e-71	-1	0.189236	0.00134185	0	0	0	0
ENSG00000181588	MEX3D	-0.956544	7.92741e-92	-1	-0.432386	9.30429e-14	-1.3447	3.48914e-156	-1.48853	1.44185e-201	-1	-0.326589	8.96583e-12	-1	-0.964371	3.07243e-71	-1	-0.714748	1.10139e-41	-1	0	0	0
ENSG00000179630	LACC1	3.02336	1.41778e-76	1	0.535955	0.024635	2.65603	1.9816e-65	-0.354342	0.151863	0	0.285774	0.286153	0	-2.84174	3.59123e-71	-1	-0.0815486	0.65684	0	0	0	0
ENSG00000187867	PALM3	-1.41987	2.13937e-172	-1	0.0368191	0.749802	-1.46237	3.11025e-182	-2.61168	0	-1	0.0161435	0.852244	0	-1.15499	3.70715e-71	-1	-0.0263548	0.767547	0	0	0	0
ENSG00000177239	MAN1B1	0.326877	8.26388e-14	0	0.199806	1.04979e-06	0.512213	2.59573e-34	0.836906	1.81092e-90	1	0.0858565	0.134473	0	0.709835	4.27696e-71	1	0.271192	1.86037e-10	1	0	0	0
ENSG00000110841	PPFIBP1	1.04314	6.39942e-266	1	0.57924	1.62353e-96	1.37494	0	0.955847	4.16815e-221	1	-0.261287	1.98585e-14	-1	0.491946	4.27936e-71	1	0.0705149	0.0317293	0	0	0	0
ENSG00000111640	GAPDH	0.0133087	0.614682	0	0.0396336	0.0802843	0.0574414	0.00473599	0.305182	1.98098e-60	1	-0.0922981	5.80908e-06	0	0.331507	4.93313e-71	1	-0.0481654	0.0268273	0	0	0	0
ENSG00000144746	ARL6IP5	0.597253	6.09184e-41	1	0.434145	2.45758e-26	0.605525	6.62568e-43	0.890475	1.94087e-92	1	0.0551579	0.423443	0	0.727367	5.07441e-71	1	0.0634291	0.248668	0	0	0	0
ENSG00000172354	GNB2	0.0669882	0.0238102	0	0.216801	1.55424e-16	0.0641511	0.0366371	0.309077	5.30722e-32	1	-0.240975	4.97111e-18	0	0.45889	5.94806e-71	1	-0.243813	4.08371e-19	0	0	0	0
ENSG00000012048	BRCA1	-2.88127	0	-1	-1.15192	1.43741e-86	-4.29849	0	-0.433819	2.64757e-16	-1	-0.483387	4.06762e-19	-1	1.29554	6.03314e-71	1	-1.9006	1.09607e-61	-1	0	0	0
ENSG00000095002	MSH2	-1.26077	3.00111e-284	-1	-0.541377	2.28585e-58	-1.69007	0	-0.0682172	0.0629867	0	0.110033	0.00248327	0	0.651177	6.26201e-71	1	-0.319268	5.70597e-15	-1	0	0	0
ENSG00000136448	NMT1	-0.296149	1.83885e-20	0	-0.0834789	0.016351	-0.27852	3.60911e-17	0.342105	4.91798e-29	1	-0.244952	1.02102e-13	0	0.554775	6.28022e-71	1	-0.227323	2.26849e-11	0	0	0	0
ENSG00000005812	FBXL3	-0.215086	0.00232431	0	-0.0347068	0.792817	-0.323279	3.20962e-06	-1.49977	1.03094e-94	-1	-0.126013	0.138563	0	-1.31939	6.31609e-71	-1	-0.234205	0.00159554	0	0	0	0
ENSG00000125845	BMP2	0.714581	5.15695e-13	1	0.494811	1.19985e-09	0.582478	2.80942e-08	1.70158	1.94401e-76	1	-0.199208	0.152372	0	1.48181	6.78876e-71	1	-0.331311	0.00126414	-1	0	0	0
ENSG00000185803	SLC52A2	0.106063	0.00197015	0	-0.0287268	0.503211	0.281955	2.67023e-19	0.68067	1.67478e-108	1	0.102479	0.00558345	0	0.545881	7.89416e-71	1	0.278372	1.98566e-18	1	0	0	0
ENSG00000104529	EEF1D	0.0671331	0.00244797	0	-0.0514121	0.0378902	-0.0919129	1.78943e-05	-0.249216	3.40651e-33	0	0.0888333	9.15324e-05	0	-0.367761	7.92085e-71	-1	-0.0702127	0.00201978	0	0	0	0
ENSG00000164125	GASK1B	0.743634	2.38623e-60	1	0.932424	3.49642e-73	1.35451	5.36797e-191	-1.00111	6.2328e-86	-1	-0.375714	1.02102e-13	-1	-0.812315	1.02558e-70	-1	0.235158	2.66606e-07	0	0	0	0
ENSG00000158055	GRHL3	5.43518	2.31956e-60	1	1.47009	6.94517e-05	4.61738	3.71621e-111	0.333623	0.574508	0	1.65516	5.76447e-05	1	-3.63147	1.12576e-70	-1	0.837352	2.94494e-11	1	0	0	0
ENSG00000112996	MRPS30	-0.148063	0.000697118	0	-0.173882	1.76938e-05	-0.0659811	0.173961	0.728214	7.88565e-79	1	0.051872	0.377518	0	0.702395	1.18062e-70	1	0.133954	0.00329366	0	0	0	0
ENSG00000114767	RRP9	-0.242641	3.89693e-06	0	-0.240292	1.55296e-06	-0.197845	0.000113194	0.868733	3.70707e-73	1	0.36305	1.50581e-12	1	0.871082	1.60961e-70	1	0.407845	2.06605e-15	1	0	0	0
ENSG00000102743	SLC25A15	0.56309	5.2583e-16	1	0.233388	0.0186551	0.834753	3.70206e-37	-0.999146	7.54292e-36	-1	0.204735	0.0141306	0	-1.32885	1.79452e-70	-1	0.476398	3.81803e-13	1	0	0	0
ENSG00000030582	GRN	0.970177	1.89266e-184	1	0.370228	1.09823e-31	0.821904	1.93147e-121	1.15586	4.34644e-264	1	-0.334666	4.03256e-19	-1	0.555913	2.043e-70	1	-0.482939	7.5611e-49	-1	0	0	0
ENSG00000173545	ZNF622	0.471017	3.75459e-23	0	0.0946278	0.0652337	0.627239	8.98512e-40	1.15519	1.89897e-142	1	-0.121115	0.0452927	0	0.778804	2.30733e-70	1	0.035107	0.60346	0	0	0	0
ENSG00000088727	KIF9	0.254589	0.0190181	0	-0.0158077	0.90638	0.66397	3.18741e-11	1.79243	3.69293e-91	1	-0.209989	0.110128	0	1.52203	2.60164e-70	1	0.199391	0.0749357	0	0	0	0
ENSG00000139197	PEX5	-0.0407737	0.287752	0	-0.0153808	0.736058	-0.00512375	0.917238	0.499705	2.75563e-64	1	-0.0464646	0.274529	0	0.525098	2.63046e-70	1	-0.0108147	0.831546	0	0	0	0
ENSG00000232573	RPL3P4	0.448755	3.03146e-92	0	0.231753	1.02275e-23	0.243581	5.2376e-26	-0.17408	4.02514e-14	0	-0.365766	1.59584e-56	-1	-0.391081	2.66827e-70	-1	-0.570939	9.94245e-147	-1	0	0	0
ENSG00000026751	SLAMF7	3.30266	1.98068e-77	1	0.421675	1.30019e-06	2.98658	6.2257e-87	4.46221	1.51887e-146	1	0.575863	0.0253409	1	1.58123	3.29238e-70	1	0.259782	0.0188937	1	0	0	0
ENSG00000264230	ANXA8L1	2.24022	7.72896e-50	1	1.01232	0.0389159	1.77611	4.87925e-46	-3.34311	1.62795e-20	-1	1.28537	4.86185e-15	1	-4.57101	3.55685e-70	-1	0.821262	8.47752e-12	1	0	0	0
ENSG00000118922	KLF12	0.332683	0.000139539	0	0.237977	0.0582095	0.293716	0.00218101	-1.53819	4.43751e-58	-1	-0.610399	3.22767e-11	-1	-1.6329	3.64916e-70	-1	-0.649366	6.77717e-14	-1	0	0	0
ENSG00000196628	TCF4	-0.768227	7.34005e-38	-1	-0.271048	0.00073995	-0.50698	1.77106e-16	-1.70733	4.42797e-157	-1	-0.350868	1.67505e-08	-1	-1.21016	3.90646e-70	-1	-0.0896217	0.270717	0	0	0	0
ENSG00000117593	DARS2	-0.852929	1.11977e-65	-1	-0.0967158	0.234316	-0.971034	1.54922e-80	-1.78486	2.81508e-234	-1	-0.13257	0.0205542	0	-1.02865	4.28422e-70	-1	-0.250676	1.16454e-05	-1	0	0	0
ENSG00000198176	TFDP1	-0.9012	7.31434e-189	-1	-0.518564	3.73399e-49	-1.05685	2.42891e-242	-0.995029	3.23161e-225	-1	-0.154109	1.36663e-06	0	-0.612393	5.24652e-70	-1	-0.309757	1.41672e-19	-1	0	0	0
ENSG00000273760	AC245041.1	1.16301	4.34987e-29	1	-0.0658066	0.760612	0.652166	9.14373e-12	-0.840943	2.15318e-11	-1	0.897026	1.59308e-16	1	-2.06976	5.56441e-70	-1	0.386179	0.000107466	1	0	0	0
ENSG00000134574	DDB2	1.01333	4.6932e-144	1	0.532703	8.00241e-36	0.503748	4.31176e-37	-0.208129	3.26446e-06	0	0.262923	2.42988e-09	1	-0.688751	5.57997e-70	-1	-0.246654	3.96655e-10	0	0	0	0
ENSG00000152684	PELO	0.183048	0.000542337	0	0.125902	0.0132866	0.326705	3.65891e-11	0.874979	2.70463e-76	1	0.0850578	0.208792	0	0.817832	5.92369e-70	1	0.228715	7.73351e-06	0	0	0	0
ENSG00000127463	EMC1	0.0435565	0.264005	0	0.0279272	0.503446	0.171467	1.71364e-08	0.546283	2.28269e-73	1	0.319253	3.02839e-24	1	0.530654	6.22292e-70	1	0.447163	2.618e-49	1	0	0	0
ENSG00000157168	NRG1	1.43359	1.15807e-121	1	-0.218952	0.00151228	0.666122	2.71744e-28	0.590529	2.26306e-20	1	0.504795	2.27707e-14	1	-1.06201	6.79995e-70	-1	-0.262671	2.491e-05	-1	0	0	0
ENSG00000147649	MTDH	-0.346763	8.09601e-21	0	0.012754	0.825588	-0.245265	3.35939e-11	0.278825	9.16999e-15	1	0.0493402	0.336956	0	0.638343	8.24996e-70	1	0.150839	0.000180274	0	0	0	0
ENSG00000174444	RPL4	0.178573	8.27825e-24	0	0.00799584	0.781469	0.0613868	0.00121128	-0.140944	5.16047e-15	0	-0.024226	0.340276	0	-0.311522	1.08705e-69	-1	-0.141412	5.86535e-15	0	0	0	0
ENSG00000179242	CDH4	0.13788	0.0476224	0	-0.190459	0.00210624	-0.135248	0.053504	1.35229	6.01478e-120	1	0.0871237	0.315747	0	1.02395	1.18548e-69	1	-0.186005	0.00709189	0	0	0	0
ENSG00000118898	PPL	3.77644	3.33291e-72	1	1.70513	4.79773e-06	3.05301	1.1708e-71	-1.50242	4.99979e-05	-1	1.0048	0.00015133	1	-3.57374	1.41428e-69	-1	0.281365	0.072801	0	0	0	0
ENSG00000102471	NDFIP2	0.384711	1.14726e-07	0	-0.0815075	0.486823	0.384843	1.46543e-07	-0.874291	6.85689e-30	-1	-0.092511	0.37919	0	-1.34051	1.43008e-69	-1	-0.0923789	0.314205	0	0	0	0
ENSG00000143502	SUSD4	1.10334	1.23297e-39	1	0.0815587	0.574235	0.664281	6.53397e-16	-0.527666	5.49617e-08	-1	0.372056	0.000121383	1	-1.54944	1.45777e-69	-1	-0.0669993	0.552593	0	0	0	0
ENSG00000088325	TPX2	-2.52637	0	-1	-1.08528	2.33646e-269	-4.06461	0	-0.845726	9.01512e-191	-1	0.024497	0.588246	0	0.595363	1.49513e-69	1	-1.51374	7.02008e-299	-1	0	0	0
ENSG00000128283	CDC42EP1	-0.141666	0.000476936	0	-0.307372	2.71453e-17	-0.0733209	0.0902109	0.817546	2.29737e-113	1	0.159197	0.000128439	0	0.651839	2.17653e-69	1	0.227542	9.10318e-09	0	0	0	0
ENSG00000107404	DVL1	-0.0754478	0.0686214	0	-0.101923	0.00727666	-0.64754	7.54089e-77	0.637804	4.89252e-77	1	0.487434	1.07533e-43	1	0.611328	2.4124e-69	1	-0.0846588	0.0487477	0	0	0	0
ENSG00000100441	KHNYN	0.254689	1.79053e-08	0	0.310042	4.16721e-09	0.28006	5.44137e-10	-0.865043	1.60449e-72	-1	-0.0467786	0.495074	0	-0.80969	3.06848e-69	-1	-0.0214073	0.753534	0	0	0	0
ENSG00000255198	SNHG9	-0.22154	0.157865	0	-0.0149626	0.930533	0.172503	0.256838	1.83588	2.65333e-59	1	0.0869167	0.682559	0	2.04246	3.33194e-69	1	0.48096	0.000555626	1	0	0	0
ENSG00000137055	PLAA	-0.465388	2.42095e-27	0	-0.13033	0.00392533	-0.500071	1.29919e-31	0.404495	5.31022e-23	1	0.0373555	0.569848	0	0.739553	4.721e-69	1	0.00267343	0.975926	0	0	0	0
ENSG00000138641	HERC3	0.740691	9.63351e-15	1	0.0230532	0.918652	0.926445	7.72456e-25	-1.22363	4.04327e-26	-1	0.277058	0.0168311	1	-1.94126	6.70006e-69	-1	0.462811	3.72242e-07	1	0	0	0
ENSG00000140990	NDUFB10	-0.28937	2.6137e-12	0	0.00547091	0.93695	-0.135273	0.001836	0.401808	2.28789e-24	1	-0.0329835	0.610603	0	0.69665	1.05952e-68	1	0.121114	0.00912705	0	0	0	0
ENSG00000177542	SLC25A22	0.0669729	0.350505	0	0.0503268	0.475382	0.479164	1.3455e-20	0.935084	5.46833e-70	1	0.455759	6.98263e-16	1	0.918438	1.08585e-68	1	0.86795	5.76806e-61	1	0	0	0
ENSG00000147140	NONO	-0.507613	7.36211e-135	-1	-0.234512	1.64458e-26	-0.723872	5.5299e-267	-0.648823	2.77161e-216	-1	-0.0285591	0.323287	0	-0.375722	1.10972e-68	-1	-0.244818	7.36978e-30	0	0	0	0
ENSG00000149346	SLX4IP	0.0796188	0.478524	0	0.0368762	0.850556	0.0419616	0.735645	-1.71474	4.99211e-65	-1	-0.128336	0.278078	0	-1.75749	1.30464e-68	-1	-0.165993	0.106076	0	0	0	0
ENSG00000100503	NIN	-0.206134	1.11103e-09	0	-0.107604	0.00630917	-0.349722	7.01338e-27	-0.693398	2.5587e-95	-1	0.375154	9.03251e-30	1	-0.594868	1.32544e-68	-1	0.231567	1.22278e-11	0	0	0	0
ENSG00000198522	GPN1	-0.259665	6.218e-11	0	-0.132873	0.000827868	-0.109386	0.0096093	0.535539	8.2313e-48	1	-0.0140719	0.844214	0	0.662331	1.5352e-68	1	0.136207	0.00167543	0	0	0	0
ENSG00000140682	TGFB1I1	0.811056	8.68241e-39	1	0.38353	9.24372e-07	0.470261	2.33166e-14	-0.700889	1.61869e-22	-1	0.277782	0.000104471	1	-1.12841	1.77693e-68	-1	-0.0630127	0.436756	0	0	0	0
ENSG00000091986	CCDC80	0.2041	3.73942e-05	0	-0.404033	5.05955e-14	-0.128394	0.0125397	-0.268733	9.63402e-08	-1	0.232145	5.99477e-06	0	-0.876866	1.79848e-68	-1	-0.100349	0.0739722	0	0	0	0
ENSG00000141682	PMAIP1	0.389707	1.31874e-17	0	0.210864	1.92875e-06	0.443698	6.63605e-22	0.921532	3.87289e-98	1	-0.15244	0.00485872	0	0.742689	2.07818e-68	1	-0.0984486	0.0625853	0	0	0	0
ENSG00000100034	PPM1F	0.166291	0.000145824	0	-0.0225243	0.701403	0.187284	8.5804e-06	0.873987	4.7032e-108	1	0.167188	0.000311255	0	0.685172	2.10271e-68	1	0.188182	1.26387e-05	0	0	0	0
ENSG00000129472	RAB2B	0.281915	0.00595032	0	-0.0255997	0.909816	0.429555	5.31112e-06	-1.65841	8.23621e-49	-1	0.23852	0.0384648	0	-1.96592	2.4178e-68	-1	0.38616	7.44434e-05	1	0	0	0
ENSG00000153237	CCDC148	1.95053	2.32051e-31	1	1.15421	2.13332e-28	2.2494	2.20343e-47	2.72919	2.38918e-64	1	0.204964	0.49051	0	1.93288	2.42241e-68	1	0.503835	8.87297e-05	1	0	0	0
ENSG00000136231	IGF2BP3	-1.13244	0.000230336	-1	0.207427	0.270559	-0.416914	0.35106	3.08203	9.44445e-54	1	-1.10618	0.00071921	-1	4.42189	2.68269e-68	1	-0.390653	0.422777	0	0	0	0
ENSG00000173442	EHBP1L1	0.0819324	0.00623218	0	0.172998	4.24555e-10	0.182819	3.60858e-11	0.37592	8.45487e-44	1	0.0858848	0.00730952	0	0.466986	2.94351e-68	1	0.186771	2.86048e-11	0	0	0	0
ENSG00000099385	BCL7C	-0.0471417	0.385988	0	0.0808715	0.179121	-0.0401864	0.462525	-0.904784	7.66036e-92	-1	0.0556217	0.353573	0	-0.776771	3.42987e-68	-1	0.0625769	0.248506	0	0	0	0
ENSG00000196396	PTPN1	0.329923	6.64952e-25	0	0.0863154	0.00909473	0.41294	3.84998e-41	0.762525	1.05076e-135	1	0.169528	1.16593e-06	0	0.518917	6.18292e-68	1	0.252544	4.41938e-16	1	0	0	0
ENSG00000175471	MCTP1	0.369252	0.00124765	0	0.238949	0.00881112	0.541674	3.29784e-08	1.71	1.07534e-69	1	0.457743	9.56708e-05	1	1.5797	6.42479e-68	1	0.630165	2.89405e-10	1	0	0	0
ENSG00000065357	DGKA	2.82771	0	1	1.1169	1.78888e-91	2.65629	0	0.86108	3.72529e-40	1	0.321612	1.47479e-05	1	-0.849734	6.46006e-68	-1	0.150186	0.00410419	0	0	0	0
ENSG00000131467	PSME3	-0.215563	9.58696e-11	0	-0.271923	6.09174e-18	-0.148905	1.76994e-05	0.612812	2.0519e-86	1	-0.185052	1.12047e-07	0	0.556451	7.52631e-68	1	-0.118394	0.0012374	0	0	0	0
ENSG00000184164	CRELD2	0.257842	6.16514e-09	0	0.219255	1.66366e-05	0.650653	4.43298e-53	-0.735359	4.24055e-58	-1	-0.0130714	0.878234	0	-0.773946	1.58621e-67	-1	0.379739	7.76625e-19	1	0	0	0
ENSG00000187605	TET3	0.665452	3.55966e-44	1	-0.0352957	0.637704	0.125335	0.017834	-0.13259	0.0141518	0	0.259347	6.34027e-07	1	-0.833338	1.78425e-67	-1	-0.28077	1.27606e-08	-1	0	0	0
ENSG00000115129	TP53I3	2.33386	0	1	1.5589	0	2.42773	0	0.26153	4.077e-11	1	0.0834519	0.0977711	0	-0.513432	1.92843e-67	-1	0.177316	3.61211e-09	0	0	0	0
ENSG00000272405	AL365181.3	1.42894	3.62142e-182	1	0.191845	1.95102e-05	1.54125	5.6074e-214	1.97873	0	1	-0.00838351	0.942382	0	0.741636	1.98645e-67	1	0.103925	0.0458131	0	0	0	0
ENSG00000178464	RPL10P16	0.294492	1.45954e-18	0	0.0617684	0.15933	0.217993	2.33555e-10	-0.350657	2.48462e-24	-1	-0.130311	0.000632249	0	-0.583381	2.42495e-67	-1	-0.206811	1.85677e-09	0	0	0	0
ENSG00000186174	BCL9L	0.364429	8.28633e-20	0	-0.0198756	0.742572	0.263653	6.23734e-11	1.0524	3.30634e-162	1	0.0967451	0.0500345	0	0.668098	2.45617e-67	1	-0.00403134	0.954696	0	0	0	0
ENSG00000112514	CUTA	0.00829211	0.882215	0	-0.0191547	0.713134	0.00859386	0.877532	0.621206	1.07797e-73	1	-0.0764585	0.0910136	0	0.593759	2.61137e-67	1	-0.0761568	0.0741712	0	0	0	0
ENSG00000131409	LRRC4B	-0.413259	1.68643e-21	0	0.189264	0.00100585	-0.240224	4.48436e-08	-1.42766	1.18963e-200	-1	-0.0270388	0.704599	0	-0.825137	3.89637e-67	-1	0.145997	0.00268649	0	0	0	0
ENSG00000138095	LRPPRC	-0.173166	1.48521e-09	0	-0.159265	2.43603e-08	-0.0858815	0.00441349	0.4638	7.71353e-65	1	0.0257693	0.554618	0	0.477702	4.02676e-67	1	0.113054	0.00019852	0	0	0	0
ENSG00000155189	AGPAT5	-0.669402	4.58726e-31	-1	-0.0587051	0.430698	-0.650969	3.7212e-30	0.36969	2.2851e-11	1	0.0816936	0.288542	0	0.980387	4.8868e-67	1	0.100127	0.183869	0	0	0	0
ENSG00000111540	RAB5B	0.436709	9.66468e-30	0	0.300385	2.10538e-12	0.42491	2.73103e-27	-0.537273	6.40438e-40	-1	-0.175057	6.41732e-05	0	-0.673597	5.26911e-67	-1	-0.186856	3.5173e-06	0	0	0	0
ENSG00000135047	CTSL	0.50811	1.55732e-38	1	0.392588	1.19285e-26	0.705159	1.43082e-76	0.747141	5.74278e-84	1	0.084473	0.100003	0	0.63162	5.49876e-67	1	0.281522	1.98437e-13	1	0	0	0
ENSG00000065328	MCM10	-3.58172	0	-1	-1.38581	7.33614e-111	-6.2178	0	-0.757823	2.40702e-47	-1	-0.0832052	0.228502	0	1.43808	9.11256e-67	1	-2.71929	6.93132e-56	-1	0	0	0
ENSG00000068697	LAPTM4A	-0.0312752	0.458184	0	0.0946715	0.00595966	-0.00146012	0.99246	0.407019	2.90181e-39	1	-0.178561	1.81763e-07	0	0.532966	1.00088e-66	1	-0.148746	1.29221e-05	0	0	0	0
ENSG00000127481	UBR4	0.310375	1.80871e-06	0	0.144508	0.0443938	0.238151	0.000323995	1.21864	1.70411e-87	1	0.0754087	0.419213	0	1.05277	1.66678e-66	1	0.00318391	0.98054	0	0	0	0
ENSG00000251226	LINC02714	0.123279	0.514441	0	0.137918	0.311337	-0.0838204	0.768358	2.04997	1.88917e-62	1	-1.26502	7.28843e-13	-1	2.06461	1.98748e-66	1	-1.47212	1.62991e-17	-1	0	0	0
ENSG00000249156	TAF11L12	4.87245	2.583e-63	1	0.706526	0.134849	4.79471	4.26359e-58	-1.04502	0.00971332	-1	-0.254142	0.646974	0	-5.21094	2.50654e-66	-1	-0.331885	0.309392	0	0	0	0
ENSG00000177855	CACYBPP2	-1.3684	5.48492e-114	-1	-0.298405	6.84598e-07	-1.213	1.73609e-89	-0.0135642	0.876815	0	-0.126464	0.0714413	0	1.05643	2.57729e-66	1	0.0289359	0.782756	0	0	0	0
ENSG00000141510	TP53	-0.201073	0.00126931	0	0.0103327	0.934755	-0.149045	0.0207199	-1.32945	7.92225e-96	-1	0.00024517	0.997962	0	-1.11805	2.70671e-66	-1	0.0522724	0.537003	0	0	0	0
ENSG00000105397	TYK2	-0.0372454	0.594218	0	-0.213853	0.000517525	-0.361839	3.86869e-12	-0.74307	9.84304e-46	-1	-0.0602344	0.417048	0	-0.919678	2.86315e-66	-1	-0.384828	2.88809e-13	-1	0	0	0
ENSG00000264301	LINC01444	0.626878	0.159568	0	0.520817	0.00201535	1.2874	0.00077061	4.51212	4.83513e-49	1	-0.11757	0.884921	0	4.40605	3.56522e-66	1	0.542948	0.162553	0	0	0	0
ENSG00000158825	CDA	1.26465	1.46928e-71	1	0.214559	0.01714	1.20864	1.58457e-62	-0.163963	0.0663822	0	-0.154632	0.1253	0	-1.21406	4.23478e-66	-1	-0.210649	0.00402811	0	0	0	0
ENSG00000203485	INF2	0.00167086	0.987519	0	-0.0445797	0.514349	-0.00869846	0.896576	-0.726564	2.2318e-59	-1	0.0364886	0.589757	0	-0.772815	4.75967e-66	-1	0.0261193	0.687658	0	0	0	0
ENSG00000153404	PLEKHG4B	0.21596	0.0502855	0	0.691245	7.52517e-06	0.163582	0.145153	-2.45111	8.35745e-81	-1	0.246556	0.0365548	0	-1.97582	5.23418e-66	-1	0.194178	0.0904465	0	0	0	0
ENSG00000246705	H2AJ	-0.061433	0.708719	0	0.0611613	0.652505	0.938761	0.700517	1.60744	1.91128e-57	1	-10.1781	2.28198e-16	-1	1.73004	5.70874e-66	1	-9.17791	1.09966e-13	-1	0	0	0
ENSG00000107821	KAZALD1	-0.623823	4.55103e-08	-1	0.000688386	0.996542	-0.259706	0.0301496	1.145	1.19203e-32	1	-0.0266052	0.896733	0	1.76952	5.89959e-66	1	0.337512	0.00852067	1	0	0	0
ENSG00000106245	BUD31	-0.149202	0.00068892	0	-0.0977853	0.0295264	0.0577248	0.296648	0.632823	2.94682e-58	1	-0.598321	1.25908e-43	-1	0.68424	6.79871e-66	1	-0.391394	2.97265e-19	-1	0	0	0
ENSG00000101187	SLCO4A1	-0.963036	4.39481e-31	-1	-0.525299	2.42355e-13	-1.31047	2.75009e-54	0.946747	4.77601e-40	1	0.114635	0.271179	0	1.38448	7.0168e-66	1	-0.232802	0.0295856	0	0	0	0
ENSG00000090097	PCBP4	0.928025	8.53853e-261	1	0.425293	2.06928e-52	1.11121	0	0.0554597	0.0975532	0	0.337645	4.23001e-32	1	-0.447272	7.68691e-66	-1	0.520827	3.73679e-99	1	0	0	0
ENSG00000108773	KAT2A	-0.244492	5.36457e-06	0	-0.0164387	0.83316	-0.0415943	0.548186	0.621825	2.87697e-37	1	-0.0453842	0.573994	0	0.849877	8.15164e-66	1	0.157513	0.00706021	0	0	0	0
ENSG00000175931	UBE2O	-0.385061	3.82057e-14	0	-0.095224	0.0942144	-0.419167	1.11022e-16	0.547898	1.65974e-30	1	0.0356395	0.658744	0	0.837735	9.7578e-66	1	0.00153399	0.992173	0	0	0	0
ENSG00000197106	SLC6A17	1.62046	8.98209e-162	1	0.307051	3.08562e-10	0.740789	6.53578e-37	2.13788	1.60182e-292	1	0.426272	8.07171e-10	1	0.824477	9.90709e-66	1	-0.453396	2.40367e-17	-1	0	0	0
ENSG00000101773	RBBP8	-1.31489	8.53605e-221	-1	-0.506873	7.03392e-38	-1.47446	7.24984e-240	-0.066611	0.129987	0	-0.274056	4.53522e-12	-1	0.741405	1.33407e-65	1	-0.433632	2.28465e-18	-1	0	0	0
ENSG00000132321	IQCA1	0.300094	2.73912e-06	0	0.262837	0.00155226	0.184222	0.00584707	-1.10295	2.30964e-56	-1	0.0671795	0.47996	0	-1.14021	1.52723e-65	-1	-0.0486922	0.58328	0	0	0	0
ENSG00000129625	REEP5	0.211953	1.3098e-06	0	0.0858416	0.0600056	0.392655	1.14683e-19	0.801675	1.442e-87	1	-0.187241	0.000113004	0	0.675564	1.55103e-65	1	-0.0065387	0.929529	0	0	0	0
ENSG00000164828	SUN1	-0.398532	2.09086e-20	0	-0.192556	0.000279468	-0.550204	1.87723e-38	-0.999336	4.61465e-112	-1	0.137225	0.00424422	0	-0.79336	1.56605e-65	-1	-0.0144471	0.84345	0	0	0	0
ENSG00000169738	DCXR	-0.276351	2.24188e-11	0	-0.110217	0.0457238	-0.155478	0.000386987	-0.919627	2.66655e-103	-1	-0.205246	2.69946e-06	0	-0.753494	1.57969e-65	-1	-0.0843728	0.0939728	0	0	0	0
ENSG00000126749	EMG1	-0.228229	0.000792435	0	-0.113216	0.101588	-0.276651	4.82978e-05	0.920505	1.49817e-54	1	-0.10081	0.244667	0	1.03552	1.74084e-65	1	-0.149232	0.0550501	0	0	0	0
ENSG00000177225	GATD1	-0.236337	0.000139187	0	-0.0632282	0.382553	-0.290183	6.70896e-06	0.787686	4.11771e-46	1	-0.31696	6.60377e-07	-1	0.960795	2.87764e-65	1	-0.370806	7.93451e-09	-1	0	0	0
ENSG00000111321	LTBR	0.365609	1.3809e-20	0	0.221831	4.55874e-09	0.501819	2.89806e-37	0.770915	1.69362e-91	1	-0.13134	0.0049687	0	0.627138	2.95193e-65	1	0.00486956	0.944791	0	0	0	0
ENSG00000134153	EMC7	-0.0436155	0.572165	0	-0.0132393	0.874063	0.0453613	0.538038	0.857905	1.58693e-61	1	0.0706462	0.37919	0	0.888281	3.27014e-65	1	0.159623	0.0106033	0	0	0	0
ENSG00000121774	KHDRBS1	-0.257003	6.39685e-24	0	-0.111873	0.000126107	-0.489106	2.31472e-82	-0.592891	3.05649e-118	-1	0.0151019	0.726646	0	-0.447761	3.30248e-65	-1	-0.217001	2.94302e-16	0	0	0	0
ENSG00000174130	TLR6	0.759237	3.12103e-15	1	0.342161	2.69614e-05	1.26387	2.14337e-40	1.80074	5.94752e-90	1	-0.177245	0.203589	0	1.38367	3.57785e-65	1	0.327387	0.000477518	1	0	0	0
ENSG00000171206	TRIM8	0.942783	6.01772e-108	1	0.257757	8.68817e-11	0.945671	9.12405e-100	1.34607	3.78519e-226	1	-0.294515	3.38011e-09	-1	0.661043	4.32123e-65	1	-0.291627	4.60505e-12	-1	0	0	0
ENSG00000184602	SNN	-0.112101	0.0286942	0	0.281166	1.03343e-06	-0.0950275	0.0639534	-1.23189	5.94617e-133	-1	0.144931	0.00543405	0	-0.838628	8.11546e-65	-1	0.162004	0.00120729	0	0	0	0
ENSG00000033100	CHPF2	0.979193	2.30494e-38	1	0.353337	2.31459e-08	1.06345	1.02944e-47	1.7015	8.04761e-123	1	0.10911	0.35276	0	1.07565	1.02037e-64	1	0.193364	0.0109648	0	0	0	0
ENSG00000134686	PHC2	0.719563	7.05061e-93	1	0.260882	2.42568e-15	0.858285	3.89602e-126	1.00956	7.83405e-187	1	-0.202714	7.21892e-07	0	0.550877	1.08713e-64	1	-0.0639918	0.12221	0	0	0	0
ENSG00000124762	CDKN1A	3.19598	0	1	1.40758	0	2.55409	0	1.38957	0	1	0.984852	3.42726e-301	1	-0.398823	1.41622e-64	-1	0.342968	3.88214e-48	1	0	0	0
ENSG00000066427	ATXN3	0.79131	1.27932e-20	1	0.495974	1.02961e-05	0.708652	1.82609e-16	-1.23798	1.38901e-35	-1	-0.055785	0.71189	0	-1.53332	1.49931e-64	-1	-0.138443	0.174143	0	0	0	0
ENSG00000175130	MARCKSL1	-0.926937	2.13268e-192	-1	-0.459593	1.2785e-40	-0.982061	5.2246e-210	-1.04162	7.06286e-239	-1	-0.134596	6.95617e-05	0	-0.57428	1.67964e-64	-1	-0.189719	4.58409e-08	0	0	0	0
ENSG00000101193	GID8	-0.141861	1.25534e-05	0	0.0185106	0.727681	-0.170621	1.069e-07	-0.710255	1.31014e-108	-1	-0.0119119	0.835574	0	-0.549883	1.98241e-64	-1	-0.040672	0.331772	0	0	0	0
ENSG00000061337	LZTS1	-0.392253	0.000136911	0	-0.242425	0.268304	-0.685331	4.88414e-13	-2.53999	4.64993e-84	-1	0.475745	1.80277e-06	1	-2.39016	2.15755e-64	-1	0.182668	0.135297	0	0	0	0
ENSG00000100077	GRK3	-0.0428592	0.371941	0	0.154713	0.000849048	0.0510631	0.228164	-0.863256	1.37423e-105	-1	0.551971	2.24741e-52	1	-0.665684	2.227e-64	-1	0.645893	1.27939e-72	1	0	0	0
ENSG00000251003	ZFPM2-AS1	0.649734	4.23629e-08	1	0.242524	0.0157283	0.845098	7.25552e-13	2.04407	1.22936e-82	1	-0.115817	0.55251	0	1.63686	2.8602e-64	1	0.0795466	0.614682	0	0	0	0
ENSG00000215269	GAGE12G	0.161261	0.341011	0	-0.0728906	0.926187	0.655048	0.398914	-5.42492	1.9496e-63	-1	-6.68817	2.79996e-43	-1	-5.65908	3.15491e-64	-1	-6.19438	1.49387e-57	-1	0	0	0
ENSG00000196576	PLXNB2	1.23689	0	1	0.629072	8.69811e-100	0.807101	1.22913e-168	0.115767	0.000288674	0	0.332267	2.13116e-27	1	-0.492053	3.97625e-64	-1	-0.0975245	0.00251473	0	0	0	0
ENSG00000077232	DNAJC10	0.116064	0.00048481	0	0.144235	8.27273e-06	0.33822	9.89256e-28	0.486874	1.93387e-56	1	0.0355678	0.449636	0	0.515046	4.42369e-64	1	0.257724	3.11389e-16	1	0	0	0
ENSG00000198933	TBKBP1	-0.190693	0.00153351	0	-0.0383933	0.616943	0.0808642	0.238877	0.757369	3.89705e-46	1	-0.128789	0.0647793	0	0.909669	4.63946e-64	1	0.142769	0.028777	0	0	0	0
ENSG00000124356	STAMBP	0.879322	6.91736e-100	1	0.138822	0.00467916	0.738274	1.16936e-72	0.0468024	0.415598	0	0.14284	0.00477211	0	-0.693697	4.75439e-64	-1	0.00179161	0.98286	0	0	0	0
ENSG00000177045	SIX5	-0.199582	0.0321364	0	0.139494	0.358009	-0.175804	0.0664639	-1.99153	1.48916e-91	-1	-0.0931448	0.450386	0	-1.65245	4.82889e-64	-1	-0.0693672	0.572262	0	0	0	0
ENSG00000110108	TMEM109	-1.01984	3.27486e-143	-1	-0.437999	7.66143e-30	-1.02445	2.08551e-148	0.111063	0.00614956	0	0.0928366	0.042604	0	0.692908	5.50748e-64	1	0.0882271	0.0887792	0	0	0	0
ENSG00000115216	NRBP1	-0.0473662	0.126761	0	0.0775627	0.00707063	-0.0038268	0.929014	0.308305	6.60329e-33	1	0.0259718	0.519561	0	0.433234	6.62548e-64	1	0.0695112	0.0212399	0	0	0	0
ENSG00000121005	CRISPLD1	-0.766964	1.11927e-21	-1	-0.300264	0.0333153	-0.460172	1.74779e-08	-2.25587	9.6274e-122	-1	-0.177396	0.0613775	0	-1.78917	7.5042e-64	-1	0.129396	0.224486	0	0	0	0
ENSG00000128512	DOCK4	0.444014	6.75587e-07	0	-0.0505083	0.624437	0.622585	1.60393e-08	1.7671	7.49656e-110	1	-1.05137	3.78073e-23	-1	1.27258	9.87828e-64	1	-0.872795	3.28568e-21	-1	0	0	0
ENSG00000110328	GALNT18	0.60519	1.13944e-15	1	-0.126557	0.0831069	0.577307	5.72413e-16	1.83062	9.96033e-154	1	0.314158	0.000231206	1	1.09888	1.02681e-63	1	0.286275	0.000108867	1	0	0	0
ENSG00000114491	UMPS	-0.67582	5.75296e-59	-1	-0.346995	2.50724e-18	-0.497317	1.64537e-34	0.374714	8.25321e-22	1	0.100468	0.0368857	0	0.703539	1.18347e-63	1	0.278971	4.43998e-10	1	0	0	0
ENSG00000100804	PSMB5	-0.164941	7.4165e-06	0	0.0571817	0.26957	-0.11621	0.00156941	-0.852285	3.15607e-117	-1	0.226354	5.22406e-10	0	-0.630162	1.1867e-63	-1	0.275085	2.18079e-14	1	0	0	0
ENSG00000151846	PABPC3	0.276306	4.55836e-13	0	-0.210485	3.00939e-07	0.20038	4.03218e-07	-0.15412	0.000125646	0	-0.220837	6.61882e-08	0	-0.640912	1.50371e-63	-1	-0.296763	1.53612e-14	-1	0	0	0
ENSG00000159692	CTBP1	-0.240273	7.05133e-14	0	-0.0406801	0.402856	-0.330094	1.25968e-25	-0.767839	2.00131e-120	-1	0.0890291	0.0153616	0	-0.568246	1.50403e-63	-1	-0.000791277	0.995087	0	0	0	0
ENSG00000204228	HSD17B8	0.218979	0.136134	0	0.285014	0.589014	0.14423	0.36474	-4.36422	4.64418e-57	-1	-0.0382376	0.875116	0	-4.29819	1.55805e-63	-1	-0.112986	0.519966	0	0	0	0
ENSG00000158470	B4GALT5	-0.0617235	0.195358	0	0.223785	1.10685e-08	0.0811211	0.0654413	0.353648	5.76824e-20	1	0.114248	0.0127347	0	0.639157	1.63385e-63	1	0.257093	1.62912e-10	1	0	0	0
ENSG00000182154	MRPL41	-0.274666	3.12449e-08	0	0.00211077	0.979005	0.064243	0.286094	0.509209	1.99606e-28	1	-0.195066	0.00027192	0	0.785986	1.73412e-63	1	0.143843	0.00898834	0	0	0	0
ENSG00000175215	CTDSP2	0.0284308	0.549481	0	0.219824	1.14598e-08	-0.174413	1.63791e-06	-0.784309	5.78891e-108	-1	-0.1353	0.000520093	0	-0.592916	1.8969e-63	-1	-0.338144	1.62142e-21	-1	0	0	0
ENSG00000275216	AL161431.1	0.698177	1.01664e-25	1	-0.17276	0.0488458	0.331968	3.08274e-06	-0.290922	9.18969e-05	-1	-0.102996	0.291337	0	-1.16186	1.9814e-63	-1	-0.469205	2.93249e-12	-1	0	0	0
ENSG00000204592	HLA-E	0.410817	7.93812e-31	0	-0.0486888	0.248424	0.303161	1.54069e-16	1.0203	4.40748e-196	1	-0.120707	0.00470506	0	0.560797	2.02408e-63	1	-0.228363	3.30633e-10	0	0	0	0
ENSG00000163162	RNF149	0.0672613	0.402224	0	0.0443477	0.573125	0.208685	0.00119663	0.980567	4.67737e-65	1	0.0455936	0.653334	0	0.957653	2.87172e-63	1	0.187017	0.00551821	0	0	0	0
ENSG00000084774	CAD	-0.618947	1.58049e-84	-1	-0.229987	9.26674e-13	-0.578779	1.68589e-76	0.148178	4.17614e-06	0	0.172659	1.98052e-07	0	0.537138	2.9385e-63	1	0.212828	2.86614e-10	0	0	0	0
ENSG00000168461	RAB31	0.0229431	0.633119	0	0.164712	1.47916e-06	0.129754	0.0012584	0.407178	1.03908e-34	1	-0.810869	1.71919e-112	-1	0.548946	3.09049e-63	1	-0.704058	2.37263e-88	-1	0	0	0
ENSG00000070778	PTPN21	0.204378	4.23605e-05	0	0.0620504	0.402953	-0.101167	0.058535	-0.700684	9.98525e-43	-1	0.272968	7.05458e-08	1	-0.843011	3.67308e-63	-1	-0.0325774	0.644424	0	0	0	0
ENSG00000100462	PRMT5	-0.433268	6.01003e-30	0	-0.170442	0.000300671	-0.358355	8.02917e-22	-0.956439	6.00783e-130	-1	0.158007	0.000102369	0	-0.693614	3.70418e-63	-1	0.232919	6.48635e-09	0	0	0	0
ENSG00000184922	FMNL1	0.526361	1.03649e-17	1	0.333578	1.37655e-05	0.241392	0.000177324	-0.880393	6.34929e-38	-1	0.0949525	0.275172	0	-1.07318	3.86925e-63	-1	-0.190017	0.00412363	0	0	0	0
ENSG00000196924	FLNA	0.406573	3.4196e-42	0	0.0246362	0.577604	0.289361	5.82749e-22	-0.117551	0.000199457	0	0.37778	1.34341e-35	1	-0.499488	4.90473e-63	-1	0.260568	1.48278e-17	1	0	0	0
ENSG00000131650	KREMEN2	0.845288	8.14868e-42	1	0.439853	1.02986e-09	0.759332	2.52064e-35	-0.65506	9.9719e-22	-1	0.242656	0.000796457	0	-1.0605	5.20412e-63	-1	0.1567	0.0228574	0	0	0	0
ENSG00000182175	RGMA	1.23366	1.12709e-95	1	1.09004	2.95528e-55	1.43461	1.34676e-138	-0.83514	2.58504e-32	-1	0.203779	0.00575651	0	-0.97876	5.76875e-63	-1	0.404734	2.6354e-13	1	0	0	0
ENSG00000094631	HDAC6	-0.0781531	0.15698	0	0.156955	0.00836638	-0.169216	0.000677172	-1.05361	3.45472e-102	-1	-0.0948154	0.109154	0	-0.8185	6.37472e-63	-1	-0.185878	0.000246782	0	0	0	0
ENSG00000158856	DMTN	0.388389	2.8229e-15	0	0.514604	8.01041e-19	0.356643	8.77925e-14	-0.972964	3.28498e-71	-1	0.227519	2.34666e-05	0	-0.846748	6.70472e-63	-1	0.195773	0.000100249	0	0	0	0
ENSG00000140678	ITGAX	2.23589	5.01558e-52	1	0.85996	9.9946e-20	2.33056	2.40167e-72	3.01668	7.62098e-99	1	0.504029	0.0107849	1	1.64075	7.20885e-63	1	0.598703	2.7867e-08	1	0	0	0
ENSG00000086289	EPDR1	-0.0424435	0.645351	0	0.427733	7.71652e-13	0.588604	3.5799e-22	0.538877	5.65673e-18	1	0.110916	0.193587	0	1.00905	7.3312e-63	1	0.741963	3.02941e-33	1	0	0	0
ENSG00000145817	YIPF5	0.475664	1.98946e-35	0	0.2302	2.49934e-10	0.558131	2.44241e-42	0.840414	1.12227e-112	1	-0.463907	3.6426e-28	-1	0.594951	7.49632e-63	1	-0.381439	3.6655e-23	-1	0	0	0
ENSG00000134884	ARGLU1	-0.155508	0.0142146	0	-0.170472	0.0391805	-0.438872	2.45441e-13	-1.06941	1.43375e-65	-1	-0.0473757	0.605635	0	-1.08437	8.0467e-63	-1	-0.33074	1.22806e-07	-1	0	0	0
ENSG00000011422	PLAUR	0.00293342	0.982244	0	-0.046536	0.498126	0.0903068	0.12191	0.902513	1.83825e-70	1	0.550415	4.67332e-25	1	0.853043	8.15268e-63	1	0.637789	1.66219e-34	1	0	0	0
ENSG00000154767	XPC	1.21694	1.64972e-245	1	0.616673	1.01094e-59	0.981047	2.4925e-166	0.0145889	0.805869	0	0.229343	2.60354e-08	0	-0.585677	8.78127e-63	-1	-0.00654863	0.912976	0	0	0	0
ENSG00000161040	FBXL13	0.337494	0.0446499	0	0.253833	0.0534634	1.11037	1.77638e-08	2.1944	5.76535e-61	1	-1.42382	3.73596e-13	-1	2.11074	9.92691e-63	1	-0.650945	7.98526e-05	-1	0	0	0
ENSG00000168374	ARF4	0.146455	2.25386e-05	0	0.0771997	0.034545	0.32835	3.29328e-24	0.598678	8.23304e-78	1	0.108884	0.00447282	0	0.529423	1.12412e-62	1	0.29078	6.91274e-19	1	0	0	0
ENSG00000106789	CORO2A	0.265729	4.57941e-07	0	0.348822	9.15761e-08	0.823765	9.19489e-68	-0.996907	5.10929e-66	-1	0.19675	0.000655345	0	-0.913814	1.27867e-62	-1	0.754786	2.80519e-57	1	0	0	0
ENSG00000096063	SRPK1	-0.69105	3.77537e-71	-1	-0.239807	3.87815e-10	-0.712765	2.02971e-74	0.199924	1.07892e-07	0	-0.0462934	0.395028	0	0.651166	1.29048e-62	1	-0.068008	0.19259	0	0	0	0
ENSG00000104765	BNIP3L	0.325737	8.59891e-17	0	0.366989	1.22542e-17	0.466608	1.55174e-30	-0.699407	1.44643e-65	-1	-0.510238	2.32129e-35	-1	-0.658155	1.34668e-62	-1	-0.369367	8.10386e-21	-1	0	0	0
ENSG00000126777	KTN1	-0.218905	6.29911e-16	0	-0.137216	3.39929e-06	-0.352294	1.97606e-39	-0.537026	8.55582e-89	-1	0.013555	0.771857	0	-0.455337	1.64199e-62	-1	-0.119834	3.58285e-05	0	0	0	0
ENSG00000164867	NOS3	0.231908	0.0262622	0	0.159011	0.088531	0.360445	0.000213223	1.46593	8.56377e-65	1	-0.00191819	0.995987	0	1.39303	1.79342e-62	1	0.126619	0.284652	0	0	0	0
ENSG00000073905	VDAC1P1	-0.254103	2.955e-07	0	-0.191636	7.61622e-05	-0.204585	8.39406e-05	0.716338	1.85951e-55	1	-0.286085	2.31062e-08	-1	0.778805	1.94474e-62	1	-0.236567	6.72551e-06	0	0	0	0
ENSG00000123983	ACSL3	-0.56453	6.22274e-83	-1	-0.0584773	0.158607	-0.686382	2.34207e-116	-1.03496	6.77615e-255	-1	-0.126904	5.99847e-05	0	-0.528903	2.37654e-62	-1	-0.248757	4.88942e-15	0	0	0	0
ENSG00000182759	MAFA	0.701169	3.16713e-10	1	0.224642	0.261484	0.493394	9.00019e-06	-1.66241	4.33789e-34	-1	0.262229	0.0588189	0	-2.13894	2.85192e-62	-1	0.0544542	0.738339	0	0	0	0
ENSG00000170027	YWHAG	-0.328814	8.8451e-29	0	-0.0896671	0.00613812	-0.200243	1.2277e-11	0.247226	3.05758e-17	0	0.187478	9.80478e-10	0	0.486373	4.5268e-62	1	0.31605	3.47124e-26	1	0	0	0
ENSG00000075785	RAB7A	0.26086	4.50771e-14	0	0.116854	0.00112467	0.329054	1.84611e-22	0.689878	2.75086e-95	1	0.125926	0.00121449	0	0.545872	4.87935e-62	1	0.194121	2.75407e-08	0	0	0	0
ENSG00000011114	BTBD7	-0.283906	9.85246e-09	0	0.0102051	0.92135	-0.257206	1.97023e-07	-1.1933	4.42547e-113	-1	0.0185413	0.831015	0	-0.899189	5.08337e-62	-1	0.0452413	0.519382	0	0	0	0
ENSG00000090924	PLEKHG2	0.106055	0.0596815	0	0.0808094	0.267015	-0.12829	0.0181048	-0.838089	1.93953e-57	-1	0.139542	0.0167827	0	-0.863334	5.255e-62	-1	-0.0948036	0.115248	0	0	0	0
ENSG00000185219	ZNF445	0.0888317	0.129357	0	-0.0673869	0.36539	-0.353027	1.72799e-12	-0.709675	2.20923e-42	-1	0.25133	2.17385e-06	1	-0.865893	5.28896e-62	-1	-0.190529	0.000434153	0	0	0	0
ENSG00000106991	ENG	0.423024	1.54163e-06	0	-0.0886981	0.938701	0.574846	7.24108e-11	-7.25689	2.07926e-59	-1	-0.24791	0.0182842	0	-7.76861	5.49026e-62	-1	-0.0960881	0.399477	0	0	0	0
ENSG00000140022	STON2	1.06035	5.00624e-59	1	0.772136	1.15525e-23	0.967689	2.8582e-50	-0.806116	1.55942e-26	-1	0.0967349	0.326964	0	-1.09433	5.97359e-62	-1	0.00406955	0.973217	0	0	0	0
ENSG00000176393	RNPEP	0.484295	2.75175e-31	0	0.230989	1.459e-06	0.670038	5.0737e-58	-0.447766	8.53052e-24	-1	-0.149487	0.0025653	0	-0.701072	6.44168e-62	-1	0.0362565	0.530897	0	0	0	0
ENSG00000105642	KCNN1	0.342998	1.95791e-05	0	0.165566	0.206093	0.491594	2.00892e-10	-1.28726	1.97019e-44	-1	0.0162735	0.917468	0	-1.46469	7.30785e-62	-1	0.16487	0.0598966	0	0	0	0
ENSG00000100201	DDX17	0.0523655	0.142091	0	0.0804243	0.0273808	-0.332341	2.45676e-27	-0.532151	2.27761e-68	-1	-0.124632	0.000200486	0	-0.504092	7.45392e-62	-1	-0.509339	7.06283e-63	-1	0	0	0
ENSG00000213593	TMX2	-0.466787	7.95336e-21	0	-0.219363	7.45403e-06	-0.438736	1.11677e-18	0.55768	5.59625e-33	1	0.00670132	0.947643	0	0.805104	8.02175e-62	1	0.0347518	0.65046	0	0	0	0
ENSG00000061794	MRPS35	-0.395662	4.38181e-24	0	-0.171864	1.03191e-05	-0.232345	7.78449e-09	0.410909	9.9221e-29	1	-0.15485	0.000283962	0	0.634707	8.36671e-62	1	0.00846659	0.904138	0	0	0	0
ENSG00000001036	FUCA2	-0.227222	5.02922e-07	0	0.0288515	0.643911	0.0489324	0.380588	0.44919	1.94688e-26	1	-0.107596	0.0433837	0	0.705263	8.37126e-62	1	0.168559	0.000418023	0	0	0	0
ENSG00000173638	SLC19A1	-0.861457	9.20861e-55	-1	-0.39132	6.65168e-14	-0.595868	9.77444e-30	0.44556	2.87961e-18	1	0.22103	9.78376e-05	0	0.915696	8.90347e-62	1	0.486619	4.77441e-17	1	0	0	0
ENSG00000135424	ITGA7	0.841784	6.21326e-44	1	0.0784508	0.393847	0.332794	6.34662e-08	-0.261289	0.000166958	-1	0.292999	2.05217e-05	1	-1.02462	9.39661e-62	-1	-0.215992	0.000604866	0	0	0	0
ENSG00000181827	RFX7	0.394416	2.02505e-13	0	0.35441	2.33719e-08	0.513472	1.20546e-13	-0.872797	3.50689e-51	-1	-1.61501	1.09512e-142	-1	-0.912803	9.40199e-62	-1	-1.49596	4.24252e-147	-1	0	0	0
ENSG00000108219	TSPAN14	-0.030449	0.552333	0	-0.075523	0.131843	-0.0419883	0.382169	-0.597899	1.41148e-54	-1	-0.0597057	0.243115	0	-0.642973	1.02979e-61	-1	-0.0712449	0.121297	0	0	0	0
ENSG00000164904	ALDH7A1	-0.429363	2.9391e-28	0	0.0504514	0.422359	-0.297733	4.64755e-14	-1.18477	2.05131e-180	-1	-0.0998893	0.029976	0	-0.704952	1.04577e-61	-1	0.03174	0.588237	0	0	0	0
ENSG00000127922	SEM1	0.0690985	0.141419	0	0.0649692	0.162532	0.0707546	0.160303	0.632518	1.17071e-61	1	-0.486625	2.19065e-31	-1	0.628388	1.06775e-61	1	-0.484969	2.19234e-32	-1	0	0	0
ENSG00000166073	GPR176	0.242796	3.82046e-07	0	-0.313281	2.45141e-13	0.235059	3.91266e-07	1.27822	1.15359e-188	1	0.224222	9.01733e-06	0	0.722146	1.09887e-61	1	0.216485	5.48928e-06	0	0	0	0
ENSG00000204682	MIR1915HG	-0.630578	2.72406e-29	-1	0.337783	3.39802e-05	0.20689	0.000189309	-2.0581	1.59831e-211	-1	0.0519497	0.530118	0	-1.08974	1.34601e-61	-1	0.889417	2.31561e-58	1	0	0	0
ENSG00000179981	TSHZ1	-0.392366	1.81313e-09	0	-0.423697	3.72162e-07	-0.478352	1.59965e-12	-1.19483	2.9381e-68	-1	-0.273179	9.45275e-05	-1	-1.22616	1.40684e-61	-1	-0.359165	3.87748e-07	-1	0	0	0
ENSG00000118946	PCDH17	2.20369	2.84769e-101	1	0.895103	2.38715e-13	1.47329	1.86563e-59	-0.267695	0.0612505	0	0.931035	5.45917e-16	1	-1.57628	1.49193e-61	-1	0.200629	0.0376139	0	0	0	0
ENSG00000144893	MED12L	0.0815641	0.457521	0	0.0622923	0.728692	-0.29578	0.000758636	-1.61471	2.83347e-59	-1	0.195522	0.0537722	0	-1.63398	1.53976e-61	-1	-0.181822	0.0670285	0	0	0	0
ENSG00000179933	C14orf119	0.322614	8.94348e-07	0	0.15437	0.0873779	0.419038	7.93467e-11	-0.952224	2.40459e-42	-1	-0.0277895	0.814222	0	-1.12047	1.60817e-61	-1	0.0686346	0.422581	0	0	0	0
ENSG00000112541	PDE10A	-0.274161	1.58208e-06	0	-0.101253	0.0902709	-0.253844	1.51379e-05	0.699359	1.62772e-42	1	-0.135062	0.0431843	0	0.872267	1.76279e-61	1	-0.114746	0.0969701	0	0	0	0
ENSG00000129559	NEDD8	0.00797896	0.933069	0	-0.0644588	0.514627	0.0262161	0.753857	-0.980988	1.16841e-54	-1	0.0720367	0.394792	0	-1.05343	1.80751e-61	-1	0.0902738	0.220729	0	0	0	0
ENSG00000100938	GMPR2	0.325559	5.67001e-07	0	0.15858	0.0812614	0.42571	3.66118e-11	-0.953724	4.14334e-42	-1	-0.0812483	0.39099	0	-1.1207	1.81948e-61	-1	0.0189022	0.854828	0	0	0	0
ENSG00000204767	INSYN2B	1.07326	1.85426e-06	1	-0.567547	1.53912e-05	0.420076	0.244549	4.23763	6.02498e-109	1	-0.846383	0.0101738	-1	2.59682	1.85883e-61	1	-1.49957	6.75458e-10	-1	0	0	0
ENSG00000106636	YKT6	-0.0496875	0.111863	0	0.0326299	0.341062	-0.0285888	0.399965	0.346467	1.15233e-40	1	0.0548123	0.104935	0	0.428785	2.08629e-61	1	0.075911	0.0119015	0	0	0	0
ENSG00000163923	RPL39L	-1.31968	6.82373e-65	-1	-0.264101	0.0005193	-1.73512	2.60069e-94	0.232337	0.00167188	0	-0.175148	0.0432684	0	1.28791	2.33224e-61	1	-0.590593	4.61397e-10	-1	0	0	0
ENSG00000069424	KCNAB2	0.3602	9.04941e-07	0	0.140323	0.0503356	0.498567	6.38505e-13	1.27697	1.00923e-81	1	0.147033	0.112688	0	1.05709	2.37549e-61	1	0.2854	7.55187e-05	1	0	0	0
ENSG00000074590	NUAK1	-0.353567	4.37888e-19	0	-0.0305778	0.660728	-0.226104	4.83331e-09	-1.03121	3.29741e-136	-1	0.244553	9.169e-10	0	-0.708223	2.55525e-61	-1	0.372016	1.09235e-20	1	0	0	0
ENSG00000056998	GYG2	-0.336505	0.00013901	0	0.180374	0.280468	-0.160836	0.0817475	-2.27555	4.96489e-100	-1	0.248905	0.00810148	0	-1.75867	2.56549e-61	-1	0.424574	1.37801e-06	1	0	0	0
ENSG00000100297	MCM5	-2.6886	0	-1	-1.10616	5.22587e-177	-3.44884	0	-0.854393	1.73236e-129	-1	0.196116	9.38677e-08	0	0.728047	2.65586e-61	1	-0.564124	1.7776e-29	-1	0	0	0
ENSG00000145781	COMMD10	-0.474973	2.91068e-15	0	-0.148022	0.116708	-0.333207	4.44367e-08	-1.48082	3.56432e-111	-1	-0.062367	0.475682	0	-1.15387	3.67095e-61	-1	0.0793985	0.329248	0	0	0	0
ENSG00000230257	NFE4	0.579041	0.000270576	1	0.302675	0.0136337	0.439407	0.233162	2.30919	5.40538e-65	1	-2.47695	1.92323e-21	-1	2.03282	3.75917e-61	1	-2.61658	5.59875e-32	-1	0	0	0
ENSG00000178202	POGLUT3	-0.866519	1.01043e-54	-1	-0.17669	0.0399479	-0.591193	4.20689e-29	-1.79458	1.30987e-185	-1	0.266112	1.92054e-06	1	-1.10475	4.49016e-61	-1	0.541438	7.67382e-21	1	0	0	0
ENSG00000119280	C1orf198	-0.345567	2.81984e-12	0	-0.0204239	0.832547	-0.607278	1.44897e-37	-1.21594	7.62437e-119	-1	0.336205	5.88072e-12	1	-0.890793	4.52085e-61	-1	0.0744945	0.244251	0	0	0	0
ENSG00000166900	STX3	0.566691	1.97278e-52	1	0.223283	2.06004e-10	0.649447	1.8621e-66	0.909286	2.29385e-138	1	-0.139712	0.0019217	0	0.565878	4.66993e-61	1	-0.056956	0.212514	0	0	0	0
ENSG00000147684	NDUFB9	-0.0759267	0.0183125	0	0.0973897	0.00209533	0.0158857	0.706372	0.297685	4.67352e-25	1	-0.171861	2.75041e-08	0	0.471002	4.9277e-61	1	-0.0800486	0.0164456	0	0	0	0
ENSG00000172893	DHCR7	-0.394771	2.05845e-24	0	-0.153499	0.000821073	-0.116077	0.00580148	-0.906499	6.3067e-118	-1	-0.194599	2.61952e-06	0	-0.665227	8.37676e-61	-1	0.0840954	0.072071	0	0	0	0
ENSG00000125304	TM9SF2	-0.0687578	0.104815	0	0.0809167	0.0948971	0.00227297	0.981901	-0.770931	4.86651e-93	-1	-0.0828334	0.0672103	0	-0.621256	8.53545e-61	-1	-0.0118026	0.846241	0	0	0	0
ENSG00000261236	BOP1	-0.440972	1.3255e-39	0	-0.34014	1.07095e-24	-0.480052	2.4073e-48	0.447311	9.94699e-43	1	0.303103	2.7317e-19	1	0.548143	8.55737e-61	1	0.264023	2.39624e-14	1	0	0	0
ENSG00000131368	MRPS25	-0.539448	2.74521e-26	-1	-0.286434	3.98473e-09	-0.240934	3.94244e-06	0.565583	5.04124e-33	1	-0.115742	0.0573427	0	0.818597	9.21924e-61	1	0.182772	0.00138673	0	0	0	0
ENSG00000197746	PSAP	0.746457	8.33582e-301	1	0.331895	5.61469e-62	0.715088	2.8436e-274	0.741442	3.10488e-296	1	-0.0767671	0.00107014	0	0.32688	1.02093e-60	1	-0.108136	3.29993e-07	0	0	0	0
ENSG00000125505	MBOAT7	0.162354	3.94457e-08	0	0.145206	7.81155e-07	0.236205	1.98408e-16	0.475881	1.15157e-63	1	0.073552	0.0365785	0	0.458732	1.25603e-60	1	0.147403	8.34829e-07	0	0	0	0
ENSG00000103423	DNAJA3	-0.303269	9.07554e-13	0	-0.154044	0.000348311	-0.0649894	0.179889	0.52204	6.5307e-39	1	0.208725	2.01082e-06	0	0.671265	1.98595e-60	1	0.447004	1.64776e-26	1	0	0	0
ENSG00000123136	DDX39A	-0.966265	5.32486e-155	-1	-0.414266	6.85047e-32	-1.23214	2.86416e-247	0.0625663	0.116156	0	0.120797	0.00171721	0	0.614566	2.56133e-60	1	-0.145081	0.000922444	0	0	0	0
ENSG00000019505	SYT13	-0.255186	0.45101	0	-0.0382938	0.875899	0.34989	0.317886	3.22549	4.38605e-58	1	-0.623434	0.0651658	0	3.44238	3.01683e-60	1	-0.0183584	0.971703	0	0	0	0
ENSG00000165661	QSOX2	-0.437687	6.64479e-22	0	-0.166415	0.000225536	-0.206639	4.70667e-06	0.453315	9.06251e-27	1	0.111085	0.0345938	0	0.724587	3.11107e-60	1	0.342133	2.73577e-13	1	0	0	0
ENSG00000128340	RAC2	0.900474	1.97445e-11	1	0.283832	0.47544	1.20586	1.78815e-22	-2.8006	1.4317e-34	-1	0.344106	0.040044	1	-3.41724	3.1859e-60	-1	0.649497	1.36935e-07	1	0	0	0
ENSG00000198576	ARC	2.16339	0	1	0.538103	8.79088e-58	1.90767	0	1.11538	1.60363e-181	1	0.520155	5.87489e-36	1	-0.509906	3.6544e-60	-1	0.264432	4.33987e-18	1	0	0	0
ENSG00000164111	ANXA5	0.393638	2.20028e-78	0	0.0633295	0.00966894	0.381183	2.08956e-72	-0.0138457	0.649801	0	-0.111243	1.78063e-06	0	-0.344155	4.15903e-60	-1	-0.123699	1.57106e-08	0	0	0	0
ENSG00000198730	CTR9	-0.110034	0.00653025	0	-0.0718441	0.0846218	-0.0447641	0.342577	0.546932	3.63606e-54	1	-0.0644505	0.192389	0	0.585121	4.21638e-60	1	0.000818999	0.996284	0	0	0	0
ENSG00000188624	IGFL3	2.07217	4.07171e-31	1	-0.0646031	0.909353	0.698902	0.00017115	-2.06238	1.92178e-14	-1	0.461508	0.0508273	0	-4.19916	4.82272e-60	-1	-0.911762	8.31558e-08	-1	0	0	0
ENSG00000162738	VANGL2	0.399466	2.51291e-15	0	0.349948	2.12046e-09	0.166	0.00193222	-0.791383	1.56943e-48	-1	0.10719	0.0969725	0	-0.840901	5.23619e-60	-1	-0.126275	0.0263277	0	0	0	0
ENSG00000172974	VDAC2P5	-0.409092	5.03721e-43	0	-0.104512	0.000948462	-0.261635	3.38919e-19	0.179176	9.94151e-10	0	0.120882	0.000155798	0	0.483757	5.97215e-60	1	0.268339	2.03843e-18	1	0	0	0
ENSG00000189306	RRP7A	-0.765931	3.4019e-60	-1	-0.417168	3.62592e-20	-0.70216	3.35207e-53	0.417173	9.39714e-21	1	0.184634	0.000210206	0	0.765936	6.34298e-60	1	0.248406	1.08115e-06	0	0	0	0
ENSG00000162772	ATF3	1.44466	5.2228e-103	1	0.255527	0.00104508	0.309639	1.43773e-05	0.120646	0.162061	0	0.290217	0.000268485	1	-1.06849	7.01451e-60	-1	-0.844809	8.11027e-39	-1	0	0	0
ENSG00000146197	SCUBE3	1.07104	3.86625e-20	1	0.0341447	0.910398	1.184	5.05969e-31	-1.29635	3.04237e-17	-1	0.708949	1.92602e-08	1	-2.33324	7.48481e-60	-1	0.821915	4.25502e-16	1	0	0	0
ENSG00000148358	GPR107	-0.0146425	0.804403	0	0.178081	5.18736e-06	-0.0272091	0.620993	0.417356	3.6673e-28	1	-0.103379	0.0286104	0	0.610079	7.90986e-60	1	-0.115946	0.00878468	0	0	0	0
ENSG00000115596	WNT6	0.107392	0.579997	0	-0.577728	0.0849056	-0.833162	1.16022e-06	-3.09698	7.25534e-53	-1	-0.768941	1.34826e-06	-1	-3.7821	1.0513e-59	-1	-1.70949	1.9168e-26	-1	0	0	0
ENSG00000163320	CGGBP1	-0.153337	9.9163e-05	0	0.0950977	0.0478389	-0.238633	7.23724e-10	-0.880391	2.95708e-115	-1	-0.122534	0.00456202	0	-0.631956	1.29071e-59	-1	-0.20783	1.93744e-07	0	0	0	0
ENSG00000147526	TACC1	0.0312703	0.533425	0	-0.205008	1.29673e-06	0.113334	0.00397937	-0.390705	1.02839e-24	-1	0.0180135	0.781884	0	-0.626983	1.32142e-59	-1	0.100078	0.0161802	0	0	0	0
ENSG00000156140	ADAMTS3	-0.877367	6.08605e-24	-1	-0.133135	0.144265	-0.499322	1.44959e-09	0.619674	5.39199e-16	1	0.137697	0.186778	0	1.36391	1.43315e-59	1	0.515742	2.99569e-08	1	0	0	0
ENSG00000111249	CUX2	0.438319	0.00253881	0	1.05032	0.0172324	0.192511	0.276897	-4.54793	4.52774e-45	-1	-0.315954	0.0759924	0	-3.93593	1.47901e-59	-1	-0.561763	0.000125537	-1	0	0	0
ENSG00000143418	CERS2	-0.235041	1.52775e-13	0	-0.102796	0.00188374	-0.588802	7.26248e-77	0.368314	3.18431e-34	1	0.0696476	0.0703591	0	0.500558	2.13046e-59	1	-0.284114	1.36548e-17	-1	0	0	0
ENSG00000136143	SUCLA2	-0.314699	7.56161e-06	0	-0.145958	0.192255	-0.33126	1.33409e-06	-1.46281	2.63393e-82	-1	0.138033	0.097515	0	-1.29407	2.88778e-59	-1	0.121472	0.154091	0	0	0	0
ENSG00000266074	BAHCC1	0.210224	0.0105396	0	0.013732	0.934533	-0.0438717	0.698163	-1.16966	4.83324e-43	-1	-0.220465	0.0161567	0	-1.36615	3.20456e-59	-1	-0.474561	2.26803e-09	-1	0	0	0
ENSG00000132561	MATN2	-0.811371	3.03228e-17	-1	-0.726972	1.31313e-06	-1.10479	7.58448e-33	-2.17706	2.88891e-87	-1	0.431255	8.50462e-06	1	-2.09266	4.07251e-59	-1	0.137839	0.287871	0	0	0	0
ENSG00000173465	ZNRD2	-0.197677	0.00320104	0	-0.117109	0.0790178	0.237743	0.000237862	0.87619	4.38941e-52	1	-0.138963	0.072938	0	0.956759	4.07754e-59	1	0.296457	5.70028e-06	1	0	0	0
ENSG00000165512	ZNF22	-0.373665	1.24819e-17	0	-0.0636851	0.342614	-0.45733	6.75558e-25	-1.07433	8.42275e-123	-1	-0.125637	0.0125711	0	-0.764352	4.27991e-59	-1	-0.209302	1.23197e-05	0	0	0	0
ENSG00000102178	UBL4A	-0.112749	0.00402623	0	0.0846958	0.0336604	-0.107719	0.00515888	0.369445	5.98634e-26	1	0.114925	0.00529805	0	0.566889	4.35854e-59	1	0.119955	0.00275296	0	0	0	0
ENSG00000167100	SAMD14	0.229042	0.0439516	0	0.276074	0.130635	0.437694	2.36881e-05	-2.02602	2.87415e-56	-1	-0.0156258	0.941599	0	-1.97899	4.82338e-59	-1	0.193025	0.104626	0	0	0	0
ENSG00000186480	INSIG1	-1.0449	2.91531e-57	-1	0.0437219	0.736588	-1.06827	2.00877e-49	-2.30995	5.2509e-223	-1	-0.89069	1.95414e-41	-1	-1.22133	5.39379e-59	-1	-0.914053	1.87657e-35	-1	0	0	0
ENSG00000101938	CHRDL1	-1.22656	1.44775e-21	-1	-0.342136	0.00187755	-0.824921	1.95877e-12	1.10168	9.33837e-26	1	0.266571	0.0484456	1	1.9861	5.73047e-59	1	0.668208	2.07605e-06	1	0	0	0
ENSG00000146112	PPP1R18	0.31608	2.89538e-13	0	0.0136638	0.836947	0.252873	1.11694e-08	0.960666	6.14788e-120	1	-0.0848436	0.135233	0	0.65825	6.01067e-59	1	-0.14805	0.00148051	0	0	0	0
ENSG00000178401	DNAJC22	0.413874	0.00409231	0	-0.0682897	0.824809	0.289882	0.0530337	-2.13942	4.97112e-40	-1	0.184458	0.335055	0	-2.62159	6.23271e-59	-1	0.0604662	0.77069	0	0	0	0
ENSG00000146072	TNFRSF21	0.15725	0.0335019	0	0.0601883	0.4497	0.388776	2.15301e-09	1.07671	2.30637e-68	1	0.0876879	0.357423	0	0.979645	6.28126e-59	1	0.319215	1.71192e-06	1	0	0	0
ENSG00000214110	LDHAP4	-0.585825	6.98059e-65	-1	-0.261832	2.131e-14	-0.54009	5.95798e-55	0.235946	2.46037e-12	0	-0.0613556	0.167569	0	0.55994	6.32826e-59	1	-0.0156205	0.786066	0	0	0	0
ENSG00000182628	SKA2	-1.18135	3.85976e-154	-1	-0.846889	1.24007e-60	-1.67944	4.28016e-271	-1.16456	1.52599e-149	-1	-0.20006	1.83804e-05	0	-0.830099	7.48045e-59	-1	-0.698152	4.08501e-43	-1	0	0	0
ENSG00000149792	MRPL49	0.216007	1.20129e-10	0	0.225482	1.98287e-12	0.19548	2.82548e-09	0.498001	8.2551e-54	1	0.172284	1.31804e-06	0	0.507476	7.54879e-59	1	0.151757	8.68516e-06	0	0	0	0
ENSG00000099337	KCNK6	0.895513	2.25124e-21	1	0.610823	5.93956e-06	0.863139	3.51574e-22	-1.38103	2.14416e-31	-1	0.395899	0.000241457	1	-1.66572	8.07638e-59	-1	0.363525	7.79537e-05	1	0	0	0
ENSG00000115461	IGFBP5	0.868434	5.1751e-23	1	-0.154441	0.166002	0.725136	2.2513e-16	-0.392049	1.97448e-05	-1	0.055258	0.71189	0	-1.41492	8.16186e-59	-1	-0.0880392	0.47339	0	0	0	0
ENSG00000137337	MDC1	-1.04009	4.72767e-146	-1	-0.773733	1.64022e-88	-1.57612	3.2904e-301	0.401349	1.23485e-25	1	-0.0856052	0.0806039	0	0.66771	8.47634e-59	1	-0.621631	2.11361e-43	-1	0	0	0
ENSG00000117020	AKT3	-0.16983	0.000113833	0	0.0176989	0.816906	-0.28327	2.7053e-11	-0.901963	6.26056e-95	-1	0.0499445	0.41385	0	-0.714434	8.49528e-59	-1	-0.0634958	0.245677	0	0	0	0
ENSG00000283740	TAF11L11	5.80513	1.44316e-58	1	1.2224	0.0407732	4.95269	6.50211e-44	-1.39109	0.0108909	-1	0.102736	0.900202	0	-5.97382	8.79911e-59	-1	-0.74971	0.0282516	-1	0	0	0
ENSG00000120137	PANK3	-0.497415	1.28867e-40	0	-0.17027	9.51362e-05	-0.433703	3.22922e-31	-0.960981	7.28396e-142	-1	-0.0260486	0.668771	0	-0.633836	9.3353e-59	-1	0.0376627	0.482182	0	0	0	0
ENSG00000179364	PACS2	0.579468	9.19292e-18	1	0.192215	0.032329	0.486441	7.35192e-13	-0.742784	6.88185e-24	-1	0.0374081	0.755906	0	-1.13004	9.90945e-59	-1	-0.0556194	0.554892	0	0	0	0
ENSG00000178498	DTX3	0.598993	8.98675e-20	1	0.411026	4.74614e-07	0.565564	2.09675e-17	-0.917639	2.73326e-35	-1	-0.0747728	0.468269	0	-1.10561	1.05239e-58	-1	-0.108202	0.172343	0	0	0	0
ENSG00000128595	CALU	-0.254248	6.44153e-23	0	0.0105077	0.796082	-0.292814	1.23605e-30	0.14542	1.63438e-08	0	0.0942063	0.000924854	0	0.410176	1.12132e-58	1	0.0556404	0.0738802	0	0	0	0
ENSG00000118194	TNNT2	0.038233	0.837568	0	-0.613811	0.226975	0.0321271	0.87176	-4.46908	4.89017e-66	-1	-0.444528	0.00174544	-1	-5.12113	1.17754e-58	-1	-0.450634	0.00091729	-1	0	0	0
ENSG00000148337	CIZ1	-0.153245	2.92205e-06	0	-0.0711836	0.084009	-0.349718	7.77118e-28	-0.6123	3.12558e-80	-1	-0.0104974	0.859451	0	-0.530238	1.21459e-58	-1	-0.206971	5.82221e-10	0	0	0	0
ENSG00000189091	SF3B3	-0.56491	7.93867e-114	-1	-0.186668	2.05429e-13	-0.583877	1.52765e-129	0.029408	0.344808	0	0.344194	2.0261e-45	1	0.40765	1.24999e-58	1	0.325227	3.97049e-37	1	0	0	0
ENSG00000118680	MYL12B	0.322291	1.59942e-38	0	-0.0347679	0.2996	0.324479	3.2545e-38	-0.044189	0.13746	0	-0.178718	1.51188e-11	0	-0.401248	1.3706e-58	-1	-0.176529	4.76692e-12	0	0	0	0
ENSG00000122257	RBBP6	0.742343	1.67222e-80	1	0.00311481	0.965678	0.590728	2.23816e-51	0.110559	0.0137052	0	0.0514324	0.390448	0	-0.628669	1.39634e-58	-1	-0.100183	0.0213036	0	0	0	0
ENSG00000084733	RAB10	-0.153627	1.32945e-05	0	-0.0203303	0.688762	-0.0731168	0.0586635	0.402522	5.99359e-34	1	-0.0643552	0.14386	0	0.535819	1.96438e-58	1	0.0161554	0.763807	0	0	0	0
ENSG00000173559	NABP1	0.874964	8.91385e-51	1	0.0652153	0.31624	0.879905	1.31538e-56	1.63212	8.22591e-188	1	0.274243	4.95198e-05	1	0.822368	2.10269e-58	1	0.279184	5.05811e-07	1	0	0	0
ENSG00000120949	TNFRSF8	-1.21318	3.11427e-13	-1	-0.91075	2.17764e-16	-1.50124	2.43944e-15	2.15982	2.15394e-70	1	-0.318577	0.0805411	0	2.46225	2.37707e-58	1	-0.606628	0.00820348	-1	0	0	0
ENSG00000236552	RPL13AP5	0.30376	1.78512e-33	0	0.128413	2.01868e-06	0.0827797	0.00239465	-0.229277	2.74145e-19	0	-0.121775	1.00989e-05	0	-0.404624	2.48976e-58	-1	-0.342755	9.75875e-42	-1	0	0	0
ENSG00000179344	HLA-DQB1	2.05247	3.25631e-34	1	0.606973	0.0416564	0.914595	4.29704e-05	-1.69309	5.34968e-13	-1	-1.11459	9.36729e-07	-1	-3.13858	2.50598e-58	-1	-2.25247	4.94855e-39	-1	0	0	0
ENSG00000179627	ZBTB42	0.013262	0.938668	0	0.170587	0.451423	-0.0188546	0.908205	-2.30998	4.82862e-64	-1	0.12626	0.40857	0	-2.15265	2.54864e-58	-1	0.0941433	0.525642	0	0	0	0
ENSG00000197785	ATAD3A	-0.863494	4.44671e-66	-1	-0.303396	4.66708e-10	-0.850423	7.19478e-67	0.254949	9.42641e-08	1	0.122518	0.0306024	0	0.815047	2.62647e-58	1	0.13559	0.0281203	0	0	0	0
ENSG00000176422	SPRYD4	0.534746	5.12371e-14	1	0.251076	8.13923e-05	0.74095	8.6742e-25	1.28269	7.44682e-83	1	-0.217926	0.0144441	0	0.999019	2.74999e-58	1	-0.0117216	0.920277	0	0	0	0
ENSG00000179409	GEMIN4	-1.41732	5.42072e-149	-1	-0.58375	4.53819e-30	-1.3464	3.24974e-135	0.0745192	0.210097	0	-0.0395918	0.618694	0	0.908085	2.83636e-58	1	0.0313251	0.740872	0	0	0	0
ENSG00000167011	NAT16	2.1229	8.98664e-67	1	0.550715	5.93607e-09	1.39261	9.70753e-19	3.08488	5.59385e-147	1	-0.898494	2.75297e-07	-1	1.5127	2.97034e-58	1	-1.62878	2.13389e-45	-1	0	0	0
ENSG00000112773	TENT5A	0.915814	9.95618e-30	1	0.935196	4.89789e-42	0.908064	3.79341e-30	1.09187	1.29646e-42	1	0.0779098	0.569114	0	1.11126	3.0047e-58	1	0.0701599	0.500794	0	0	0	0
ENSG00000139746	RBM26	-0.107795	0.0417814	0	-0.0926595	0.164437	-0.167316	0.000599898	-0.821777	1.21281e-62	-1	0.182844	0.000373964	0	-0.806641	3.01316e-58	-1	0.123323	0.0218742	0	0	0	0
ENSG00000101361	NOP56	-0.66983	1.4259e-102	-1	-0.395836	4.74e-38	-0.54658	4.06161e-70	0.233053	2.68263e-14	0	0.043731	0.308326	0	0.507047	3.25714e-58	1	0.166981	8.14095e-07	0	0	0	0
ENSG00000052841	TTC17	-0.0886609	0.167703	0	-0.153493	0.0038862	-0.168248	0.00337335	0.879668	6.1918e-70	1	0.0687335	0.36875	0	0.814837	3.44629e-58	1	-0.010854	0.908319	0	0	0	0
ENSG00000198369	SPRED2	0.262436	5.2872e-12	0	0.207258	1.87669e-08	0.47372	9.02357e-37	0.628189	3.18927e-66	1	-0.106871	0.0194835	0	0.57301	3.47278e-58	1	0.104413	0.0120803	0	0	0	0
ENSG00000127528	KLF2	-0.524963	5.37618e-05	-1	-0.403804	0.00031244	0.143374	0.384456	1.74708	6.15897e-57	1	-0.583318	1.89319e-05	-1	1.86824	4.46889e-58	1	0.0850195	0.660243	0	0	0	0
ENSG00000164237	CMBL	2.18312	0	1	1.00521	6.61881e-110	2.15175	0	0.528772	7.4183e-25	1	0.331603	1.6293e-09	1	-0.649143	4.53822e-58	-1	0.300229	3.9082e-14	1	0	0	0
ENSG00000138448	ITGAV	0.494261	1.07264e-57	0	0.179024	9.63934e-08	0.465693	1.07024e-50	-0.181741	2.53668e-08	0	-0.0884028	0.0192869	0	-0.496978	4.7265e-58	-1	-0.116971	0.000456648	0	0	0	0
ENSG00000184916	JAG2	-0.220072	0.065216	0	0.343368	0.0848594	-0.112841	0.391054	-2.70596	6.02058e-84	-1	0.0752353	0.65451	0	-2.14252	4.78047e-58	-1	0.182466	0.160768	0	0	0	0
ENSG00000115419	GLS	0.135954	0.000296963	0	-0.105555	0.0116384	-0.0426935	0.345	-0.334672	2.35332e-20	-1	-0.0222927	0.713729	0	-0.576181	4.79772e-58	-1	-0.200941	6.99697e-08	0	0	0	0
ENSG00000126067	PSMB2	-0.419969	4.21429e-37	0	-0.091944	0.0114536	-0.381994	3.01666e-31	0.198311	1.15012e-09	0	0.021234	0.696086	0	0.526335	4.85234e-58	1	0.0592086	0.160396	0	0	0	0
ENSG00000071539	TRIP13	-2.2036	6.99187e-292	-1	-0.994671	1.31728e-70	-3.22944	0	-0.184269	0.00100695	0	-0.03653	0.67428	0	1.02466	6.52503e-58	1	-1.06237	2.1247e-41	-1	0	0	0
ENSG00000065268	WDR18	-0.220804	9.60379e-07	0	-0.198946	0.000173902	-0.192801	4.70819e-05	-0.771051	2.33048e-65	-1	-0.319908	2.91906e-12	-1	-0.749194	7.74387e-58	-1	-0.291905	3.90407e-10	-1	0	0	0
ENSG00000168497	CAVIN2	1.86924	1.92953e-47	1	1.21077	1.18389e-09	1.91973	1.45311e-59	-1.52199	4.92254e-16	-1	0.525417	0.00091232	1	-2.18045	8.76543e-58	-1	0.575899	2.29409e-07	1	0	0	0
ENSG00000143367	TUFT1	-0.115382	0.0536407	0	-0.651659	5.89542e-29	-0.189458	0.000440053	-0.370096	8.43221e-12	-1	0.308926	1.3688e-08	1	-0.906373	9.19594e-58	-1	0.234851	2.40779e-05	0	0	0	0
ENSG00000198467	TPM2	0.469581	1.95342e-66	0	-0.0135173	0.747694	0.421108	5.14306e-55	0.910294	1.6098e-251	1	0.237588	8.13122e-17	0	0.427195	1.0098e-57	1	0.189115	1.05471e-11	0	0	0	0
ENSG00000143753	DEGS1	-0.503073	4.48306e-24	-1	-0.121434	0.0211725	-0.507976	2.95702e-25	0.395309	2.2203e-17	1	0.0864313	0.165186	0	0.776947	1.04437e-57	1	0.0815283	0.212073	0	0	0	0
ENSG00000213406	ANXA2P1	0.55443	4.00524e-18	1	0.314088	8.8326e-05	0.50837	5.20653e-15	-0.820992	6.3418e-31	-1	-0.093948	0.315527	0	-1.06133	1.5167e-57	-1	-0.140008	0.0544823	0	0	0	0
ENSG00000155363	MOV10	-0.0966176	0.0394386	0	0.171067	0.00076363	0.0419038	0.430143	-0.963205	5.86377e-108	-1	0.074958	0.16825	0	-0.695521	1.67924e-57	-1	0.213479	9.2887e-07	0	0	0	0
ENSG00000125037	EMC3	0.115463	0.0337669	0	0.0305263	0.645498	0.27407	5.20109e-08	0.81272	7.74437e-70	1	-0.172863	0.00222807	0	0.727784	1.78574e-57	1	-0.0142561	0.859629	0	0	0	0
ENSG00000168701	TMEM208	-0.0377353	0.72092	0	0.0489303	0.597028	0.168515	0.0425915	0.980645	9.13707e-49	1	-0.246622	0.00337901	0	1.06731	1.81446e-57	1	-0.0403716	0.718631	0	0	0	0
ENSG00000170522	ELOVL6	-0.770037	3.2658e-35	-1	-0.201026	0.00125407	0.030395	0.742138	0.410897	1.17575e-12	1	-0.551957	1.57656e-18	-1	0.979908	1.88444e-57	1	0.248475	0.000401601	0	0	0	0
ENSG00000159784	FAM131B	0.0224299	0.900452	0	0.2223	0.385565	0.293782	0.0300934	-2.62098	1.13961e-62	-1	-0.607779	2.20283e-06	-1	-2.42111	2.04288e-57	-1	-0.336426	0.0102918	-1	0	0	0
ENSG00000158457	TSPAN33	0.679913	2.72532e-14	1	0.353427	0.00567806	0.619975	1.66734e-11	-1.22132	4.58521e-31	-1	-0.165324	0.184379	0	-1.5478	2.18063e-57	-1	-0.225262	0.0216134	0	0	0	0
ENSG00000125912	NCLN	-0.331506	7.98782e-21	0	-0.171454	1.64757e-06	-0.112348	0.00240885	0.394439	3.87381e-31	1	0.0964565	0.0187078	0	0.55449	2.40235e-57	1	0.315614	1.45015e-18	1	0	0	0
ENSG00000111300	NAA25	-0.354443	2.7064e-10	0	-0.184043	0.000707507	-0.257619	2.91343e-06	0.677244	3.2448e-40	1	0.157241	0.01138	0	0.847644	2.54174e-57	1	0.254065	1.69977e-05	1	0	0	0
ENSG00000188976	NOC2L	-0.367182	4.72992e-21	0	-0.259851	1.12183e-11	-0.296121	1.10797e-14	0.502884	1.21345e-41	1	0.189917	3.3937e-06	0	0.610216	2.78326e-57	1	0.260978	9.95737e-11	1	0	0	0
ENSG00000169627	BOLA2B	-0.0925338	0.310769	0	-0.0561203	0.524318	0.0707332	0.447593	1.03124	8.29686e-55	1	-0.0182968	0.896764	0	1.06766	3.35677e-57	1	0.14497	0.0957863	0	0	0	0
ENSG00000198729	PPP1R14C	0.60358	3.74194e-24	1	0.143601	0.069959	0.445814	1.28461e-13	-0.512109	2.1147e-15	-1	0.0428331	0.673696	0	-0.972088	3.54168e-57	-1	-0.114933	0.100248	0	0	0	0
ENSG00000074657	ZNF532	-0.017152	0.745255	0	-0.0191732	0.757879	-0.25213	9.99274e-12	-0.590846	1.85989e-57	-1	-0.0781919	0.0820585	0	-0.592867	3.75133e-57	-1	-0.31317	2.82497e-17	-1	0	0	0
ENSG00000182400	TRAPPC6B	0.246026	0.00288412	0	0.328986	0.00638236	0.135826	0.073524	-1.50509	2.96654e-56	-1	1.02586	1.9814e-44	1	-1.42213	3.97847e-57	-1	0.915658	1.24379e-38	1	0	0	0
ENSG00000172336	POP7	-0.884732	3.71633e-41	-1	-0.384895	4.92268e-10	-0.91174	5.11036e-38	0.539973	3.10237e-19	1	-0.412547	6.74957e-10	-1	1.03981	4.2247e-57	1	-0.439556	9.07386e-09	-1	0	0	0
ENSG00000138336	TET1	-0.325841	0.00485536	0	-0.0244313	0.937995	-0.354238	0.0015663	-2.63085	3.69267e-76	-1	0.159489	0.264884	0	-2.32944	4.74803e-57	-1	0.131093	0.367749	0	0	0	0
ENSG00000214706	IFRD2	-0.798201	1.80005e-155	-1	-0.37556	4.92609e-37	-0.724211	4.14709e-135	0.067096	0.0379768	0	0.163005	9.55135e-08	0	0.489737	6.30768e-57	1	0.236995	1.86094e-13	0	0	0	0
ENSG00000109790	KLHL5	1.0744	4.26013e-176	1	0.317765	1.9225e-15	1.04502	4.62125e-172	0.16361	9.11858e-05	0	0.181631	3.13604e-05	0	-0.593024	6.5026e-57	-1	0.152248	0.000102931	0	0	0	0
ENSG00000136827	TOR1A	0.234684	7.85281e-05	0	0.195147	0.0115103	0.323464	4.42091e-09	-0.927964	5.42517e-49	-1	0.288686	2.15746e-06	1	-0.967501	7.18681e-57	-1	0.377466	1.38679e-11	1	0	0	0
ENSG00000119772	DNMT3A	0.850803	4.56256e-63	1	0.558971	6.57122e-22	0.808248	2.67498e-53	-0.514438	3.82779e-19	-1	-0.208193	0.000848443	0	-0.80627	9.68386e-57	-1	-0.250748	9.31357e-07	-1	0	0	0
ENSG00000103647	CORO2B	2.85952	2.86038e-201	1	0.35636	4.14817e-08	2.34476	2.48778e-143	3.51211	0	1	0.179597	0.256173	0	1.00895	1.01821e-56	1	-0.335162	3.40192e-06	-1	0	0	0
ENSG00000131171	SH3BGRL	0.465784	7.51837e-18	0	0.288115	6.5693e-06	0.451398	4.72746e-17	-0.698971	2.33255e-33	-1	0.0544083	0.520347	0	-0.87664	1.09506e-56	-1	0.0400229	0.603479	0	0	0	0
ENSG00000160255	ITGB2	1.35434	9.64075e-26	1	0.0957972	0.746393	0.99903	7.08232e-19	-1.17014	5.03567e-12	-1	1.04947	1.11892e-14	1	-2.42868	1.14826e-56	-1	0.694167	9.81973e-10	1	0	0	0
ENSG00000122965	RBM19	0.193335	1.60286e-05	0	-0.00461371	0.948559	0.303456	1.51448e-13	0.842377	2.72318e-93	1	0.376862	7.0695e-18	1	0.644428	1.30885e-56	1	0.486983	5.48036e-32	1	0	0	0
ENSG00000157593	SLC35B2	0.22269	2.83176e-07	0	0.176558	2.48096e-05	0.327124	4.03136e-15	0.676999	7.07664e-62	1	0.0933048	0.080956	0	0.630866	1.67555e-56	1	0.197739	5.07938e-06	0	0	0	0
ENSG00000241506	PSMC1P1	-0.397788	1.78633e-21	0	0.0151704	0.853397	-0.260155	2.6654e-10	-1.13444	2.57025e-145	-1	0.142085	0.00189791	0	-0.721479	1.67555e-56	-1	0.279718	1.08781e-10	1	0	0	0
ENSG00000169919	GUSB	-0.235765	1.09165e-06	0	-0.0650595	0.379977	-0.48031	1.25412e-24	-0.97937	1.75618e-86	-1	0.124083	0.023464	0	-0.808665	2.01738e-56	-1	-0.120463	0.0303405	0	0	0	0
ENSG00000118965	WDR35	0.42964	2.79968e-10	0	-0.0391102	0.634298	0.529463	1.48712e-15	1.40186	1.70808e-113	1	0.025774	0.842602	0	0.933105	2.15891e-56	1	0.125597	0.0996641	0	0	0	0
ENSG00000105894	PTN	-0.786361	2.73379e-19	-1	-0.171996	0.330198	-0.826866	1.10045e-19	-2.43222	5.53069e-115	-1	-0.259495	0.00787321	-1	-1.81785	2.44e-56	-1	-0.299999	0.00409364	-1	0	0	0
ENSG00000181924	COA4	-0.199521	6.06456e-05	0	-0.176874	0.000146092	-0.0253851	0.701807	0.698633	5.39901e-56	1	0.0865094	0.155551	0	0.721279	2.44504e-56	1	0.260645	1.34521e-07	1	0	0	0
ENSG00000111344	RASAL1	0.734968	2.15483e-14	1	0.418034	0.0032915	0.90285	9.96111e-23	-1.36107	4.34487e-31	-1	0.187261	0.146126	0	-1.678	3.25174e-56	-1	0.355144	0.000189634	1	0	0	0
ENSG00000105447	GRWD1	-0.567177	4.0581e-44	-1	-0.313045	2.47059e-15	-0.437764	2.61683e-29	0.386444	1.90615e-23	1	0.317772	2.20647e-15	1	0.640576	3.87154e-56	1	0.447186	4.8022e-27	1	0	0	0
ENSG00000197019	SERTAD1	1.73111	1.1979e-238	1	0.483223	1.78326e-19	1.14526	4.10399e-114	0.490202	1.44666e-17	1	0.41329	5.40218e-12	1	-0.75769	4.28579e-56	-1	-0.172562	0.000631961	0	0	0	0
ENSG00000012822	CALCOCO1	2.17461	0	1	0.642139	6.72079e-35	1.92367	2.0943e-248	0.780547	5.21752e-42	1	-0.360064	1.19567e-07	-1	-0.751921	5.81864e-56	-1	-0.611004	1.15372e-37	-1	0	0	0
ENSG00000197142	ACSL5	0.875073	0.0446116	1	0.286465	0.164831	-0.66025	0.42951	4.66399	1.37873e-46	1	-0.908157	0.17706	0	4.07538	5.90935e-56	1	-2.44348	3.55507e-05	-1	0	0	0
ENSG00000269729	AC006262.2	3.6752	1.24401e-107	1	0.8894	8.00094e-08	2.78133	2.79915e-63	0.810311	6.07933e-05	1	0.113839	0.754522	0	-1.97549	6.80585e-56	-1	-0.780028	1.55873e-11	-1	0	0	0
ENSG00000102580	DNAJC3	0.366107	4.04406e-13	0	0.0998389	0.153819	0.399092	2.33735e-15	-0.549612	1.82093e-24	-1	-0.0363398	0.668771	0	-0.81588	7.85407e-56	-1	-0.00335497	0.971776	0	0	0	0
ENSG00000169564	PCBP1	-0.424719	1.3162e-69	0	-0.0820662	0.00202393	-0.333676	1.70839e-43	0.0382749	0.181691	0	-0.0372589	0.258216	0	0.380928	8.62888e-56	1	0.0537836	0.06708	0	0	0	0
ENSG00000165934	CPSF2	-0.152626	0.00228062	0	0.044169	0.570285	-0.0529026	0.364562	-0.97949	4.87944e-88	-1	0.0720139	0.254812	0	-0.782695	8.85522e-56	-1	0.171737	0.000713798	0	0	0	0
ENSG00000049246	PER3	-0.634243	5.45141e-34	-1	-0.119713	0.130854	-0.867028	6.47713e-71	-1.45103	4.364e-147	-1	0.67151	9.90979e-43	1	-0.936499	8.96059e-56	-1	0.438724	4.15275e-16	1	0	0	0
ENSG00000152683	SLC30A6	-0.616276	3.55728e-25	-1	-0.165904	0.00720923	-0.538555	5.03148e-18	0.464866	8.15118e-17	1	-0.325351	1.56398e-07	-1	0.915238	9.78179e-56	1	-0.24763	0.000298003	0	0	0	0
ENSG00000198952	SMG5	-0.111876	0.0056308	0	-0.162802	2.1393e-05	-0.227746	1.88942e-09	0.62364	3.16955e-67	1	0.0662662	0.175532	0	0.572714	9.78218e-56	1	-0.0496036	0.317269	0	0	0	0
ENSG00000134815	DHX34	-0.1163	0.0960969	0	-0.226567	0.000113866	-0.198491	0.00121521	1.01107	2.45537e-72	1	0.377491	7.58148e-10	1	0.900799	1.09052e-55	1	0.2953	2.45079e-06	1	0	0	0
ENSG00000139624	CERS5	1.55974	1.10956e-160	1	0.595696	2.28304e-22	1.2908	2.70998e-115	0.0989051	0.194157	0	0.23742	0.00072929	0	-0.865141	1.1723e-55	-1	-0.0315225	0.698828	0	0	0	0
ENSG00000234072	AC074117.1	0.363771	0.00696258	0	0.0922589	0.492532	0.494281	0.000443084	1.94516	1.57106e-67	1	-0.401671	0.01086	-1	1.67364	1.29131e-55	1	-0.271161	0.0617379	0	0	0	0
ENSG00000130826	DKC1	-0.801739	9.85818e-141	-1	-0.380155	7.58257e-34	-0.721884	7.61675e-122	0.0876697	0.0086351	0	0.260776	9.17882e-17	1	0.509253	1.30534e-55	1	0.34063	9.64168e-25	1	0	0	0
ENSG00000124783	SSR1	0.29073	1.48504e-18	0	0.294447	4.0857e-20	0.54774	5.77544e-64	0.492064	4.61706e-52	1	-0.0653201	0.132542	0	0.495781	1.40884e-55	1	0.19169	9.86896e-09	0	0	0	0
ENSG00000078401	EDN1	0.393556	0.00772995	0	-1.22337	1.0118e-08	0.0643361	0.754651	-1.32979	2.52963e-17	-1	-0.204578	0.297233	0	-2.94671	1.40958e-55	-1	-0.533798	0.000311451	-1	0	0	0
ENSG00000141378	PTRH2	-0.208754	0.000143738	0	-0.091453	0.11288	0.0608408	0.366614	0.666128	1.69778e-42	1	-0.227642	7.8948e-05	0	0.78343	1.5736e-55	1	0.0419535	0.58838	0	0	0	0
ENSG00000152402	GUCY1A2	-0.419916	1.37981e-05	0	-0.454336	0.00308976	-0.438533	1.32382e-05	-1.88878	5.32503e-66	-1	-0.272612	0.0114185	-1	-1.9232	1.65122e-55	-1	-0.291228	0.00823724	-1	0	0	0
ENSG00000069956	MAPK6	-0.0954823	0.0123157	0	0.0983949	0.0085129	0.033481	0.453208	0.333939	6.1988e-23	1	0.0442133	0.374792	0	0.527816	1.85644e-55	1	0.173177	1.97059e-06	0	0	0	0
ENSG00000130202	NECTIN2	-0.144299	3.01183e-05	0	0.0168447	0.772314	-0.200931	1.07574e-09	-0.706037	3.20508e-94	-1	0.220542	8.5544e-11	0	-0.544893	1.95774e-55	-1	0.16391	2.70015e-06	0	0	0	0
ENSG00000116183	PAPPA2	1.37626	9.19016e-20	1	0.562111	1.15435e-07	1.60556	5.32001e-43	2.55913	1.86122e-73	1	1.12396	2.09505e-12	1	1.74498	2.06781e-55	1	1.35326	2.2621e-32	1	0	0	0
ENSG00000170275	CRTAP	0.308288	1.15592e-25	0	0.248107	9.56129e-18	0.377369	5.6467e-38	0.504806	5.18497e-68	1	-0.0373248	0.392847	0	0.444625	2.1314e-55	1	0.0317559	0.426857	0	0	0	0
ENSG00000055950	MRPL43	-0.176054	9.14261e-05	0	-0.0122568	0.854313	-0.00115872	0.994942	0.483481	1.96866e-32	1	-0.0969202	0.0682633	0	0.647278	2.2279e-55	1	0.077975	0.144965	0	0	0	0
ENSG00000167632	TRAPPC9	0.504196	4.26303e-18	1	0.215213	0.00333127	0.698593	1.20921e-32	-0.65008	1.04267e-24	-1	-0.218061	0.00155662	0	-0.939063	2.36097e-55	-1	-0.0236638	0.792218	0	0	0	0
ENSG00000174684	B4GAT1	0.139337	0.0232774	0	0.34342	1.83904e-06	0.499871	1.19486e-20	-1.14198	7.53907e-74	-1	0.031774	0.741428	0	-0.937902	2.50485e-55	-1	0.392307	5.34976e-13	1	0	0	0
ENSG00000123505	AMD1	-0.661056	8.23597e-52	-1	-0.227974	2.67818e-07	-0.401537	4.58805e-20	0.251329	4.62224e-09	1	-0.0851438	0.120547	0	0.684411	2.5126e-55	1	0.174375	0.000352791	0	0	0	0
ENSG00000196923	PDLIM7	0.224745	1.11121e-10	0	-0.0905115	0.0297707	0.0538549	0.185149	-0.227804	1.52529e-10	0	0.230297	1.46541e-10	0	-0.543061	2.73565e-55	-1	0.0594065	0.159092	0	0	0	0
ENSG00000244306	DUXAP10	0.924433	3.7046e-76	1	0.290663	3.30717e-07	0.850892	2.16234e-72	-0.144145	0.0161694	0	0.442417	1.53783e-16	1	-0.777915	3.08537e-55	-1	0.368876	5.50762e-15	1	0	0	0
ENSG00000156256	USP16	-0.275202	4.50549e-12	0	-0.133788	0.00729785	-0.378964	3.38021e-22	-0.800406	2.06053e-86	-1	0.086108	0.07241	0	-0.658992	3.13322e-55	-1	-0.0176545	0.782058	0	0	0	0
ENSG00000204442	FAM155A	0.506932	1.65434e-07	1	0.222533	0.153322	0.458323	1.66948e-06	-1.38705	9.96487e-35	-1	0.134488	0.324894	0	-1.67145	3.48217e-55	-1	0.0858796	0.502281	0	0	0	0
ENSG00000007237	GAS7	0.350784	7.47394e-05	0	0.977942	1.3739e-15	0.271263	0.0110568	-2.10189	6.96121e-81	-1	-0.886896	1.94475e-20	-1	-1.47473	3.62932e-55	-1	-0.966418	4.19406e-27	-1	0	0	0
ENSG00000111652	COPS7A	-0.101454	0.00860488	0	0.042852	0.34246	0.0593718	0.166889	0.392721	2.6635e-30	1	-0.218535	6.83255e-09	0	0.537027	3.9381e-55	1	-0.0577084	0.202767	0	0	0	0
ENSG00000059145	UNKL	-0.569688	1.75283e-21	-1	0.0190711	0.835135	-0.697145	6.50426e-33	0.322803	1.98528e-08	1	0.210627	0.000949865	0	0.911562	4.06724e-55	1	0.0831694	0.305878	0	0	0	0
ENSG00000154553	PDLIM3	-0.1626	0.139862	0	-0.0920797	0.650952	-0.51857	3.15342e-08	-1.88603	5.26974e-63	-1	0.295208	0.00452333	1	-1.81551	4.2693e-55	-1	-0.0607621	0.671754	0	0	0	0
ENSG00000087995	METTL2A	-0.440221	1.17997e-21	0	-0.225786	5.24522e-07	-0.375535	4.81896e-16	0.489111	9.69762e-30	1	-0.0450199	0.510011	0	0.703546	4.28201e-55	1	0.0196664	0.796365	0	0	0	0
ENSG00000133943	DGLUCY	0.268645	0.00085224	0	0.281458	0.00971156	0.487151	3.24959e-10	-1.3207	2.50046e-51	-1	-0.150509	0.137105	0	-1.30789	4.47423e-55	-1	0.0679971	0.518748	0	0	0	0
ENSG00000175274	TP53I11	0.144713	0.00141302	0	0.523815	3.50906e-27	0.0151321	0.810486	-1.06399	8.40749e-119	-1	0.128924	0.00932085	0	-0.684885	4.73813e-55	-1	-0.0006566	0.999149	0	0	0	0
ENSG00000165271	NOL6	0.242206	2.01737e-15	0	-0.248456	4.99785e-18	0.421356	2.47666e-48	0.942721	1.77917e-233	1	0.267545	7.0623e-18	1	0.452059	5.00887e-55	1	0.446695	1.71358e-53	1	0	0	0
ENSG00000090539	CHRD	0.366359	0.00137241	0	0.247235	0.185958	0.394942	0.000473999	-1.83648	1.20526e-44	-1	0.00867022	0.972512	0	-1.95561	5.4886e-55	-1	0.0372532	0.829673	0	0	0	0
ENSG00000006283	CACNA1G	-0.238387	0.0207146	0	-0.0449603	0.83016	-1.03201	3.58032e-21	-1.93478	1.20172e-70	-1	-0.636829	2.05473e-10	-1	-1.74135	5.9652e-55	-1	-1.43045	7.68516e-41	-1	0	0	0
ENSG00000138760	SCARB2	0.334298	2.49178e-25	0	0.33207	8.89852e-27	0.435883	1.44139e-43	0.481125	5.41352e-52	1	0.078748	0.0492895	0	0.478896	6.07069e-55	1	0.180333	3.14482e-08	0	0	0	0
ENSG00000166546	BEAN1	1.41594	1.15415e-37	1	0.411481	0.00678234	0.594234	1.805e-06	-0.792822	2.27662e-09	-1	-0.298925	0.0484328	-1	-1.79728	6.47106e-55	-1	-1.12063	6.96923e-25	-1	0	0	0
ENSG00000152818	UTRN	-0.203172	0.000209321	0	0.0577878	0.492236	-0.332969	7.32783e-11	-1.12782	1.34646e-93	-1	0.415646	1.75238e-15	1	-0.866864	6.52015e-55	-1	0.285849	1.33689e-07	1	0	0	0
ENSG00000100813	ACIN1	-0.399073	1.95262e-21	0	-0.15055	0.00241213	-0.6071	8.66566e-48	-0.925952	4.24825e-106	-1	0.0285919	0.67686	0	-0.67743	6.88589e-55	-1	-0.179435	9.00789e-05	0	0	0	0
ENSG00000144810	COL8A1	-0.703257	1.19322e-09	-1	-0.109352	0.389237	-1.18514	1.53359e-09	1.07597	3.1438e-27	1	-1.88096	1.78175e-43	-1	1.66988	6.91856e-55	1	-2.36284	4.55466e-40	-1	0	0	0
ENSG00000161980	POLR3K	-1.36295	2.37689e-80	-1	-0.644499	9.67064e-23	-1.29783	1.2932e-75	0.419761	8.69602e-11	1	0.0679893	0.489193	0	1.13821	7.39522e-55	1	0.133109	0.176764	0	0	0	0
ENSG00000188807	TMEM201	-0.728413	9.18441e-37	-1	-0.582776	7.40355e-29	-0.880437	3.4912e-57	0.742338	2.74018e-46	1	0.32877	5.53586e-09	1	0.887975	7.57952e-55	1	0.176746	0.00898237	0	0	0	0
ENSG00000031698	SARS1	1.04795	0	1	0.332764	3.11772e-48	1.15928	0	0.373974	1.0652e-56	1	0.357622	1.08393e-50	1	-0.341213	8.22433e-55	-1	0.468947	1.11079e-109	1	0	0	0
ENSG00000110696	C11orf58	-0.313248	1.93255e-23	0	-0.106399	0.00143667	-0.239786	2.9865e-14	0.275094	2.05688e-19	1	-0.0198359	0.703443	0	0.481942	9.90373e-55	1	0.0536254	0.179802	0	0	0	0
ENSG00000163902	RPN1	-0.209827	5.49776e-17	0	0.0617604	0.0302103	-0.0845953	0.00132315	0.11098	1.31759e-05	0	0.0120696	0.781074	0	0.382567	1.11745e-54	1	0.137301	1.5013e-07	0	0	0	0
ENSG00000166681	BEX3	-0.161161	0.00120569	0	0.00405738	0.966057	0.0871781	0.0975738	-0.944984	1.03447e-81	-1	0.108494	0.0554201	0	-0.779766	1.24497e-54	-1	0.356834	3.86964e-14	1	0	0	0
ENSG00000103528	SYT17	0.194707	0.0858054	0	0.367441	0.02105	0.749856	6.8634e-15	-1.96347	2.0542e-58	-1	-0.0308043	0.871734	0	-1.79074	1.28113e-54	-1	0.524345	9.94708e-08	1	0	0	0
ENSG00000132334	PTPRE	2.10364	8.12145e-99	1	0.704834	6.74249e-10	2.09791	3.63335e-88	-0.0357829	0.842045	0	-0.297735	0.0430895	-1	-1.43459	1.39528e-54	-1	-0.303469	0.000951253	-1	0	0	0
ENSG00000108946	PRKAR1A	0.506443	1.05209e-49	1	0.150366	6.9069e-05	0.383413	6.59296e-29	-0.175865	1.06998e-06	0	0.0312734	0.568464	0	-0.531943	1.80966e-54	-1	-0.0917564	0.0188247	0	0	0	0
ENSG00000165671	NSD1	0.457414	1.2192e-40	0	0.346442	2.2942e-21	0.374235	5.87816e-29	-0.423096	1.88024e-32	-1	0.397935	5.80726e-30	1	-0.534067	2.10455e-54	-1	0.314756	2.05875e-20	1	0	0	0
ENSG00000228818	AL359918.2	-0.200044	1.99943e-06	0	-0.134233	0.00160402	-0.188929	6.09051e-06	0.549894	3.59076e-45	1	0.07292	0.167606	0	0.615706	2.36968e-54	1	0.0840345	0.0885893	0	0	0	0
ENSG00000137094	DNAJB5	1.04054	3.02797e-194	1	0.204695	4.47446e-08	0.782628	1.67261e-109	0.303859	1.72377e-16	1	0.0432314	0.43281	0	-0.531989	2.37145e-54	-1	-0.214684	1.02615e-09	0	0	0	0
ENSG00000111642	CHD4	0.016819	0.633119	0	-0.0901925	0.00110363	-0.204108	3.5982e-16	-0.278246	5.50005e-29	-1	0.089771	0.00140321	0	-0.385258	2.39929e-54	-1	-0.131156	5.4805e-07	0	0	0	0
ENSG00000141905	NFIC	-0.791455	2.96847e-113	-1	-0.152083	4.41846e-05	-0.682104	1.72615e-86	-0.0874162	0.020827	0	0.0589598	0.193587	0	0.551956	2.63186e-54	1	0.168311	1.36998e-05	0	0	0	0
ENSG00000162493	PDPN	-0.552499	3.19855e-17	-1	-0.0471978	0.715251	-0.336511	6.8859e-07	-1.67729	6.46828e-119	-1	-0.214372	0.00326969	0	-1.17199	2.6759e-54	-1	0.00161607	0.995132	0	0	0	0
ENSG00000095970	TREM2	7.94454	1.1744e-26	1	4.35694	8.97794e-17	7.80838	9.51342e-44	1.15607	0.298338	0	0.792734	0.591106	0	-2.43152	2.96611e-54	-1	0.656582	1.39623e-07	1	0	0	0
ENSG00000131470	PSMC3IP	-2.90379	2.16539e-110	-1	-1.15684	1.38733e-34	-4.81278	4.26409e-98	0.348956	0.000138452	1	-0.201301	0.0748597	0	2.09591	3.11695e-54	1	-2.11029	1.60353e-16	-1	0	0	0
ENSG00000051341	POLQ	-2.86756	2.55968e-294	-1	-1.14846	1.85404e-68	-4.5183	0	-0.399771	7.57794e-12	-1	0.0823353	0.291312	0	1.31933	3.1237e-54	1	-1.56841	1.24777e-33	-1	0	0	0
ENSG00000136451	VEZF1	-0.215348	1.40763e-09	0	0.135154	0.00128473	-0.331542	1.64919e-19	-0.912715	8.0809e-142	-1	-0.394406	2.62829e-28	-1	-0.562214	3.31884e-54	-1	-0.5106	4.36837e-45	-1	0	0	0
ENSG00000011426	ANLN	-2.44036	0	-1	-1.25384	4.11654e-236	-4.22872	0	-0.534277	2.23572e-50	-1	0.0643849	0.169262	0	0.652245	3.44396e-54	1	-1.72398	1.56646e-232	-1	0	0	0
ENSG00000012660	ELOVL5	-0.581082	5.86132e-66	-1	-0.199737	1.03836e-08	-0.667127	1.79541e-83	0.146419	2.34533e-05	0	-0.179646	6.30845e-07	0	0.527763	3.50098e-54	1	-0.265691	2.52175e-13	-1	0	0	0
ENSG00000099817	POLR2E	-0.428002	3.2694e-44	0	-0.174841	5.9887e-07	-0.450268	2.48694e-44	-0.754291	9.49453e-130	-1	-0.46112	1.01091e-49	-1	-0.50113	3.50696e-54	-1	-0.483385	1.54217e-50	-1	0	0	0
ENSG00000143179	UCK2	-0.541548	2.28235e-36	-1	-0.283395	7.48356e-12	-0.51087	5.10344e-34	0.402133	2.21917e-23	1	0.128866	0.00673011	0	0.660286	4.6187e-54	1	0.159544	0.00101356	0	0	0	0
ENSG00000108813	DLX4	0.184763	0.0628342	0	0.206911	0.166546	-0.124267	0.243937	-1.59311	9.33736e-52	-1	0.121115	0.327607	0	-1.57096	5.73399e-54	-1	-0.187916	0.0691439	0	0	0	0
ENSG00000095794	CREM	-0.468115	2.81665e-08	0	-0.0981558	0.302255	-0.541559	4.61967e-10	0.843657	3.86273e-29	1	-0.182515	0.0684673	0	1.21362	6.04193e-54	1	-0.255959	0.00938072	-1	0	0	0
ENSG00000135372	NAT10	-0.176329	0.000139424	0	-0.199599	4.8111e-06	-0.0650045	0.221344	0.682848	3.95911e-60	1	-0.0096593	0.910776	0	0.659578	7.11584e-54	1	0.101665	0.0511699	0	0	0	0
ENSG00000170153	RNF150	0.221982	0.105204	0	0.172635	0.531023	0.516018	5.47173e-05	-2.34091	1.66878e-48	-1	-0.430771	0.00214751	-1	-2.39026	7.64667e-54	-1	-0.136735	0.387691	0	0	0	0
ENSG00000132824	SERINC3	0.646009	1.38984e-60	1	0.269548	2.88011e-13	0.726644	2.39461e-76	0.936878	4.8863e-130	1	-0.0422932	0.508284	0	0.560417	7.76693e-54	1	0.038341	0.464837	0	0	0	0
ENSG00000183684	ALYREF	-1.05075	1.2182e-245	-1	-0.39165	3.70617e-36	-1.21568	0	-0.156156	4.4241e-07	0	0.197033	2.14187e-10	0	0.502944	9.41879e-54	1	0.0321071	0.501692	0	0	0	0
ENSG00000204449	TRIM49C	4.88908	3.76511e-54	1	0.195489	0.766869	5.06936	4.10931e-40	-0.0645059	0.924575	0	-0.703694	0.278078	0	-4.75809	9.62352e-54	-1	-0.52341	0.00737581	-1	0	0	0
ENSG00000156515	HK1	0.364096	4.45615e-40	0	0.0610229	0.0503188	0.528096	1.96025e-85	0.711453	3.08784e-154	1	0.0514586	0.163399	0	0.408379	1.01276e-53	1	0.215458	3.67904e-15	0	0	0	0
ENSG00000184990	SIVA1	-1.26945	1.31278e-120	-1	-0.443992	8.40478e-10	-1.42564	6.00409e-139	-1.84412	1.32364e-222	-1	-0.208484	0.000237815	0	-1.01866	1.11653e-53	-1	-0.364671	1.02885e-08	-1	0	0	0
ENSG00000150893	FREM2	-1.39632	6.51929e-40	-1	-0.20588	0.697756	-1.28997	1.09546e-33	-5.24257	2.65495e-107	-1	-0.135349	0.319537	0	-4.05213	1.11835e-53	-1	-0.0289997	0.884294	0	0	0	0
ENSG00000120896	SORBS3	-0.578678	1.61499e-45	-1	-0.124364	0.025529	-0.771292	3.4266e-81	-1.15449	2.85496e-159	-1	0.16191	0.000193537	0	-0.700175	1.30062e-53	-1	-0.0307048	0.629653	0	0	0	0
ENSG00000197415	VEPH1	-0.762038	0.00484209	-1	-0.00169004	0.994671	-0.977444	2.46314e-05	2.58019	1.3306e-42	1	0.59441	0.017748	1	3.34053	1.3973e-53	1	0.379004	0.260387	0	0	0	0
ENSG00000166986	MARS1	-0.165558	1.35826e-12	0	-0.0872417	0.00104139	0.0080406	0.812178	-0.442318	5.33329e-81	-1	0.160199	1.51008e-11	0	-0.364002	1.44845e-53	-1	0.333797	2.78741e-48	1	0	0	0
ENSG00000156110	ADK	-0.150658	0.00384758	0	-0.0396982	0.540391	-0.0734646	0.210591	0.605836	1.42469e-39	1	-0.0766843	0.243152	0	0.716795	1.47063e-53	1	0.000508982	0.999502	0	0	0	0
ENSG00000132275	RRP8	-0.130794	0.114177	0	-0.180952	0.00750044	0.0670013	0.468365	1.06301	8.71717e-62	1	-0.0839386	0.419891	0	1.01285	1.47476e-53	1	0.113856	0.203994	0	0	0	0
ENSG00000179222	MAGED1	0.306645	4.45661e-28	0	0.229078	7.95069e-15	0.510797	9.31337e-79	-0.352432	3.73365e-35	-1	0.20132	5.71229e-12	0	-0.429999	1.55233e-53	-1	0.405471	1.06373e-49	1	0	0	0
ENSG00000255642	PABPC1P4	0.315763	1.88429e-14	0	-0.173642	0.000247071	0.185614	2.40852e-05	-0.155048	0.000523889	0	-0.171834	0.000259696	0	-0.644453	1.80117e-53	-1	-0.301983	4.96326e-13	-1	0	0	0
ENSG00000086730	LAT2	0.593703	8.74197e-13	1	0.456741	1.97473e-10	0.919548	1.17534e-26	1.24693	5.46041e-57	1	-0.386802	9.7245e-05	-1	1.10997	1.878e-53	1	-0.060957	0.593994	0	0	0	0
ENSG00000020633	RUNX3	0.475731	8.46009e-05	0	0.759517	0.31549	0.248251	0.0330101	-5.78436	2.46873e-37	-1	0.848676	4.82734e-13	1	-5.50057	2.49294e-53	-1	0.621196	2.36649e-08	1	0	0	0
ENSG00000119681	LTBP2	1.52798	5.27883e-188	1	0.062711	0.382562	1.35757	1.45809e-148	0.665733	6.667e-36	1	0.0297594	0.751209	0	-0.799535	2.82431e-53	-1	-0.140653	0.0183586	0	0	0	0
ENSG00000196369	SRGAP2B	0.181146	0.0264075	0	-0.420165	2.03368e-06	-0.323201	2.58433e-05	-0.614963	2.47967e-15	-1	0.172413	0.0563479	0	-1.21627	3.00252e-53	-1	-0.331933	2.40625e-05	-1	0	0	0
ENSG00000176222	ZNF404	-0.0924191	0.578666	0	-0.32982	0.186098	-0.333069	0.00841495	-2.34231	4.77185e-51	-1	0.427681	0.00119258	1	-2.57971	3.46926e-53	-1	0.187031	0.220392	0	0	0	0
ENSG00000167244	IGF2	-0.000462642	0.997871	0	0.0544996	0.844753	0.00690304	0.979301	-2.19367	1.04499e-55	-1	0.37169	0.00236823	1	-2.13871	3.83632e-53	-1	0.379056	0.0012462	1	0	0	0
ENSG00000105221	AKT2	-0.05661	0.0956338	0	-0.000547909	0.99238	-0.0319444	0.393371	-0.517672	2.58428e-67	-1	-0.0123626	0.815372	0	-0.46161	3.87256e-53	-1	0.012303	0.793585	0	0	0	0
ENSG00000132254	ARFIP2	0.291933	4.81288e-12	0	0.0938633	0.036532	0.491358	7.55108e-32	0.798876	2.93039e-88	1	-0.140419	0.00467807	0	0.600806	3.90273e-53	1	0.0590049	0.262659	0	0	0	0
ENSG00000130768	SMPDL3B	0.765683	1.74304e-15	1	0.80922	2.73708e-09	1.20697	1.08438e-39	-1.64714	1.82617e-41	-1	0.11531	0.434939	0	-1.6036	3.96562e-53	-1	0.5566	8.94546e-10	1	0	0	0
ENSG00000166925	TSC22D4	0.398265	1.0206e-15	0	0.222493	1.49124e-06	0.34514	3.76371e-11	0.865281	9.4458e-75	1	-0.215784	0.00018898	0	0.689509	4.06057e-53	1	-0.268909	1.16606e-07	-1	0	0	0
ENSG00000181523	SGSH	1.24208	4.56275e-55	1	0.265464	7.76874e-05	1.55163	7.9702e-89	1.97671	8.44526e-148	1	0.00328225	0.993073	0	1.0001	4.12628e-53	1	0.312833	1.55435e-05	1	0	0	0
ENSG00000172531	PPP1CA	-0.135138	6.3133e-06	0	-0.00259057	0.962125	-0.196706	1.91921e-11	-0.585146	2.15225e-89	-1	0.000860237	0.995289	0	-0.452598	4.31278e-53	-1	-0.0607071	0.0821504	0	0	0	0
ENSG00000120685	PROSER1	-0.334541	1.30619e-09	0	-0.117867	0.1474	-0.293931	8.70097e-08	-1.14624	1.56162e-86	-1	0.0407455	0.634391	0	-0.929561	4.78849e-53	-1	0.0813561	0.252803	0	0	0	0
ENSG00000157064	NMNAT2	1.79567	8.07712e-46	1	0.56169	1.04691e-09	1.90703	8.26667e-58	2.66654	1.55848e-106	1	0.231815	0.238654	0	1.43256	4.98646e-53	1	0.343171	0.00163122	1	0	0	0
ENSG00000157502	PWWP3B	1.70395	9.30069e-101	1	0.769151	1.21552e-35	1.67897	2.33059e-99	1.88211	1.81123e-124	1	0.0296287	0.86793	0	0.947307	5.4111e-53	1	0.00464638	0.971319	0	0	0	0
ENSG00000113716	HMGXB3	0.410056	4.29369e-32	0	0.0725829	0.0599797	0.408963	2.86038e-30	0.840159	5.1789e-137	1	-0.207267	9.02968e-08	0	0.502686	5.85991e-53	1	-0.208359	5.18087e-09	0	0	0	0
ENSG00000120093	HOXB3	-0.729622	7.41119e-27	-1	-0.2862	0.00190626	-0.680462	1.32394e-21	-1.63637	1.80528e-112	-1	-0.427324	1.30524e-09	-1	-1.19294	6.00363e-53	-1	-0.378164	6.46651e-07	-1	0	0	0
ENSG00000125354	SEPTIN6	-0.32464	4.5998e-07	0	0.123437	0.221642	-0.141014	0.0525784	-1.53215	5.36822e-106	-1	-0.285214	2.84687e-05	-1	-1.08407	6.12311e-53	-1	-0.101587	0.215238	0	0	0	0
ENSG00000164284	GRPEL2	-0.550691	5.47251e-22	-1	-0.126856	0.0390929	-0.292889	2.13268e-06	0.42933	1.15749e-15	1	-0.44277	4.06176e-14	-1	0.853164	6.55444e-53	1	-0.184969	0.00616935	0	0	0	0
ENSG00000148677	ANKRD1	1.34096	9.05774e-235	1	-0.0665889	0.205339	1.44415	8.24729e-270	0.785702	7.77207e-80	1	-0.139467	0.00480034	0	-0.62185	6.76278e-53	-1	-0.0362812	0.532804	0	0	0	0
ENSG00000101577	LPIN2	-0.277237	2.03975e-12	0	0.0476583	0.33162	-0.332185	1.10291e-16	0.254952	1.822e-11	1	-0.111431	0.0139498	0	0.579847	1.08291e-52	1	-0.166379	0.000125499	0	0	0	0
ENSG00000103353	UBFD1	0.0870728	0.0129433	0	0.0436582	0.270532	0.204118	3.29574e-10	0.513495	7.50673e-62	1	-0.0813868	0.037786	0	0.470081	1.12378e-52	1	0.0356586	0.410839	0	0	0	0
ENSG00000092295	TGM1	0.262774	0.0718725	0	-0.26113	0.64969	0.157688	0.28586	-3.94206	6.78204e-49	-1	0.496733	0.000368759	1	-4.46596	1.16266e-52	-1	0.391647	0.00358737	1	0	0	0
ENSG00000155324	GRAMD2B	1.23842	1.3998e-33	1	0.288443	0.0493571	1.37145	7.22323e-39	-0.688428	1.62078e-08	-1	-0.231687	0.110354	0	-1.6384	1.22395e-52	-1	-0.098655	0.451586	0	0	0	0
ENSG00000126934	MAP2K2	0.00718534	0.893303	0	-0.0172215	0.765152	-0.0196887	0.688944	-0.508012	2.4234e-48	-1	-0.118295	0.00238181	0	-0.532419	1.25774e-52	-1	-0.145169	7.34712e-05	0	0	0	0
ENSG00000166311	SMPD1	1.14976	3.72075e-61	1	0.27368	1.00459e-05	1.08659	1.66934e-63	1.79045	4.1889e-155	1	0.480512	4.90372e-10	1	0.914365	1.29305e-52	1	0.417341	5.05679e-11	1	0	0	0
ENSG00000165819	METTL3	-0.445006	2.79409e-11	0	-0.323513	0.000295593	-0.521152	1.22078e-15	-1.28843	1.76039e-73	-1	0.174807	0.0203034	0	-1.16694	1.3178e-52	-1	0.098661	0.258183	0	0	0	0
ENSG00000160285	LSS	-0.641907	2.539e-65	-1	0.100106	0.0432349	-0.102631	0.0153134	-1.35394	4.11231e-263	-1	-0.460398	1.19472e-33	-1	-0.611932	1.3448e-52	-1	0.0788781	0.0921794	0	0	0	0
ENSG00000164038	SLC9B2	-0.0243778	0.854947	0	0.0485677	0.661084	0.164627	0.0818836	1.13037	2.05897e-46	1	0.165443	0.131157	0	1.20331	1.66636e-52	1	0.354448	7.53162e-05	1	0	0	0
ENSG00000089818	NECAP1	0.00203905	0.986474	0	-0.115018	0.0230679	0.0651916	0.263932	0.81233	5.04021e-72	1	0.0388357	0.614115	0	0.695273	1.92156e-52	1	0.101988	0.0721219	0	0	0	0
ENSG00000115268	RPS15	0.094681	0.00336016	0	0.0900903	0.0105605	-0.0969498	0.00376844	-0.454728	6.42633e-51	-1	-0.438001	3.08338e-46	-1	-0.459318	2.20199e-52	-1	-0.629632	3.98729e-96	-1	0	0	0
ENSG00000184905	TCEAL2	-0.672868	1.21321e-09	-1	-0.370651	0.170512	-0.461422	1.1978e-05	-3.02645	1.08908e-81	-1	0.338956	0.00333669	1	-2.72424	2.29913e-52	-1	0.550401	1.81376e-06	1	0	0	0
ENSG00000213551	DNAJC9	-2.00099	0	-1	-0.750102	5.59368e-69	-2.3025	0	-0.506838	2.3992e-39	-1	-0.0604261	0.240079	0	0.74405	2.31767e-52	1	-0.361933	1.90801e-10	-1	0	0	0
ENSG00000079739	PGM1	0.348511	1.1086e-18	0	0.30104	3.14881e-16	0.757664	5.23995e-88	0.602799	1.2554e-55	1	-0.0531393	0.365314	0	0.555328	2.44875e-52	1	0.356013	2.50433e-21	1	0	0	0
ENSG00000104518	GSDMD	0.0623896	0.251236	0	0.120495	0.0302937	0.138078	0.00367039	-0.748226	2.20887e-60	-1	-0.0662081	0.282273	0	-0.690121	2.5424e-52	-1	0.00948033	0.90157	0	0	0	0
ENSG00000102100	SLC35A2	0.449366	2.69571e-21	0	0.165565	0.000255337	0.578741	2.11543e-37	0.937374	4.3469e-95	1	0.15539	0.00564446	0	0.653574	2.87051e-52	1	0.284765	4.79408e-10	1	0	0	0
ENSG00000185624	P4HB	0.236029	4.98607e-38	0	0.196499	8.62048e-27	0.313638	8.66089e-67	0.314332	7.51409e-67	1	0.0147653	0.620352	0	0.274803	2.90021e-52	1	0.0923746	1.58878e-06	0	0	0	0
ENSG00000001461	NIPAL3	1.82153	1.02845e-251	1	0.72312	5.54011e-60	1.63697	1.51928e-218	1.7656	9.24061e-235	1	0.229711	0.000763642	0	0.667185	3.5357e-52	1	0.045146	0.479534	0	0	0	0
ENSG00000151413	NUBPL	0.0851851	0.420229	0	0.0944957	0.552798	0.172406	0.0331905	-1.45098	1.7776e-51	-1	0.755118	1.36587e-21	1	-1.44167	3.60778e-52	-1	0.842338	3.34612e-28	1	0	0	0
ENSG00000237512	UNC5B-AS1	4.04738	1.35162e-132	1	1.84027	5.05105e-32	3.23856	1.83278e-111	0.562391	0.0101616	1	0.588231	0.0122816	1	-1.64472	3.64846e-52	-1	-0.22059	0.0540977	0	0	0	0
ENSG00000125844	RRBP1	0.362252	2.25353e-27	0	0.118977	0.000818752	0.587024	9.07954e-72	0.736152	7.64056e-112	1	0.0707325	0.0991573	0	0.492877	4.14811e-52	1	0.295504	7.46708e-19	1	0	0	0
ENSG00000184900	SUMO3	-0.516098	2.66449e-52	-1	-0.173431	7.80516e-06	-0.531485	6.80344e-56	-0.882474	1.29722e-145	-1	0.0645512	0.137765	0	-0.539807	4.51919e-52	-1	0.0491643	0.278405	0	0	0	0
ENSG00000166135	HIF1AN	0.0741351	0.0568483	0	0.151465	1.05425e-05	0.175644	5.81736e-07	0.41936	2.09641e-36	1	-0.0529821	0.265942	0	0.49669	5.0431e-52	1	0.0485267	0.270183	0	0	0	0
ENSG00000187051	RPS19BP1	-0.303661	5.95193e-15	0	-0.0862133	0.0460386	-0.110663	0.00893685	0.356099	9.02958e-22	1	-0.152234	0.000345326	0	0.573546	5.29928e-52	1	0.0407638	0.45495	0	0	0	0
ENSG00000171302	CANT1	-0.413566	6.31713e-51	0	-0.054904	0.0971	-0.354302	1.47155e-37	0.0600374	0.0501373	0	-0.0534388	0.129417	0	0.418699	5.89829e-52	1	0.0058249	0.906398	0	0	0	0
ENSG00000054392	HHAT	1.44132	5.00875e-86	1	0.627948	3.06375e-14	1.15231	6.60914e-59	-0.269685	0.00223931	-1	0.3223	0.000215981	1	-1.08306	8.23383e-52	-1	0.0332931	0.751287	0	0	0	0
ENSG00000132688	NES	-0.468526	6.12108e-49	0	-0.272278	3.05486e-17	-0.318213	9.94863e-24	0.286636	1.47896e-19	1	0.213855	1.06029e-10	0	0.482884	8.38404e-52	1	0.364168	2.39378e-29	1	0	0	0
ENSG00000133275	CSNK1G2	0.110979	0.0127078	0	0.119097	0.0198892	0.225383	2.61995e-07	-0.641986	8.52224e-52	-1	-0.458083	8.42349e-27	-1	-0.633868	8.79817e-52	-1	-0.343679	2.23328e-16	-1	0	0	0
ENSG00000213722	DDAH2	0.232203	1.16808e-05	0	0.371517	2.61098e-10	0.434957	8.63169e-18	-0.933933	3.35814e-66	-1	0.0217839	0.815817	0	-0.794619	9.92422e-52	-1	0.224538	2.41931e-05	0	0	0	0
ENSG00000102409	BEX4	0.927368	1.26776e-68	1	0.482251	4.42026e-16	1.11323	4.08442e-104	-0.351781	3.50677e-09	-1	0.147019	0.0294919	0	-0.796898	1.12652e-51	-1	0.332884	5.9933e-11	1	0	0	0
ENSG00000121152	NCAPH	-3.05455	0	-1	-1.1918	2.15578e-181	-5.42212	0	-1.10221	9.37896e-225	-1	-0.146425	4.91069e-05	0	0.760549	1.15329e-51	1	-2.51399	1.42986e-175	-1	0	0	0
ENSG00000123131	PRDX4	-0.361877	2.09088e-13	0	0.0750428	0.198062	-0.298067	1.72719e-09	0.281866	3.40059e-09	1	-0.0153137	0.865851	0	0.718786	1.19107e-51	1	0.0484958	0.490022	0	0	0	0
ENSG00000172830	SSH3	0.607407	8.94723e-25	1	0.37281	1.88977e-07	0.52868	2.38983e-19	-0.683949	4.3702e-25	-1	0.0800429	0.365369	0	-0.918545	1.30327e-51	-1	0.00131643	0.995369	0	0	0	0
ENSG00000111275	ALDH2	0.524923	1.54261e-22	1	0.262126	2.01463e-07	0.897608	9.21175e-65	1.00401	7.95535e-84	1	-0.10889	0.136431	0	0.741217	1.30366e-51	1	0.263794	6.75904e-07	1	0	0	0
ENSG00000163661	PTX3	0.782867	2.56278e-06	1	-0.427095	0.000637316	0.722736	1.06667e-06	3.19671	1.50878e-108	1	0.614234	0.000816456	1	1.98675	1.38911e-51	1	0.554103	0.00028427	1	0	0	0
ENSG00000171160	MORN4	0.343057	4.49341e-05	0	0.322897	1.29222e-05	0.636951	4.52988e-15	1.11789	1.47166e-48	1	-0.142769	0.204685	0	1.09773	1.70638e-51	1	0.151125	0.107249	0	0	0	0
ENSG00000111716	LDHB	-0.298722	2.21434e-35	0	-0.106409	3.71229e-05	-0.232017	1.55344e-21	0.169845	2.85428e-12	0	-0.254273	4.05327e-25	-1	0.362157	1.71036e-51	1	-0.187568	5.11325e-14	0	0	0	0
ENSG00000184678	H2BC21	-0.0844056	0.171671	0	-0.408554	1.01323e-18	-0.09905	0.0833789	1.06223	6.26824e-112	1	0.226165	3.94334e-05	0	0.738078	1.72932e-51	1	0.21152	0.000108897	0	0	0	0
ENSG00000196588	MRTFA	0.0192376	0.777327	0	-0.00976037	0.909024	-0.11984	0.0168697	-0.681612	1.08172e-47	-1	0.0805596	0.181235	0	-0.71061	1.76376e-51	-1	-0.0585177	0.335247	0	0	0	0
ENSG00000167460	TPM4	-0.156387	2.81363e-06	0	-0.214169	2.06655e-11	-0.492616	8.18955e-53	0.53522	1.36426e-66	1	0.117067	0.00112343	0	0.477438	1.8778e-51	1	-0.219162	1.10766e-10	0	0	0	0
ENSG00000013364	MVP	1.70197	0	1	0.521889	1.30069e-102	1.7956	0	1.54381	0	1	0.151812	2.64837e-06	0	0.363735	2.06538e-51	1	0.245441	1.97228e-23	0	0	0	0
ENSG00000150782	IL18	1.00963	1.75236e-189	1	0.174527	2.55456e-06	0.951494	1.47848e-156	0.321807	2.00267e-19	1	-0.468505	2.30901e-36	-1	-0.513293	2.14437e-51	-1	-0.526639	1.12898e-53	-1	0	0	0
ENSG00000127561	SYNGR3	0.41238	2.9238e-12	0	0.601158	1.8105e-17	0.821864	3.11999e-50	-1.10517	1.24256e-62	-1	0.225154	0.000671356	0	-0.916396	2.20234e-51	-1	0.634638	1.18681e-30	1	0	0	0
ENSG00000140262	TCF12	0.0283635	0.559375	0	-0.0139166	0.822951	-0.0677773	0.102698	-0.507055	3.87697e-44	-1	-0.0482899	0.339935	0	-0.549335	2.20809e-51	-1	-0.144431	0.000162516	0	0	0	0
ENSG00000118503	TNFAIP3	0.961232	8.43047e-19	1	-0.0239548	0.859157	0.623652	1.84705e-08	2.30973	1.66144e-118	1	0.0986926	0.598523	0	1.32454	2.25925e-51	1	-0.238887	0.0378526	0	0	0	0
ENSG00000197170	PSMD12	-0.512978	2.00219e-44	-1	-0.171595	5.77662e-06	-0.440773	2.65265e-34	0.211207	5.75732e-09	0	0.126103	0.00185685	0	0.55259	2.46028e-51	1	0.198307	4.7669e-07	0	0	0	0
ENSG00000162066	AMDHD2	-0.0503057	0.613481	0	0.0861659	0.305175	0.0181654	0.866989	0.87012	1.21199e-38	1	0.0137464	0.921648	0	1.00659	2.59136e-51	1	0.0822174	0.392209	0	0	0	0
ENSG00000102753	KPNA3	-0.531967	3.491e-34	-1	-0.134267	0.0173763	-0.521448	2.42295e-33	-1.10589	4.04609e-133	-1	0.058072	0.33817	0	-0.708193	2.78777e-51	-1	0.0685911	0.231851	0	0	0	0
ENSG00000103495	MAZ	-0.746331	2.32257e-176	-1	-0.320944	1.27684e-29	-1.04893	0	-0.844992	3.85972e-223	-1	0.0772229	0.0113329	0	-0.419604	2.87692e-51	-1	-0.225374	1.57107e-15	0	0	0	0
ENSG00000110880	CORO1C	0.152219	2.64749e-05	0	-0.342583	1.79013e-24	-0.0097064	0.852703	1.00299	1.38999e-197	1	0.299418	3.72976e-17	1	0.508192	3.45481e-51	1	0.137493	0.000210404	0	0	0	0
ENSG00000115053	NCL	-0.625357	1.01685e-125	-1	-0.398598	1.0226e-51	-0.65815	7.97128e-141	0.171461	1.36307e-10	0	0.249224	1.83569e-20	0	0.39822	3.67554e-51	1	0.216431	2.14621e-15	0	0	0	0
ENSG00000183248	PRR36	-0.584173	5.85265e-11	-1	0.167066	0.318097	-0.763386	3.93004e-16	-2.37388	4.63837e-109	-1	-0.337894	0.000471129	-1	-1.62264	3.89263e-51	-1	-0.517107	1.74338e-07	-1	0	0	0
ENSG00000056487	PHF21B	0.246797	0.0477457	0	0.544368	0.00719592	-0.288739	0.0170966	-2.39406	1.159e-53	-1	0.271672	0.0430914	1	-2.09649	4.38639e-51	-1	-0.263864	0.0401201	-1	0	0	0
ENSG00000025772	TOMM34	0.107285	0.027511	0	-0.122317	0.00732499	-0.0292614	0.620975	0.855426	4.12596e-94	1	0.269883	3.16241e-09	1	0.625824	5.00182e-51	1	0.133337	0.00541647	0	0	0	0
ENSG00000102225	CDK16	-0.35389	3.19061e-33	0	-0.164333	1.10903e-06	-0.461945	5.33528e-57	-0.656061	6.67109e-107	-1	0.142495	4.77847e-06	0	-0.466503	5.02363e-51	-1	0.0344409	0.401572	0	0	0	0
ENSG00000174695	TMEM167A	-0.0982994	0.0477993	0	-0.00913809	0.895716	0.094144	0.063231	0.541127	1.27359e-38	1	-0.17884	0.000271132	0	0.630289	5.50483e-51	1	0.0136037	0.853702	0	0	0	0
ENSG00000116132	PRRX1	-0.676134	2.07573e-07	-1	0.110755	0.446119	-0.224156	0.130277	0.998028	7.45454e-19	1	-0.230712	0.144682	0	1.78492	5.75568e-51	1	0.221266	0.1792	0	0	0	0
ENSG00000214530	STARD10	0.68566	2.25589e-32	1	0.60742	7.37829e-19	0.7828	1.61949e-43	-0.807502	1.33334e-34	-1	0.0898572	0.285452	0	-0.885743	6.07092e-51	-1	0.186997	0.00181622	0	0	0	0
ENSG00000161921	CXCL16	0.507699	1.15101e-10	1	0.451763	2.65467e-05	0.496126	7.5095e-12	-1.21509	8.30048e-39	-1	0.524372	1.04485e-10	1	-1.27103	8.04623e-51	-1	0.512799	3.14266e-12	1	0	0	0
ENSG00000170558	CDH2	0.194075	5.4236e-06	0	-0.342925	2.31675e-15	-0.291787	1.5214e-11	-0.0865766	0.0678696	0	-0.271429	6.46411e-10	-1	-0.623577	9.15392e-51	-1	-0.757291	2.29983e-73	-1	0	0	0
ENSG00000163527	STT3B	-0.303081	2.02973e-23	0	-0.0468551	0.220539	-0.409884	9.53387e-42	0.194146	1.70479e-10	0	0.00161291	0.985775	0	0.450372	1.01177e-50	1	-0.10519	0.0019174	0	0	0	0
ENSG00000151502	VPS26B	-0.108811	0.0505241	0	0.016408	0.824324	-0.0316713	0.690245	0.577374	3.45521e-35	1	-0.745558	9.26764e-46	-1	0.702593	1.05722e-50	1	-0.668419	7.29533e-37	-1	0	0	0
ENSG00000138449	SLC40A1	0.170162	0.0559911	0	0.303794	0.00325313	0.318353	7.83242e-05	-1.38634	3.77897e-58	-1	0.0970548	0.397705	0	-1.25271	1.19372e-50	-1	0.245246	0.00410329	0	0	0	0
ENSG00000182636	NDN	0.431136	4.99971e-41	0	0.287958	1.46683e-16	0.754774	5.13884e-132	-0.340205	1.23448e-23	-1	0.163815	3.80045e-06	0	-0.483383	1.22465e-50	-1	0.487453	8.70814e-57	1	0	0	0
ENSG00000187098	MITF	0.178127	0.121863	0	0.0952255	0.372333	0.150489	0.229452	1.38404	4.62256e-54	1	-0.226624	0.0770751	0	1.30114	1.36373e-50	1	-0.254262	0.0251229	-1	0	0	0
ENSG00000114270	COL7A1	1.62315	4.95347e-36	1	0.281129	0.090649	0.721143	2.91346e-07	-0.610038	1.44516e-05	-1	-0.820968	1.33851e-08	-1	-1.95206	1.4324e-50	-1	-1.72298	9.37118e-40	-1	0	0	0
ENSG00000132819	RBM38	0.466645	4.14487e-43	0	0.148579	0.000128749	0.444562	1.87334e-41	-0.191612	1.61202e-07	0	0.229361	2.65501e-10	0	-0.509678	1.49847e-50	-1	0.207279	9.04e-10	0	0	0	0
ENSG00000244754	N4BP2L2	-0.0111906	0.920239	0	-0.108918	0.34052	-0.028467	0.788477	-1.07083	4.68463e-44	-1	-0.168435	0.0548214	0	-1.16856	2.11448e-50	-1	-0.185712	0.0234427	0	0	0	0
ENSG00000172819	RARG	-0.0832284	0.169986	0	0.362865	3.26981e-08	-0.0696635	0.247863	-1.27344	4.1085e-109	-1	0.159436	0.00545274	0	-0.827344	2.19602e-50	-1	0.173001	0.00171625	0	0	0	0
ENSG00000119787	ATL2	-1.26371	4.747e-169	-1	-0.394614	1.52704e-18	-1.31941	4.61793e-175	-0.161801	0.000300831	0	-0.134882	0.00600789	0	0.707297	2.3061e-50	1	-0.19058	0.000595493	0	0	0	0
ENSG00000212724	KRTAP2-3	2.27981	6.21102e-190	1	-1.05948	1.48412e-50	2.6542	9.36256e-236	2.28808	5.19207e-191	1	-0.36427	0.000361795	-1	-1.05122	2.41674e-50	-1	0.0101148	0.933367	0	0	0	0
ENSG00000196365	LONP1	-0.320806	8.48055e-22	0	-0.0969208	0.00657721	-0.249271	1.30961e-14	0.26594	1.2213e-16	1	0.205209	1.16582e-09	0	0.489825	2.4749e-50	1	0.276744	4.68111e-16	1	0	0	0
ENSG00000107949	BCCIP	-0.463644	6.79817e-36	0	-0.297158	2.8735e-16	-0.347927	4.00736e-21	0.38371	4.19606e-27	1	0.0275585	0.640645	0	0.550195	2.63098e-50	1	0.143275	0.000499724	0	0	0	0
ENSG00000162377	COA7	-0.522255	1.00174e-35	-1	-0.206761	5.76942e-07	-0.285828	2.36004e-12	0.304506	1.73323e-14	1	0.123273	0.00780577	0	0.62	2.72796e-50	1	0.3597	9.32441e-17	1	0	0	0
ENSG00000087191	PSMC5	-0.314545	1.72796e-37	0	-0.0400296	0.193334	-0.32588	1.54893e-40	0.0910537	0.0003741	0	0.0483549	0.122338	0	0.365569	2.80404e-50	1	0.03702	0.252334	0	0	0	0
ENSG00000085760	MTIF2	0.0339145	0.545629	0	-0.0947141	0.0305361	0.260748	1.73962e-10	0.709972	1.00504e-74	1	0.00378963	0.966019	0	0.581343	3.70333e-50	1	0.230623	3.46546e-08	0	0	0	0
ENSG00000204869	IGFL4	1.08113	8.60009e-11	1	0.147963	0.759066	0.578456	0.00420028	-2.58171	5.09597e-25	-1	-0.724353	0.000484677	-1	-3.51488	3.76132e-50	-1	-1.22703	5.25683e-13	-1	0	0	0
ENSG00000167721	TSR1	-0.477903	2.83172e-26	0	-0.290015	8.13202e-11	-0.372568	6.12929e-17	0.474837	5.24133e-28	1	0.129498	0.0119086	0	0.662725	4.41179e-50	1	0.234834	9.67093e-07	0	0	0	0
ENSG00000088387	DOCK9	0.232074	0.00940816	0	-0.0123506	0.946777	0.2416	0.00635909	-1.11292	1.16353e-33	-1	0.00203359	0.995987	0	-1.35735	4.47022e-50	-1	0.0115594	0.936624	0	0	0	0
ENSG00000120705	ETF1	-0.118025	0.000256548	0	-0.209716	4.42334e-12	-0.140558	6.83538e-06	0.538048	2.01177e-74	1	0.161791	5.78381e-07	0	0.446357	4.63757e-50	1	0.139258	1.86007e-05	0	0	0	0
ENSG00000134697	GNL2	-0.251489	2.37153e-11	0	-0.218711	1.62887e-09	-0.156963	4.54316e-05	0.507008	4.51872e-47	1	-0.0130318	0.848902	0	0.539786	4.71443e-50	1	0.0814944	0.0680931	0	0	0	0
ENSG00000155304	HSPA13	-0.506282	8.28442e-31	-1	-0.00383063	0.960136	-0.262578	1.46094e-09	0.144763	0.00147604	0	0.22485	8.65145e-07	0	0.647214	4.9461e-50	1	0.468555	5.04581e-26	1	0	0	0
ENSG00000115484	CCT4	-0.624892	5.50634e-99	-1	-0.14002	1.01179e-05	-0.544745	1.55304e-76	-0.0408964	0.263677	0	0.141633	9.9483e-06	0	0.443976	5.24721e-50	1	0.22178	8.07655e-13	0	0	0	0
ENSG00000183496	MEX3B	0.494493	1.20234e-11	0	0.48129	1.27372e-07	0.32868	2.10511e-05	-1.11574	5.64993e-42	-1	-0.172225	0.0654803	0	-1.12895	6.12065e-50	-1	-0.338037	7.06905e-06	-1	0	0	0
ENSG00000176697	BDNF	0.960039	1.90052e-29	1	-0.285401	6.05797e-05	1.13635	4.56234e-48	2.3103	3.68987e-187	1	0.381229	0.000112134	1	1.06485	6.33102e-50	1	0.557536	1.87129e-13	1	0	0	0
ENSG00000167468	GPX4	0.0600114	0.104836	0	0.120716	0.00113249	-0.0882982	0.0165692	-0.540667	5.20609e-62	-1	-0.41922	2.7899e-37	-1	-0.479962	6.82927e-50	-1	-0.56753	1.31344e-68	-1	0	0	0
ENSG00000107438	PDLIM1	-0.425565	2.18352e-05	0	-0.185994	0.29525	-0.584806	6.64349e-09	-2.00932	5.93597e-71	-1	-0.122358	0.36961	0	-1.76975	7.32868e-50	-1	-0.281599	0.0138097	-1	0	0	0
ENSG00000125968	ID1	0.126481	0.12216	0	0.329082	6.67986e-06	0.0129384	0.907258	0.814559	3.17648e-32	1	-0.153852	0.078498	0	1.01716	7.33549e-50	1	-0.267395	0.000410467	-1	0	0	0
ENSG00000167513	CDT1	-2.96767	0	-1	-1.23078	9.23357e-102	-3.90677	0	-0.701028	1.10107e-43	-1	0.0985428	0.117845	0	1.03586	8.6054e-50	1	-0.840567	1.03113e-21	-1	0	0	0
ENSG00000102710	SUPT20H	-0.0987173	0.227063	0	0.0567828	0.655865	-0.0323481	0.733335	-1.27166	1.00454e-64	-1	0.0938625	0.310996	0	-1.11616	9.17817e-50	-1	0.160232	0.0386515	0	0	0	0
ENSG00000070182	SPTB	0.508212	7.39137e-12	1	-0.249889	0.00573476	0.285309	0.000432278	-0.372348	2.73915e-06	-1	-0.325224	0.000120298	-1	-1.13045	1.13715e-49	-1	-0.548127	3.01031e-13	-1	0	0	0
ENSG00000176907	TCIM	0.826346	0.000134037	1	0.612148	1.92655e-05	0.017888	0.97942	2.55252	7.22386e-43	1	-0.713526	0.0163309	-1	2.33832	1.33606e-49	1	-1.52198	2.09202e-10	-1	0	0	0
ENSG00000183576	SETD3	-0.233569	2.80052e-05	0	-0.209989	0.00183482	-0.289012	1.51369e-07	-0.880696	3.90676e-56	-1	-0.00319921	0.981804	0	-0.857117	1.34888e-49	-1	-0.0586428	0.434335	0	0	0	0
ENSG00000163291	PAQR3	-0.0742989	0.113399	0	-0.0592605	0.210951	-0.189079	1.68054e-05	0.55498	5.58128e-48	1	-0.264776	6.38674e-10	-1	0.570018	1.61143e-49	1	-0.379556	2.46555e-19	-1	0	0	0
ENSG00000155097	ATP6V1C1	0.171173	6.96272e-06	0	0.0714584	0.0845882	0.233208	3.11544e-10	0.616232	9.82311e-68	1	0.011714	0.869136	0	0.516517	1.84898e-49	1	0.0737484	0.0894681	0	0	0	0
ENSG00000005022	SLC25A5	-0.477448	1.32229e-81	0	-0.1744	1.09217e-10	-0.71197	1.11041e-175	-0.683518	9.84139e-164	-1	-0.104103	0.00016597	0	-0.380469	1.86155e-49	-1	-0.338625	3.51083e-39	-1	0	0	0
ENSG00000154174	TOMM70	-0.348712	7.19243e-30	0	-0.150426	1.77015e-06	-0.373999	2.67917e-34	0.252307	3.88202e-17	1	0.0169939	0.745179	0	0.450593	1.88165e-49	1	-0.00829269	0.876357	0	0	0	0
ENSG00000253797	UTP14C	-0.0814243	0.30776	0	0.0353517	0.773642	-0.048905	0.569747	-1.1538	1.51112e-61	-1	-0.00962954	0.941599	0	-1.03702	2.02873e-49	-1	0.0228897	0.827333	0	0	0	0
ENSG00000049130	KITLG	2.03625	0	1	0.273799	1.52825e-07	2.21853	0	1.07266	3.55354e-84	1	-0.120955	0.127082	0	-0.689784	2.11288e-49	-1	0.0613285	0.299835	0	0	0	0
ENSG00000083520	DIS3	0.145378	0.00633656	0	-0.13157	0.0408377	0.237077	3.50709e-06	-0.487083	5.46635e-21	-1	-0.106782	0.0911903	0	-0.764031	2.29467e-49	-1	-0.0150833	0.852367	0	0	0	0
ENSG00000078237	TIGAR	1.92737	0	1	0.736491	1.00078e-113	1.67092	0	0.74317	2.84194e-93	1	0.247751	5.84986e-10	0	-0.447711	2.42954e-49	-1	-0.00870014	0.862689	0	0	0	0
ENSG00000101150	TPD52L2	-0.0694598	0.155745	0	-0.0824828	0.0728912	0.00879826	0.887394	0.597054	1.47723e-52	1	0.203365	2.91946e-06	0	0.584031	2.46491e-49	1	0.281623	1.28482e-11	1	0	0	0
ENSG00000129083	COPB1	0.084934	0.021091	0	0.127988	0.000224685	0.210207	5.32747e-10	0.432263	2.57649e-40	1	-0.0961922	0.0149925	0	0.475317	2.57976e-49	1	0.0290809	0.539949	0	0	0	0
ENSG00000103549	RNF40	-0.120868	0.000442997	0	-0.0640463	0.0909725	-0.0692604	0.0528278	0.412248	4.31889e-39	1	0.268311	3.09169e-16	1	0.46907	2.93451e-49	1	0.319918	7.54604e-23	1	0	0	0
ENSG00000140525	FANCI	-2.68386	0	-1	-1.04681	3.12975e-132	-4.1128	0	-0.896653	3.35121e-129	-1	-0.11831	0.00418195	0	0.740389	3.00195e-49	1	-1.54726	7.10707e-113	-1	0	0	0
ENSG00000137501	SYTL2	1.46071	6.96056e-54	1	0.515192	1.07834e-05	1.24689	6.21625e-39	-0.444521	0.000114538	-1	-0.00242696	0.995987	0	-1.39004	3.35224e-49	-1	-0.21624	0.0288021	0	0	0	0
ENSG00000149798	CDC42EP2	0.110565	0.26212	0	0.0318622	0.765529	0.475561	9.73973e-10	1.14793	5.83326e-55	1	0.0495483	0.716776	0	1.06923	3.3547e-49	1	0.414544	1.79438e-07	1	0	0	0
ENSG00000170515	PA2G4	-0.486696	8.04902e-53	0	-0.299549	6.94152e-22	-0.444147	2.52248e-45	0.283887	2.30982e-20	1	0.0722235	0.059283	0	0.471033	3.45732e-49	1	0.114772	0.00143395	0	0	0	0
ENSG00000092853	CLSPN	-3.42075	0	-1	-1.18871	1.72463e-81	-5.65965	0	-1.0711	5.56508e-93	-1	-0.00717834	0.945381	0	1.16094	3.51223e-49	1	-2.24608	3.11784e-60	-1	0	0	0
ENSG00000114023	FAM162A	0.39074	3.70812e-11	0	0.152309	0.00907188	0.799118	6.32785e-46	1.02456	5.39276e-76	1	0.00798669	0.950014	0	0.78613	3.53207e-49	1	0.416364	9.97142e-14	1	0	0	0
ENSG00000177614	PGBD5	0.0202309	0.895373	0	0.245772	0.00711541	-0.354937	0.000424479	1.0712	7.35467e-33	1	0.290157	0.00873626	1	1.29674	3.77809e-49	1	-0.08501	0.545715	0	0	0	0
ENSG00000275832	ARHGAP23	0.743867	4.48802e-64	1	-0.170215	0.000595324	0.611741	3.56697e-47	0.266779	8.77208e-09	1	0.458795	1.39246e-23	1	-0.647303	4.66778e-49	-1	0.326669	3.61453e-14	1	0	0	0
ENSG00000198824	CHAMP1	-0.362791	6.60916e-11	0	-0.40928	1.78283e-10	-0.657077	5.51502e-26	-0.831472	1.97817e-49	-1	-0.777114	1.26301e-42	-1	-0.877961	5.55819e-49	-1	-1.0714	4.50973e-70	-1	0	0	0
ENSG00000176102	CSTF3	-0.39849	1.67168e-15	0	-0.0535128	0.395042	-0.110949	0.0354943	0.367552	8.59618e-15	1	0.202222	0.000112755	0	0.712529	5.96211e-49	1	0.489763	8.54858e-23	1	0	0	0
ENSG00000143320	CRABP2	-0.971591	9.00944e-27	-1	-0.634284	1.81803e-05	-0.896449	3.9838e-26	-2.18178	1.34535e-94	-1	0.437367	7.22124e-07	1	-1.84447	6.20103e-49	-1	0.512509	1.49416e-07	1	0	0	0
ENSG00000088833	NSFL1C	-0.465147	2.26786e-42	0	-0.0741343	0.0604223	-0.362084	3.66565e-27	0.109889	0.00183699	0	0.0928188	0.0179729	0	0.500901	6.61711e-49	1	0.195882	7.53847e-08	0	0	0	0
ENSG00000109089	CDR2L	0.120576	0.043399	0	0.150927	0.00536599	0.22017	4.21938e-05	0.70037	2.00699e-43	1	0.113229	0.0903602	0	0.73072	8.37845e-49	1	0.212823	0.000120763	0	0	0	0
ENSG00000104067	TJP1	-0.0764306	0.0464975	0	0.0136994	0.821352	-0.144929	4.67845e-05	-0.609178	1.15064e-67	-1	-0.0171169	0.772223	0	-0.519048	8.73859e-49	-1	-0.0856149	0.0310018	0	0	0	0
ENSG00000147180	ZNF711	-0.113336	0.260205	0	-0.433762	6.04863e-05	-0.288157	0.000796379	-1.05215	6.51877e-33	-1	0.11785	0.291477	0	-1.37258	1.07056e-48	-1	-0.0569711	0.642656	0	0	0	0
ENSG00000196205	EEF1A1P5	0.363593	5.39573e-39	0	0.118344	9.97189e-05	0.17336	1.31922e-09	-0.162608	1.51873e-08	0	-0.0662584	0.055862	0	-0.407857	1.17657e-48	-1	-0.256491	1.61845e-19	-1	0	0	0
ENSG00000087085	ACHE	2.30155	2.94304e-101	1	0.71599	2.86311e-21	2.26571	2.9853e-133	2.70009	1.66721e-142	1	0.717048	2.09744e-08	1	1.11453	1.21533e-48	1	0.681205	7.34912e-18	1	0	0	0
ENSG00000102393	GLA	-1.40604	2.11938e-103	-1	-0.521276	8.67638e-18	-2.03178	4.33442e-162	0.100603	0.137754	0	-0.237547	0.000279888	0	0.985368	1.21544e-48	1	-0.863282	1.06733e-25	-1	0	0	0
ENSG00000151498	ACAD8	0.0836964	0.48135	0	-0.0285629	0.816902	0.266471	0.0206771	1.30484	4.50387e-57	1	-0.902843	4.99812e-19	-1	1.19258	1.40368e-48	1	-0.720069	1.08194e-13	-1	0	0	0
ENSG00000136111	TBC1D4	0.126023	0.0323388	0	0.013661	0.895618	0.541698	7.8392e-27	-0.705796	5.02408e-36	-1	0.0772668	0.293917	0	-0.818157	1.47736e-48	-1	0.492942	3.88961e-22	1	0	0	0
ENSG00000132471	WBP2	0.586575	5.5864e-52	1	0.298864	4.62799e-16	0.584163	7.61716e-51	0.817666	3.59344e-102	1	-0.0608221	0.282273	0	0.529954	1.56824e-48	1	-0.0632342	0.179706	0	0	0	0
ENSG00000175198	PCCA	0.11719	0.452449	0	-0.0987107	0.68405	0.378834	0.00395301	-1.82066	3.68935e-40	-1	-0.451178	0.000991374	-1	-2.03656	1.63095e-48	-1	-0.189534	0.20784	0	0	0	0
ENSG00000184500	PROS1	0.778718	6.84804e-15	1	0.284934	0.000663319	0.857323	4.7627e-21	1.69928	5.72013e-75	1	0.380367	0.00103557	1	1.2055	1.82812e-48	1	0.458971	4.58507e-07	1	0	0	0
ENSG00000241685	ARPC1A	-0.0127588	0.891696	0	0.0749315	0.28597	-0.154355	0.0445735	0.732001	1.16416e-38	1	-0.659106	1.79823e-24	-1	0.819691	1.85864e-48	1	-0.800703	2.81907e-35	-1	0	0	0
ENSG00000204386	NEU1	0.408384	2.57611e-20	0	0.190267	8.98456e-06	0.391419	1.71614e-19	0.816875	8.33988e-82	1	0.132605	0.0120926	0	0.598759	2.25288e-48	1	0.11564	0.0166807	0	0	0	0
ENSG00000142002	DPP9	-0.177288	5.85161e-06	0	-0.0724202	0.0902348	-0.176748	3.10364e-06	0.430033	6.08342e-33	1	0.172202	1.67199e-05	0	0.534901	2.49041e-48	1	0.172743	1.63129e-05	0	0	0	0
ENSG00000165795	NDRG2	-0.225414	0.000524209	0	0.250477	0.00298044	0.0336197	0.696134	-1.46755	1.25074e-101	-1	0.0245177	0.823615	0	-0.991661	2.79314e-48	-1	0.283551	1.23274e-05	1	0	0	0
ENSG00000082641	NFE2L1	-0.10234	7.71877e-05	0	0.0377297	0.22758	0.00836786	0.822436	0.216211	1.48875e-18	0	-0.0797427	0.0051263	0	0.35628	2.81174e-48	1	0.0309647	0.350392	0	0	0	0
ENSG00000128578	STRIP2	0.425742	6.10072e-07	0	0.492813	2.09396e-11	-0.0148088	0.918392	1.01353	2.82458e-37	1	-0.24103	0.0218807	0	1.0806	2.81356e-48	1	-0.681582	3.87869e-15	-1	0	0	0
ENSG00000189403	HMGB1	-1.10717	7.89997e-129	-1	-0.530237	1.18365e-25	-1.46307	1.0275e-211	-1.29817	1.91466e-173	-1	-0.18819	0.000167231	0	-0.721231	2.95643e-48	-1	-0.544083	3.50857e-28	-1	0	0	0
ENSG00000181291	TMEM132E	-1.5054	9.3627e-26	-1	0.179989	0.219628	-1.61098	6.59059e-23	0.347667	0.00682218	1	-0.500704	0.000400268	-1	2.03306	2.95782e-48	1	-0.606283	0.00184843	-1	0	0	0
ENSG00000221890	NPTXR	1.19726	3.45736e-78	1	0.65312	3.73024e-20	1.03181	8.77967e-58	-0.375002	2.68068e-07	-1	0.00185985	0.995758	0	-0.919146	3.74356e-48	-1	-0.163595	0.0182389	0	0	0	0
ENSG00000090447	TFAP4	-1.08141	2.6648e-35	-1	-0.309755	0.000206866	-0.744701	8.74153e-19	0.487549	6.6628e-10	1	0.0519332	0.698159	0	1.25921	3.92764e-48	1	0.388643	7.64177e-05	1	0	0	0
ENSG00000142089	IFITM3	0.392441	5.16369e-18	0	0.0180133	0.821161	0.547291	4.35031e-35	-0.296793	7.79585e-10	-1	0.0401436	0.58413	0	-0.671221	3.96663e-48	-1	0.194994	2.49494e-05	0	0	0	0
ENSG00000138594	TMOD3	1.13709	7.49422e-155	1	0.335115	1.38943e-13	1.0542	1.98341e-132	0.190464	5.65444e-05	0	-0.015177	0.861073	0	-0.611507	4.03736e-48	-1	-0.0980591	0.0421656	0	0	0	0
ENSG00000101945	SUV39H1	-2.5929	0	-1	-1.13689	1.99645e-83	-3.71797	0	-0.419877	2.62781e-15	-1	-0.0255122	0.779123	0	1.03613	4.19667e-48	1	-1.15059	1.10624e-34	-1	0	0	0
ENSG00000164543	STK17A	0.675237	3.07797e-25	1	0.521588	7.25231e-19	0.803999	3.05594e-39	1.00708	9.77994e-57	1	0.313117	1.61968e-05	1	0.85343	4.42323e-48	1	0.441879	6.82022e-13	1	0	0	0
ENSG00000140945	CDH13	1.12267	2.70567e-118	1	0.334033	2.25241e-10	1.0354	6.50676e-111	0.101154	0.0947153	0	0.389914	2.2239e-13	1	-0.68748	4.49293e-48	-1	0.302647	4.93634e-11	1	0	0	0
ENSG00000160752	FDPS	-0.623121	4.28644e-57	-1	-0.231949	3.04701e-07	-0.481543	2.18156e-33	-1.00104	3.81065e-139	-1	-0.279489	5.1446e-12	-1	-0.609863	4.66563e-48	-1	-0.137911	0.00217397	0	0	0	0
ENSG00000148926	ADM	-0.0495016	0.787442	0	-1.11203	2.166e-33	-1.18078	5.36254e-25	2.65668	4.78277e-142	1	1.01906	1.12739e-18	1	1.59416	4.79761e-48	1	-0.112213	0.527232	0	0	0	0
ENSG00000167325	RRM1	-1.99448	0	-1	-0.755104	1.5255e-75	-2.66934	0	-0.593586	1.77673e-53	-1	-0.0613806	0.237998	0	0.645787	5.26645e-48	1	-0.736243	5.7546e-50	-1	0	0	0
ENSG00000126878	AIF1L	-0.767835	2.54176e-24	-1	-0.397533	0.000245828	-0.653182	1.42338e-16	-1.71107	1.35148e-94	-1	-0.356218	7.00426e-06	-1	-1.34077	6.0087e-48	-1	-0.241566	0.00784805	0	0	0	0
ENSG00000100029	PES1	-0.100774	0.00264043	0	-0.18481	3.3901e-09	-0.119498	0.000136004	0.528725	5.24432e-69	1	0.528995	9.514e-68	1	0.444689	6.18251e-48	1	0.510272	8.11879e-63	1	0	0	0
ENSG00000163466	ARPC2	0.454998	1.65059e-64	0	0.0627863	0.0568945	0.551822	2.01785e-95	0.00136012	0.994206	0	0.00446799	0.9374	0	-0.390851	6.18438e-48	-1	0.101293	0.000397463	0	0	0	0
ENSG00000142686	C1orf216	-0.0103005	0.891082	0	0.283516	6.09837e-10	0.00320934	0.977031	0.363747	6.88693e-15	1	0.131891	0.0185668	0	0.657564	6.39224e-48	1	0.145401	0.00572993	0	0	0	0
ENSG00000140263	SORD	-0.413075	3.97173e-15	0	-0.0855018	0.153041	-0.320789	6.01981e-10	0.411218	6.66909e-17	1	0.0853556	0.203075	0	0.738791	6.46532e-48	1	0.177641	0.00243336	0	0	0	0
ENSG00000126456	IRF3	0.198765	7.25165e-05	0	0.0410829	0.600809	0.128877	0.0137425	-0.565661	5.01595e-29	-1	0.0576464	0.419034	0	-0.723343	6.71782e-48	-1	-0.0122414	0.878912	0	0	0	0
ENSG00000179046	TRIML2	3.41735	0	1	1.10519	8.03542e-85	3.13611	0	1.57204	1.64784e-103	1	0.327968	0.000280287	1	-0.740117	7.2516e-48	-1	0.0467281	0.505137	0	0	0	0
ENSG00000228612	HK2P1	0.0513492	0.844704	0	0.023927	0.91519	0.907556	7.64652e-09	2.19466	3.34918e-48	1	0.210003	0.389407	0	2.16724	7.52343e-48	1	1.06621	3.61763e-11	1	0	0	0
ENSG00000092330	TINF2	-0.0160898	0.86753	0	0.39711	1.27415e-06	0.120926	0.0936374	-1.39894	9.77321e-87	-1	-0.141078	0.0691833	0	-0.985739	8.18542e-48	-1	-0.0040629	0.973217	0	0	0	0
ENSG00000184014	DENND5A	0.037578	0.501335	0	0.0402662	0.455152	-0.0192408	0.743929	0.572707	7.27332e-47	1	0.181577	5.61371e-05	0	0.575395	1.03114e-47	1	0.124758	0.0065094	0	0	0	0
ENSG00000228437	LINC02474	1.34001	2.46198e-07	1	0.226246	0.281046	0.613544	0.469615	3.81573	1.62024e-61	1	-2.99453	2.08571e-07	-1	2.70196	1.19644e-47	1	-3.721	3.6636e-17	-1	0	0	0
ENSG00000101782	RIOK3	0.702398	2.99111e-34	1	0.181534	0.000745321	0.62108	4.67411e-27	1.25804	6.09295e-115	1	0.0257094	0.817552	0	0.737176	1.32925e-47	1	-0.0556088	0.459841	0	0	0	0
ENSG00000137285	TUBB2B	-1.01285	3.5845e-120	-1	-0.554556	9.19333e-27	-0.75518	4.51777e-69	-1.18658	1.87924e-158	-1	-0.0678084	0.225017	0	-0.728292	1.4019e-47	-1	0.189858	0.000131245	0	0	0	0
ENSG00000105048	TNNT1	-0.0298812	0.5209	0	0.211694	3.29941e-08	0.0190116	0.698335	-0.749354	1.72938e-100	-1	-0.00346359	0.962205	0	-0.507779	1.51473e-47	-1	0.0454292	0.316373	0	0	0	0
ENSG00000164880	INTS1	-0.0762159	0.0302498	0	-0.0490032	0.241378	-0.106803	0.00128802	-0.487146	9.37004e-54	-1	0.206317	2.95629e-10	0	-0.459934	1.60251e-47	-1	0.17573	8.26499e-08	0	0	0	0
ENSG00000179041	RRS1	-0.126409	0.0430321	0	-0.223558	3.54269e-05	0.0676685	0.301588	0.865023	2.13062e-62	1	0.288153	5.91984e-07	1	0.767875	1.70044e-47	1	0.482231	1.55123e-18	1	0	0	0
ENSG00000178719	GRINA	0.655099	5.83678e-131	1	0.138083	3.72162e-07	0.716421	8.36222e-163	0.891088	4.05761e-245	1	0.172912	4.23158e-09	0	0.374072	1.71957e-47	1	0.234234	9.86367e-19	0	0	0	0
ENSG00000105968	H2AZ2	-0.922614	5.29152e-173	-1	-0.32211	3.54505e-17	-1.29599	0	-1.13094	1.74647e-249	-1	-0.118759	0.000889417	0	-0.530432	1.72384e-47	-1	-0.492139	2.48386e-41	-1	0	0	0
ENSG00000147010	SH3KBP1	0.0400902	0.46688	0	0.0250322	0.671517	0.202825	2.77057e-06	0.589569	1.39986e-49	1	-0.151027	0.001542	0	0.574511	1.7594e-47	1	0.0117073	0.866225	0	0	0	0
ENSG00000152147	GEMIN6	-0.574765	7.60799e-18	-1	-0.184766	0.00686331	-0.433542	4.28902e-11	0.54837	9.44182e-19	1	0.087268	0.33158	0	0.938369	1.84306e-47	1	0.228491	0.00230361	0	0	0	0
ENSG00000242265	PEG10	-1.44665	4.04563e-68	-1	-0.544058	0.000119167	-1.33228	9.36494e-56	-2.61182	1.17224e-154	-1	-0.206561	0.0217412	0	-1.70923	1.84306e-47	-1	-0.0921915	0.480328	0	0	0	0
ENSG00000164761	TNFRSF11B	0.666136	5.69513e-08	1	-0.242502	0.124374	1.53833	2.92983e-38	-0.872287	3.25714e-12	-1	-0.258383	0.0932917	0	-1.78093	1.84883e-47	-1	0.613815	7.07914e-07	1	0	0	0
ENSG00000072062	PRKACA	0.186554	3.78811e-05	0	0.0957908	0.0926897	-0.0104307	0.876896	-0.553544	2.23229e-34	-1	0.0866066	0.123256	0	-0.644308	1.91545e-47	-1	-0.110379	0.0267799	0	0	0	0
ENSG00000185043	CIB1	0.288049	6.84134e-10	0	0.135686	0.00406173	0.514771	6.69072e-29	0.776194	6.76045e-69	1	-0.166141	0.00207106	0	0.623832	2.1105e-47	1	0.0605812	0.303064	0	0	0	0
ENSG00000167123	CERCAM	0.745067	1.78764e-82	1	0.231617	6.31017e-08	0.785475	1.41811e-99	-0.0416568	0.441632	0	0.298537	9.81849e-13	1	-0.555107	2.43858e-47	-1	0.338946	4.16718e-20	1	0	0	0
ENSG00000181830	SLC35C1	0.349941	1.77032e-13	0	0.124373	0.00894133	0.625001	2.80753e-44	0.851269	8.95558e-80	1	0.121702	0.0368248	0	0.625702	2.49821e-47	1	0.396762	7.61049e-19	1	0	0	0
ENSG00000171346	KRT15	2.91913	1.12173e-29	1	0.232459	0.122825	3.12652	1.27697e-14	4.67989	6.03904e-80	1	-1.47334	0.0036995	-1	1.99321	3.87477e-47	1	-1.26596	1.30536e-11	-1	0	0	0
ENSG00000085999	RAD54L	-3.3272	0	-1	-1.2543	5.0292e-70	-5.58269	5.6089e-303	-0.722495	3.35736e-33	-1	0.106339	0.1592	0	1.3504	5.52102e-47	1	-2.14915	2.6076e-38	-1	0	0	0
ENSG00000213839	TMX2P1	-0.548718	2.78537e-16	-1	-0.23139	0.000307411	-0.551417	3.8452e-17	0.612425	5.32692e-24	1	0.116148	0.157965	0	0.929754	6.15011e-47	1	0.11345	0.193535	0	0	0	0
ENSG00000033050	ABCF2	-0.177263	0.036858	0	-0.243252	0.000495964	-0.271386	0.00130003	1.08163	1.17613e-56	1	-0.192296	0.0365395	0	1.01564	6.23892e-47	1	-0.28642	0.000905676	-1	0	0	0
ENSG00000136159	NUDT15	-0.750194	6.20229e-30	-1	-0.385836	1.24418e-05	-0.90095	1.38037e-41	-1.48284	4.11595e-98	-1	-0.0136885	0.912233	0	-1.11849	6.40988e-47	-1	-0.164445	0.0460867	0	0	0	0
ENSG00000163026	WDCP	-0.403069	1.25541e-11	0	-0.173083	0.00347324	-0.230789	0.000290463	0.587484	4.40075e-27	1	-0.26801	2.30792e-05	-1	0.81747	7.341e-47	1	-0.0957304	0.219858	0	0	0	0
ENSG00000166949	SMAD3	0.0707918	0.155336	0	0.121395	0.00678983	-0.234248	3.35544e-08	0.529011	1.31095e-38	1	0.218192	9.59266e-07	0	0.579614	7.49939e-47	1	-0.0868471	0.0836515	0	0	0	0
ENSG00000071575	TRIB2	-0.324822	2.21882e-12	0	0.21231	0.000151554	-0.0915657	0.0778858	-1.23378	1.67586e-144	-1	-0.00367067	0.97153	0	-0.696646	7.93359e-47	-1	0.229586	2.10529e-06	0	0	0	0
ENSG00000167962	ZNF598	-0.259654	8.79766e-12	0	-0.204431	5.04247e-08	-0.188647	7.82988e-07	0.474662	1.1425e-39	1	0.0667573	0.169804	0	0.529885	7.97014e-47	1	0.137764	0.000835762	0	0	0	0
ENSG00000121057	AKAP1	-0.682818	5.83365e-67	-1	-0.179468	9.70227e-06	-0.413621	8.60483e-25	0.0712416	0.103138	0	-0.221253	5.98633e-08	0	0.574592	8.82545e-47	1	0.0479436	0.399272	0	0	0	0
ENSG00000111087	GLI1	-0.217856	0.0206171	0	0.168264	0.243057	-0.525166	1.27875e-09	-1.79373	3.10589e-74	-1	0.153063	0.160881	0	-1.40761	8.92647e-47	-1	-0.154248	0.152356	0	0	0	0
ENSG00000275342	PRAG1	0.926502	1.82398e-78	1	0.11755	0.0516778	0.886504	6.19645e-72	0.101804	0.0843652	0	0.004884	0.964848	0	-0.707149	9.41404e-47	-1	-0.0351139	0.626059	0	0	0	0
ENSG00000116774	OLFML3	0.146554	0.203574	0	0.286413	0.0668995	0.278137	0.00224625	-1.72928	1.42003e-50	-1	0.936437	6.17907e-24	1	-1.58942	9.43952e-47	-1	1.06802	6.29969e-33	1	0	0	0
ENSG00000171004	HS6ST2	-0.0470639	0.742723	0	0.0878985	0.68405	0.17014	0.124345	-1.84756	1.15446e-53	-1	0.0624939	0.699938	0	-1.7126	1.0122e-46	-1	0.279698	0.0090925	1	0	0	0
ENSG00000106211	HSPB1	-0.376859	3.41332e-52	0	0.0585873	0.0568123	-0.373529	7.69879e-52	-0.798811	3.46995e-225	-1	0.112596	3.06766e-05	0	-0.363365	1.15904e-46	-1	0.115926	1.43876e-05	0	0	0	0
ENSG00000130940	CASZ1	-0.0558339	0.684907	0	-0.0674825	0.737896	-0.560466	9.09616e-08	-1.61019	1.09111e-47	-1	-0.223672	0.0610069	0	-1.62184	1.35784e-46	-1	-0.728304	2.48435e-12	-1	0	0	0
ENSG00000154328	NEIL2	-0.23327	2.06618e-06	0	-0.0788211	0.15042	0.0680585	0.223481	0.505091	3.83388e-29	1	0.0570231	0.403438	0	0.65954	1.41486e-46	1	0.358352	1.02361e-13	1	0	0	0
ENSG00000164877	MICALL2	0.476471	3.89954e-12	0	-0.035015	0.758951	0.299788	2.59459e-05	-0.477032	1.94772e-11	-1	-0.0830193	0.414344	0	-0.988518	1.43755e-46	-1	-0.259702	0.000372005	-1	0	0	0
ENSG00000113205	PCDHB3	0.458994	0.00157227	0	0.145984	0.717468	0.672126	4.91271e-08	-2.5756	1.45889e-34	-1	0.798116	1.47784e-08	1	-2.88861	1.45198e-46	-1	1.01125	9.29322e-16	1	0	0	0
ENSG00000130779	CLIP1	0.0997018	0.0730624	0	0.0760477	0.188418	0.0260185	0.701822	0.690547	3.9016e-49	1	0.253034	9.20476e-07	1	0.666893	1.46543e-46	1	0.179351	0.000545954	0	0	0	0
ENSG00000230043	TMSB4XP6	-0.668812	1.32298e-26	-1	-0.0140721	0.916821	-0.532169	8.73308e-17	-1.67847	5.19352e-133	-1	-0.201271	0.00402791	0	-1.02373	1.61628e-46	-1	-0.0646277	0.482182	0	0	0	0
ENSG00000108786	HSD17B1	1.75091	1.73608e-38	1	0.41967	0.0363159	1.31701	4.58289e-29	-0.682978	8.33627e-05	-1	1.07938	1.09408e-13	1	-2.01422	1.62769e-46	-1	0.645473	4.0062e-08	1	0	0	0
ENSG00000158669	GPAT4	-0.113919	0.00130454	0	0.0497202	0.218952	-0.0290588	0.502018	0.298543	2.96681e-20	1	0.0751542	0.0650176	0	0.462183	1.92722e-46	1	0.160014	4.71563e-06	0	0	0	0
ENSG00000089154	GCN1	-0.0359203	0.356788	0	-0.0304406	0.465324	0.11516	0.00028022	0.422379	1.51561e-45	1	0.0976965	0.00524427	0	0.427859	2.08317e-46	1	0.248777	7.10581e-16	0	0	0	0
ENSG00000170855	TRIAP1	1.21401	7.11455e-167	1	0.481772	1.80785e-25	1.24551	7.83965e-186	0.125841	0.0162789	0	0.19854	0.000149901	0	-0.606393	2.13412e-46	-1	0.230042	5.90218e-08	0	0	0	0
ENSG00000033011	ALG1	-0.105932	0.100314	0	-0.138583	0.0145982	0.106817	0.081659	0.784738	3.24341e-52	1	0.119261	0.0806355	0	0.752087	2.37024e-46	1	0.332011	3.77151e-09	1	0	0	0
ENSG00000154380	ENAH	-0.232322	7.91494e-18	0	-0.180068	5.07043e-10	-0.411443	5.91342e-53	-0.444699	1.95672e-61	-1	-0.0120637	0.801018	0	-0.392445	2.56026e-46	-1	-0.191185	1.04376e-11	0	0	0	0
ENSG00000144015	TRIM43	5.0407	4.09832e-45	1	1.00414	0.0863839	5.13008	1.23705e-24	-0.474346	0.487386	0	-1.15237	0.127456	0	-4.51091	3.2394e-46	-1	-1.06298	1.54455e-07	-1	0	0	0
ENSG00000114302	PRKAR2A	-0.209391	2.08229e-11	0	-0.132962	2.74569e-05	-0.137667	1.55807e-05	0.355779	6.8378e-33	1	-0.00442991	0.944948	0	0.432208	3.98121e-46	1	0.0672941	0.0689525	0	0	0	0
ENSG00000075213	SEMA3A	-0.231578	0.0459596	0	0.0133684	0.953559	0.526689	9.95527e-06	-1.87562	7.90093e-62	-1	-1.53025	5.03326e-43	-1	-1.63068	4.54485e-46	-1	-0.771979	2.39816e-12	-1	0	0	0
ENSG00000116120	FARSB	-0.665482	1.35987e-61	-1	-0.250371	4.2628e-10	-0.418021	8.54203e-27	0.16331	4.3306e-05	0	0.125812	0.00439473	0	0.578421	4.79309e-46	1	0.373273	4.89612e-19	1	0	0	0
ENSG00000180185	FAHD1	0.258472	3.23093e-07	0	0.146373	0.00324062	0.457472	1.98815e-21	0.765777	4.06935e-59	1	0.0495199	0.519692	0	0.653678	4.81758e-46	1	0.24852	5.2973e-07	0	0	0	0
ENSG00000121281	ADCY7	0.136341	0.00223619	0	0.150203	0.000461479	0.33325	3.2688e-16	0.554046	1.18681e-42	1	0.112298	0.0242961	0	0.567907	4.89123e-46	1	0.309208	8.99771e-14	1	0	0	0
ENSG00000183762	KREMEN1	0.233673	0.000421475	0	0.262841	0.00162733	0.227513	0.000287255	-0.988596	7.75203e-45	-1	0.343199	2.37614e-07	1	-0.959429	4.96681e-46	-1	0.337038	7.5871e-08	1	0	0	0
ENSG00000269466	H3Y1	5.30858	2.31187e-58	1	1.74134	2.33284e-05	5.58466	4.23788e-42	-0.877809	0.0522054	0	-1.67558	0.000757561	-1	-4.44505	5.11031e-46	-1	-1.3995	5.97463e-06	-1	0	0	0
ENSG00000131473	ACLY	-0.345531	1.35812e-50	0	-0.086882	0.000509136	-0.191037	2.54064e-15	0.0716073	0.00347788	0	-0.354799	5.93852e-52	-1	0.330257	5.12347e-46	1	-0.200305	2.30475e-16	0	0	0	0
ENSG00000123243	ITIH5	2.34777	7.54557e-197	1	1.71209	3.00091e-86	2.51863	1.28324e-286	-0.294567	0.0056427	-1	0.564541	1.61492e-09	1	-0.930248	5.24053e-46	-1	0.735406	8.03365e-36	1	0	0	0
ENSG00000177971	IMP3	-0.313167	9.05163e-10	0	-0.0837798	0.147392	0.115739	0.0314715	0.465042	1.52328e-22	1	0.0528865	0.47228	0	0.694429	5.37766e-46	1	0.481792	7.409e-22	1	0	0	0
ENSG00000230330	HMGN2P3	-1.11741	1.11686e-64	-1	-0.495593	5.26943e-08	-1.3873	2.91169e-86	-1.78561	2.28597e-139	-1	-0.2616	0.000138204	-1	-1.16379	6.38341e-46	-1	-0.531493	6.11504e-12	-1	0	0	0
ENSG00000165732	DDX21	-0.147075	7.31152e-08	0	-0.313992	1.21521e-33	-0.0331794	0.304331	0.540873	4.25573e-98	1	0.334118	1.2824e-36	1	0.373956	6.43432e-46	1	0.448014	1.83066e-65	1	0	0	0
ENSG00000181610	MRPS23	-0.0761869	0.0375697	0	-0.0590231	0.120616	0.135793	5.14825e-05	0.433011	2.31632e-43	1	-0.0154704	0.787893	0	0.450174	6.96879e-46	1	0.19651	4.43625e-09	0	0	0	0
ENSG00000086061	DNAJA1	-0.548462	1.3766e-87	-1	-0.105816	0.000485164	-0.429283	3.11793e-55	-0.0461091	0.160484	0	0.177664	8.13762e-10	0	0.396536	8.02285e-46	1	0.296844	1.26292e-25	1	0	0	0
ENSG00000009335	UBE3C	-0.175726	0.000230946	0	-0.141529	0.00269921	-0.184309	0.00014213	0.590857	1.25941e-42	1	-0.1477	0.00457266	0	0.625055	8.13292e-46	1	-0.156283	0.00218043	0	0	0	0
ENSG00000012232	EXTL3	0.0135692	0.791842	0	0.0178431	0.728231	0.112683	0.00165675	0.467993	5.76281e-45	1	0.132734	0.000469078	0	0.472266	8.2294e-46	1	0.231848	2.53421e-11	0	0	0	0
ENSG00000109066	TMEM104	-0.180359	0.00224699	0	-0.101064	0.0961098	-0.160325	0.00669563	0.669582	1.9691e-38	1	0.0450241	0.603432	0	0.748876	9.20281e-46	1	0.0650577	0.387603	0	0	0	0
ENSG00000018510	AGPS	-0.229851	2.85597e-14	0	-0.152828	5.70078e-06	-0.203353	1.80077e-11	-0.516314	1.28031e-65	-1	0.0138186	0.79327	0	-0.439292	1.05686e-45	-1	0.0403164	0.312414	0	0	0	0
ENSG00000140465	CYP1A1	1.12301	4.44936e-08	1	-0.00914136	0.967341	1.22808	1.05638e-09	3.2572	1.72471e-72	1	0.0113282	0.987542	0	2.12505	1.09256e-45	1	0.116401	0.646713	0	0	0	0
ENSG00000182512	GLRX5	-0.657045	6.40225e-34	-1	-0.278427	4.40269e-05	-0.846726	2.13565e-54	-1.23737	1.48894e-106	-1	0.0126801	0.901269	0	-0.858755	1.11553e-45	-1	-0.177	0.00546173	0	0	0	0
ENSG00000163541	SUCLG1	-0.130902	0.00485387	0	-0.106207	0.0220148	-0.0586536	0.28929	0.564899	2.47697e-43	1	-0.300369	4.12195e-11	-1	0.589595	1.20931e-45	1	-0.22812	8.34829e-07	0	0	0	0
ENSG00000058262	SEC61A1	0.38546	1.21173e-64	0	0.195256	1.13052e-17	0.471748	1.80267e-98	0.506497	1.73721e-111	1	0.122746	7.34553e-07	0	0.316293	1.24281e-45	1	0.209034	4.91238e-20	0	0	0	0
ENSG00000089195	TRMT6	-0.184409	0.000938124	0	-0.179862	0.000491455	-0.128473	0.0209197	0.707611	1.19228e-47	1	0.213754	0.000136815	0	0.712159	1.27121e-45	1	0.26969	7.80781e-07	1	0	0	0
ENSG00000204922	UQCC3	-0.697484	9.03153e-31	-1	-0.209579	0.000446276	-0.656082	5.45006e-28	0.359774	1.35626e-10	1	0.0321172	0.742608	0	0.847679	1.27477e-45	1	0.0735196	0.398725	0	0	0	0
ENSG00000120328	PCDHB12	0.138407	0.433608	0	-0.417405	0.104055	0.314141	0.0435845	-2.02507	3.64834e-33	-1	-0.288037	0.10187	0	-2.58088	1.28242e-45	-1	-0.112302	0.564224	0	0	0	0
ENSG00000104356	POP1	-0.140781	0.0332556	0	-0.288051	1.00963e-07	0.0345151	0.676385	0.938767	7.6495e-68	1	-0.014416	0.900043	0	0.791497	1.37597e-45	1	0.16088	0.0163559	0	0	0	0
ENSG00000168930	TRIM49	5.59181	1.90481e-39	1	1.93882	0.00133746	4.36341	8.88002e-37	-0.498485	0.563122	0	0.762929	0.292184	0	-4.15148	1.39468e-45	-1	-0.465465	0.0261779	-1	0	0	0
ENSG00000132768	DPH2	-0.0919197	0.0834328	0	-0.21266	4.18931e-06	0.140985	0.00359281	0.754123	9.36996e-66	1	0.108761	0.052057	0	0.633383	1.39927e-45	1	0.341666	2.07243e-13	1	0	0	0
ENSG00000153162	BMP6	0.500049	0.00292679	1	-0.0964776	0.5558	-0.135436	0.6014	2.44427	8.45574e-69	1	-0.493706	0.0173917	-1	1.84774	1.43394e-45	1	-1.12919	1.37602e-10	-1	0	0	0
ENSG00000166831	RBPMS2	0.549593	2.67814e-24	1	0.204849	0.00199224	0.509818	1.37263e-22	-0.435629	1.62763e-13	-1	0.267429	7.46329e-06	1	-0.780373	1.4503e-45	-1	0.227654	2.86406e-05	0	0	0	0
ENSG00000123159	GIPC1	0.17175	8.08637e-08	0	-0.0079866	0.888732	-0.165527	2.85652e-07	-0.270017	7.3001e-17	-1	0.114171	0.00125695	0	-0.449753	1.49464e-45	-1	-0.223106	3.88235e-12	0	0	0	0
ENSG00000176171	BNIP3	-0.549298	2.11347e-11	-1	-0.00291461	0.981477	-0.260862	0.0023044	0.555192	1.22624e-13	1	-0.0970303	0.39127	0	1.10158	1.5492e-45	1	0.191406	0.0505961	0	0	0	0
ENSG00000068650	ATP11A	-0.0331223	0.589132	0	0.0578025	0.377019	-0.0440434	0.437243	-0.741381	8.00723e-59	-1	0.105541	0.0501762	0	-0.650456	1.66596e-45	-1	0.0946205	0.0715399	0	0	0	0
ENSG00000006327	TNFRSF12A	0.204826	1.95598e-12	0	-0.0745984	0.0199632	0.0531974	0.107591	0.675623	7.61444e-129	1	0.248721	3.64487e-17	0	0.396199	1.89731e-45	1	0.097093	0.00192289	0	0	0	0
ENSG00000188522	FAM83G	0.353374	3.75396e-17	0	0.000642799	0.992718	0.273154	2.19105e-09	0.913634	5.56763e-114	1	-0.518104	5.3787e-31	-1	0.560903	1.93731e-45	1	-0.598325	2.40694e-45	-1	0	0	0
ENSG00000069849	ATP1B3	-0.462943	7.04085e-28	0	-0.198625	2.86032e-06	-0.36472	1.05356e-17	0.327998	5.44256e-16	1	-0.0627971	0.269761	0	0.592316	2.04249e-45	1	0.0354262	0.577688	0	0	0	0
ENSG00000105246	EBI3	3.33041	6.7698e-196	1	1.13982	2.96229e-30	2.74306	3.30923e-130	1.03241	3.55175e-16	1	0.000857684	0.99727	0	-1.15818	2.08839e-45	-1	-0.586494	3.14646e-13	-1	0	0	0
ENSG00000196584	XRCC2	-2.52795	5.51998e-78	-1	-1.22311	5.01508e-33	-4.93075	9.92204e-71	0.664322	1.27315e-11	1	-0.33339	0.00483788	-1	1.96916	2.29372e-45	1	-2.73619	5.41509e-20	-1	0	0	0
ENSG00000204568	MRPS18B	-0.252835	2.74078e-11	0	-0.0660153	0.134098	-0.206919	3.2387e-08	0.331472	4.98826e-20	1	0.135083	0.0010112	0	0.518292	2.41037e-45	1	0.180999	5.26627e-06	0	0	0	0
ENSG00000178913	TAF7	0.131479	0.000381406	0	0.0769281	0.0845965	0.137987	0.000232783	-0.447859	1.07463e-35	-1	-0.195674	2.56831e-07	0	-0.502409	2.50025e-45	-1	-0.189166	2.67928e-07	0	0	0	0
ENSG00000136146	MED4	-0.412667	2.9605e-10	0	-0.187111	0.0457633	-0.296073	1.12566e-05	-1.26526	8.1026e-74	-1	-0.131359	0.101684	0	-1.0397	2.5979e-45	-1	-0.0147648	0.897627	0	0	0	0
ENSG00000196935	SRGAP1	1.14165	6.82808e-41	1	0.0848602	0.342306	0.973125	2.13051e-31	2.05416	7.51284e-142	1	0.160721	0.196182	0	0.997374	2.7036e-45	1	-0.00780518	0.954461	0	0	0	0
ENSG00000125952	MAX	0.37344	1.063e-22	0	-0.009708	0.869562	0.50767	4.75171e-41	0.88555	3.20969e-130	1	-0.0697752	0.181542	0	0.502402	2.87994e-45	1	0.0644557	0.158215	0	0	0	0
ENSG00000134802	SLC43A3	-0.752636	5.17667e-32	-1	-0.568754	2.20942e-22	-1.10708	2.18907e-66	0.710222	1.17996e-34	1	0.143703	0.0506737	0	0.894104	3.0716e-45	1	-0.210738	0.00642408	0	0	0	0
ENSG00000157617	C2CD2	-0.0277262	0.847644	0	0.297291	0.000596742	0.35612	0.00026255	0.87837	6.15297e-24	1	-0.15398	0.23089	0	1.20339	3.17849e-45	1	0.229867	0.0297364	0	0	0	0
ENSG00000159339	PADI4	5.62956	1.39666e-38	1	3.10715	0.00206297	6.13862	1.20269e-39	-2.1287	0.0475471	-1	-0.255971	0.820126	0	-4.65111	3.27488e-45	-1	0.25309	0.220757	0	0	0	0
ENSG00000115548	KDM3A	0.066187	0.32938	0	0.0909639	0.13415	-0.184164	0.00294526	0.690774	2.23106e-41	1	-0.32611	2.78229e-08	-1	0.715551	3.65421e-45	1	-0.576461	1.73814e-24	-1	0	0	0
ENSG00000167900	TK1	-2.49198	0	-1	-0.909371	7.08658e-137	-3.38396	0	-1.01073	6.52875e-208	-1	0.0242072	0.642579	0	0.571881	3.7561e-45	1	-0.867765	2.16217e-77	-1	0	0	0
ENSG00000153885	KCTD15	-0.153616	0.00301744	0	-0.244224	1.5809e-05	-0.332637	9.4154e-12	-0.628843	6.1251e-37	-1	0.0756915	0.243892	0	-0.719451	4.1352e-45	-1	-0.10333	0.0769451	0	0	0	0
ENSG00000187323	DCC	-0.114682	0.886319	0	0.350406	0.117815	0.977562	0.0524679	4.94679	2.90305e-39	1	-0.0147611	0.995433	0	5.41187	4.97269e-45	1	1.07748	0.041598	1	0	0	0
ENSG00000100412	ACO2	-0.0647553	0.11521	0	0.0411495	0.362332	0.144206	0.000139412	0.37414	6.44522e-28	1	-0.323862	9.59223e-19	-1	0.480045	5.49565e-45	1	-0.114901	0.00347839	0	0	0	0
ENSG00000204642	HLA-F	0.508001	1.08702e-07	1	0.04699	0.803643	-0.0461738	0.737838	-0.987133	2.65992e-20	-1	0.115137	0.414344	0	-1.44814	6.05849e-45	-1	-0.439038	7.48433e-06	-1	0	0	0
ENSG00000109062	SLC9A3R1	-0.0703505	0.189483	0	-0.0655035	0.315743	0.0213087	0.749918	-0.66338	8.36746e-47	-1	-0.306795	8.5236e-11	-1	-0.658533	6.18209e-45	-1	-0.215136	7.01214e-06	0	0	0	0
ENSG00000169499	PLEKHA2	0.124206	0.0602597	0	0.0342458	0.664591	0.495746	3.00191e-18	0.851973	1.86181e-54	1	-0.0421481	0.663458	0	0.762013	6.54323e-45	1	0.329391	1.42381e-08	1	0	0	0
ENSG00000100815	TRIP11	0.133241	0.04101	0	0.189105	0.0132228	0.174374	0.00447468	-0.917696	1.59769e-48	-1	0.105865	0.164733	0	-0.861832	6.6095e-45	-1	0.146998	0.0244573	0	0	0	0
ENSG00000138606	SHF	0.38668	3.10083e-05	0	0.204747	0.139525	0.390732	2.4009e-05	-1.19774	1.74752e-31	-1	-0.00167124	0.995987	0	-1.37967	7.04766e-45	-1	0.00238106	0.993459	0	0	0	0
ENSG00000272674	PCDHB16	0.616704	1.20754e-06	1	0.639126	0.0015376	0.676692	2.51889e-08	-2.05687	6.26724e-36	-1	0.260687	0.103123	0	-2.03445	7.20659e-45	-1	0.320675	0.0153947	1	0	0	0
ENSG00000126016	AMOT	-0.719629	1.92709e-21	-1	-0.0131939	0.940106	-0.674846	5.21919e-19	-1.95141	2.16118e-117	-1	-0.0314839	0.810612	0	-1.24497	7.28586e-45	-1	0.0132998	0.923787	0	0	0	0
ENSG00000114850	SSR3	0.48439	1.42704e-38	0	-0.284017	1.50509e-14	0.360904	1.00724e-21	1.27941	8.42238e-271	1	-0.0232332	0.720793	0	0.511008	7.82028e-45	1	-0.146719	0.000256729	0	0	0	0
ENSG00000100625	SIX4	-0.706769	5.7553e-41	-1	-0.170826	0.0016831	-0.588537	4.75046e-28	0.204292	6.93486e-05	0	-0.148865	0.0118961	0	0.740235	9.20351e-45	1	-0.0306329	0.725975	0	0	0	0
ENSG00000189067	LITAF	0.392009	8.92517e-31	0	0.139613	0.000268847	0.333465	6.25505e-22	-0.226016	2.10942e-10	0	-0.158569	3.20903e-05	0	-0.478412	9.49805e-45	-1	-0.217113	5.48891e-10	0	0	0	0
ENSG00000111737	RAB35	-0.234659	3.84199e-09	0	-0.117424	0.00446931	-0.318044	2.15878e-16	0.418513	4.4405e-29	1	0.138378	0.00130026	0	0.535748	9.60685e-45	1	0.0549933	0.28737	0	0	0	0
ENSG00000111667	USP5	-0.464684	2.44818e-78	0	-0.0189396	0.609253	-0.291694	3.61741e-31	-0.0943423	0.000292965	0	-0.175963	1.0596e-11	0	0.351402	9.9531e-45	1	-0.00297278	0.949034	0	0	0	0
ENSG00000164659	ELAPOR2	0.702512	5.50696e-32	1	0.568389	9.99684e-16	0.794495	1.20886e-43	-0.717268	6.31549e-26	-1	0.194418	0.00697053	0	-0.851391	1.03194e-44	-1	0.286401	8.74451e-07	1	0	0	0
ENSG00000254244	PAICSP4	-1.06036	8.42779e-139	-1	-0.438139	5.4295e-26	-0.971695	1.69349e-126	-0.00990922	0.874218	0	0.271819	4.6872e-11	1	0.612313	1.07429e-44	1	0.360485	1.9076e-15	1	0	0	0
ENSG00000136040	PLXNC1	-0.114798	0.511629	0	0.0966733	0.785146	0.212017	0.19119	-2.72219	9.54437e-52	-1	-0.482451	0.00130893	-1	-2.51071	1.07802e-44	-1	-0.155635	0.382284	0	0	0	0
ENSG00000254285	KRT8P3	0.443783	5.51815e-40	0	-0.0108174	0.852873	0.452729	3.19981e-40	-0.0172164	0.735943	0	-0.179896	1.55927e-06	0	-0.471817	1.13427e-44	-1	-0.17095	1.00555e-06	0	0	0	0
ENSG00000213741	RPS29	0.142045	0.000225128	0	0.170714	2.06154e-05	-0.0562643	0.204033	-0.5427	4.0604e-49	-1	0.00683772	0.925492	0	-0.514032	1.17324e-44	-1	-0.191472	6.36844e-07	0	0	0	0
ENSG00000108344	PSMD3	0.442183	2.86231e-62	0	-0.059094	0.0693019	0.278609	2.01055e-25	0.128631	4.46266e-06	0	0.0832995	0.00842729	0	-0.372646	1.43159e-44	-1	-0.0802747	0.00675601	0	0	0	0
ENSG00000014138	POLA2	-2.24457	1.67239e-232	-1	-0.833699	3.15557e-39	-2.79461	9.25483e-304	-0.376754	2.21626e-10	-1	0.0175516	0.873485	0	1.03412	1.44092e-44	1	-0.532486	2.82765e-09	-1	0	0	0
ENSG00000188042	ARL4C	-0.0060563	0.923952	0	0.298693	4.20462e-12	0.144501	0.000769125	-0.868696	5.26167e-102	-1	-0.396152	4.58383e-22	-1	-0.563947	1.64362e-44	-1	-0.245594	3.37228e-09	0	0	0	0
ENSG00000114779	ABHD14B	0.385078	6.73137e-21	0	0.025393	0.659324	0.382556	2.26561e-20	0.899182	6.17053e-115	1	-0.0616272	0.295969	0	0.539497	1.89967e-44	1	-0.0641487	0.207194	0	0	0	0
ENSG00000275700	AATF	-0.332272	4.45377e-22	0	-0.173746	5.55499e-07	-0.394066	2.28566e-32	0.315995	1.52861e-21	1	0.261494	2.59743e-14	1	0.474521	2.05136e-44	1	0.199701	3.0488e-08	0	0	0	0
ENSG00000273136	NBPF26	0.21041	0.0135891	0	0.146694	0.0788261	0.0780315	0.410342	1.07218	6.23223e-48	1	0.46037	1.23235e-08	1	1.00846	2.18373e-44	1	0.327992	3.99464e-05	1	0	0	0
ENSG00000058668	ATP2B4	0.651177	1.67978e-61	1	0.535196	7.49099e-36	0.419292	1.85904e-26	-0.432789	5.43156e-24	-1	0.139444	0.00288094	0	-0.548769	2.42231e-44	-1	-0.0924402	0.0382355	0	0	0	0
ENSG00000234518	PTGES3P1	-1.01521	5.54582e-151	-1	-0.314927	5.31917e-16	-0.950461	2.76106e-128	-0.138729	0.00035237	0	-0.157671	0.000104785	0	0.561551	2.45569e-44	1	-0.0929238	0.0648587	0	0	0	0
ENSG00000131899	LLGL1	-0.120233	0.00185798	0	0.0725148	0.139147	-0.125604	0.002769	-0.718192	1.94115e-82	-1	-0.592805	1.76413e-56	-1	-0.525445	2.66294e-44	-1	-0.598176	1.58599e-56	-1	0	0	0
ENSG00000010319	SEMA3G	-0.13827	0.154405	0	0.539209	6.09886e-06	0.406251	1.84433e-07	-1.98707	1.29725e-87	-1	0.315169	0.000350317	1	-1.30959	3.14235e-44	-1	0.85969	1.06005e-27	1	0	0	0
ENSG00000155256	ZFYVE27	0.436523	9.21729e-14	0	0.0155739	0.854503	0.286752	2.97891e-06	1.15759	1.21628e-98	1	-0.0733753	0.411073	0	0.736641	3.15389e-44	1	-0.223146	0.000274196	0	0	0	0
ENSG00000116688	MFN2	-0.329443	4.52827e-35	0	-0.127767	3.89188e-06	-0.200702	2.70534e-14	0.169506	1.46322e-10	0	0.135884	1.25058e-06	0	0.371182	3.28067e-44	1	0.264625	1.91309e-22	1	0	0	0
ENSG00000160211	G6PD	0.146889	1.22833e-08	0	0.30421	2.25739e-31	0.427772	1.89255e-68	-0.509615	5.04725e-89	-1	0.282989	1.17792e-28	1	-0.352294	3.35579e-44	-1	0.563872	1.20521e-116	1	0	0	0
ENSG00000119900	OGFRL1	-0.123209	0.0115941	0	-0.12829	0.0236448	0.138999	0.00394303	-0.649099	2.57911e-45	-1	-0.179046	0.00031642	0	-0.65418	3.60898e-44	-1	0.0831624	0.129315	0	0	0	0
ENSG00000138182	KIF20B	-2.35308	0	-1	-1.08779	3.58637e-100	-4.20541	0	-0.424032	4.48616e-20	-1	-0.192014	0.000131113	0	0.841256	4.34944e-44	1	-2.04435	4.70459e-109	-1	0	0	0
ENSG00000055163	CYFIP2	2.26419	0	1	1.058	3.20457e-275	1.86279	0	0.812694	8.6709e-133	1	0.588079	5.16305e-67	1	-0.393499	4.65854e-44	-1	0.186678	9.49138e-11	0	0	0	0
ENSG00000156261	CCT8	-0.492218	3.16761e-82	0	-0.244123	3.28172e-19	-0.570688	4.21858e-111	-0.617163	2.24909e-127	-1	0.112324	5.99998e-05	0	-0.369068	4.70809e-44	-1	0.0338543	0.331911	0	0	0	0
ENSG00000119720	NRDE2	-0.259226	0.00336643	0	0.161631	0.268221	-0.329202	0.000171066	-1.77428	3.23651e-74	-1	-0.075259	0.551819	0	-1.35342	4.73858e-44	-1	-0.145234	0.169071	0	0	0	0
ENSG00000139629	GALNT6	0.0692973	0.349375	0	0.0765994	0.25632	0.416403	8.72742e-14	0.749858	2.72298e-42	1	0.12304	0.0929695	0	0.75716	4.96788e-44	1	0.470145	9.28015e-17	1	0	0	0
ENSG00000196110	ZNF699	0.742877	4.82353e-08	1	-0.0371149	0.908588	0.622618	1.00283e-06	-1.43223	2.33595e-18	-1	0.656784	5.44262e-06	1	-2.21222	5.13341e-44	-1	0.536524	4.40509e-05	1	0	0	0
ENSG00000124702	KLHDC3	-0.865117	4.23779e-118	-1	-0.276542	4.24334e-10	-0.780664	1.99151e-95	-1.16607	6.40776e-203	-1	-0.10161	0.0183053	0	-0.577499	5.55488e-44	-1	-0.0171566	0.787678	0	0	0	0
ENSG00000179314	WSCD1	-0.462091	0.000227811	0	0.446596	2.74563e-05	0.030293	0.859277	0.62673	1.35472e-08	1	0.0873745	0.633158	0	1.53542	6.27373e-44	1	0.579758	3.0458e-06	1	0	0	0
ENSG00000139880	CDH24	-0.571893	1.22609e-13	-1	-0.266604	0.0211758	-0.859813	5.2992e-28	-1.57913	1.57784e-77	-1	-0.0152205	0.916852	0	-1.27384	6.75659e-44	-1	-0.30314	0.000634644	-1	0	0	0
ENSG00000143333	RGS16	1.15457	2.44411e-40	1	0.684299	3.0905e-12	2.02287	1.54601e-112	-0.742051	8.06074e-15	-1	-0.706453	6.37619e-13	-1	-1.21232	6.96049e-44	-1	0.161851	0.111863	0	0	0	0
ENSG00000123191	ATP7B	0.575159	8.66468e-11	1	0.236935	0.0647389	0.732713	6.04824e-18	-0.969308	5.70263e-22	-1	0.160422	0.176564	0	-1.30753	8.35987e-44	-1	0.317976	0.000342669	1	0	0	0
ENSG00000163207	IVL	4.7708	1.88979e-05	1	0.849239	2.81412e-05	3.75776	3.08539e-06	7.53554	1.6555e-12	1	0.985448	0.637251	0	3.61398	8.88511e-44	1	-0.027592	0.96309	0	0	0	0
ENSG00000006744	ELAC2	-0.493131	9.00034e-29	0	-0.240658	5.1444e-08	-0.254004	9.55599e-07	0.357367	4.56377e-17	1	-0.981077	1.40625e-100	-1	0.609841	9.48217e-44	1	-0.741949	6.291e-53	-1	0	0	0
ENSG00000101266	CSNK2A1	-0.375509	7.64846e-32	0	-0.124661	0.000197734	-0.327263	3.38188e-24	0.190756	1.36893e-09	0	-0.0723207	0.0637812	0	0.441604	9.56512e-44	1	-0.0240751	0.622475	0	0	0	0
ENSG00000095739	BAMBI	-0.235639	0.0557397	0	0.306937	0.00218281	0.15296	0.218129	0.83707	4.52717e-17	1	0.088024	0.600104	0	1.37965	1.01227e-43	1	0.476623	2.3193e-05	1	0	0	0
ENSG00000189343	RPS2P46	0.169789	3.22255e-12	0	0.0245269	0.479217	0.0304331	0.312834	-0.188732	1.50355e-14	0	0.0283963	0.427602	0	-0.333994	1.07398e-43	-1	-0.110959	1.38072e-05	0	0	0	0
ENSG00000133316	WDR74	-0.257895	1.35209e-06	0	-0.226526	7.434e-06	-0.115135	0.0410451	0.663447	1.28593e-42	1	0.142304	0.0167575	0	0.694816	1.08506e-43	1	0.285065	1.23373e-07	1	0	0	0
ENSG00000100003	SEC14L2	0.743173	3.4657e-19	1	0.321447	0.00372432	0.466427	9.34664e-09	-0.782903	2.53792e-16	-1	0.360801	0.000115925	1	-1.20463	1.11305e-43	-1	0.0840563	0.430571	0	0	0	0
ENSG00000169032	MAP2K1	-0.140227	0.00142037	0	-0.0830174	0.0719271	-0.219457	2.2946e-07	0.495272	1.61404e-36	1	0.0109322	0.890619	0	0.552481	1.16846e-43	1	-0.0682979	0.196233	0	0	0	0
ENSG00000165119	HNRNPK	-0.317323	6.74223e-45	0	-0.158857	5.51785e-11	-0.33203	5.0101e-49	-0.478936	1.12497e-99	-1	-0.00750192	0.859665	0	-0.32047	1.23942e-43	-1	-0.0222092	0.493917	0	0	0	0
ENSG00000173264	GPR137	-0.247702	8.89733e-08	0	-0.0325822	0.679537	-0.246118	1.05251e-07	-0.887517	1.56451e-78	-1	-0.00750361	0.934094	0	-0.672398	1.29439e-43	-1	-0.00591969	0.943913	0	0	0	0
ENSG00000114923	SLC4A3	1.059	6.04827e-55	1	0.359778	5.4106e-06	0.902614	7.36837e-44	-0.23468	0.00354184	0	0.371232	1.22178e-06	1	-0.933904	1.29844e-43	-1	0.214843	0.00175979	0	0	0	0
ENSG00000148672	GLUD1	-0.153553	0.000144228	0	-0.189866	4.90171e-07	-0.29809	3.47536e-14	0.553622	2.86876e-52	1	-0.0194245	0.77019	0	0.517308	1.3502e-43	1	-0.163962	0.000106089	0	0	0	0
ENSG00000006282	SPATA20	0.744082	6.25259e-76	1	0.365111	2.37901e-17	0.763425	1.01046e-81	-0.177788	6.33625e-05	0	0.113807	0.0230134	0	-0.556758	1.40569e-43	-1	0.133151	0.00207235	0	0	0	0
ENSG00000134548	SPX	0.232563	0.237332	0	0.0926647	0.600412	0.459247	0.0232047	2.04479	1.40726e-46	1	-0.6839	0.000654202	-1	1.90489	1.41533e-43	1	-0.457217	0.014295	-1	0	0	0
ENSG00000084463	WBP11	-1.12147	0	-1	-0.712647	4.02227e-154	-1.49984	0	-0.0105436	0.789498	0	-0.0972439	0.000999612	0	0.398276	1.46077e-43	1	-0.475615	2.80082e-54	-1	0	0	0
ENSG00000149294	NCAM1	-1.72799	1.08129e-171	-1	0.0124381	0.905689	-1.69317	2.99634e-140	-0.833958	1.41005e-49	-1	-0.447365	3.0242e-15	-1	0.906466	1.49042e-43	1	-0.412544	1.28288e-07	-1	0	0	0
ENSG00000138100	TRIM54	0.600117	0.489338	0	0.34929	0.0954545	-0.546777	0.396623	6.09717	2.40945e-32	1	1.33988	0.0728708	0	5.84634	1.50488e-43	1	0.192987	0.835258	0	0	0	0
ENSG00000196586	MYO6	1.18041	2.04125e-157	1	0.643494	7.56558e-44	1.25186	1.06995e-173	-0.0547376	0.373522	0	-0.107083	0.0755839	0	-0.591653	1.51657e-43	-1	-0.0356326	0.554892	0	0	0	0
ENSG00000099194	SCD	-0.95047	3.99005e-259	-1	-0.154877	3.73583e-07	-0.51528	7.71156e-76	-1.19136	0	-1	-0.47094	5.2329e-64	-1	-0.395771	1.56321e-43	-1	-0.0357501	0.349001	0	0	0	0
ENSG00000099954	CECR2	0.230466	0.00289923	0	0.0173813	0.906996	-0.314406	3.70417e-05	-0.867388	8.11836e-28	-1	0.15633	0.086449	0	-1.08047	1.63556e-43	-1	-0.388542	3.51381e-07	-1	0	0	0
ENSG00000139971	ARMH4	0.749773	9.36392e-17	1	0.266112	0.0368743	0.384717	1.64709e-05	-0.834114	9.78109e-16	-1	0.436668	1.0949e-05	1	-1.31778	1.69141e-43	-1	0.0716125	0.556493	0	0	0	0
ENSG00000182670	TTC3	0.372456	1.68062e-16	0	0.0874027	0.14866	0.159921	0.000795039	-0.348061	3.68491e-13	-1	0.0863765	0.148257	0	-0.633115	1.76229e-43	-1	-0.126158	0.0114355	0	0	0	0
ENSG00000169689	CENPX	-1.30239	6.12957e-219	-1	-0.395787	9.4058e-22	-1.19754	2.55065e-173	-0.310461	3.43495e-15	-1	-0.328186	4.2128e-16	-1	0.596144	1.77123e-43	1	-0.223336	4.03348e-06	0	0	0	0
ENSG00000226360	RPL10AP6	0.257382	4.83771e-15	0	0.130286	0.000500118	0.11869	0.000927571	-0.327795	3.1116e-22	-1	-0.233418	2.7347e-11	0	-0.454891	1.77187e-43	-1	-0.37211	1.62152e-29	-1	0	0	0
ENSG00000163938	GNL3	-0.45437	2.5413e-28	0	-0.289097	4.92399e-13	-0.435475	2.90581e-27	0.399189	1.62091e-24	1	0.146664	0.0010112	0	0.564462	1.82911e-43	1	0.16556	0.000266484	0	0	0	0
ENSG00000132963	POMP	-0.173465	5.17265e-05	0	0.0279911	0.63124	0.102744	0.0244815	0.350158	1.45168e-18	1	-0.167806	0.000225873	0	0.551614	1.85072e-43	1	0.108403	0.0217601	0	0	0	0
ENSG00000155760	FZD7	-0.996246	1.09551e-65	-1	-0.0038617	0.977549	-0.55406	1.93885e-20	-1.94776	2.24445e-198	-1	-0.389438	3.15177e-11	-1	-0.955377	1.85122e-43	-1	0.0527492	0.5585	0	0	0	0
ENSG00000149131	SERPING1	0.346398	2.50342e-06	0	0.190634	0.0559306	0.409468	1.07481e-08	-0.891629	1.30667e-29	-1	0.0750941	0.495352	0	-1.04739	1.91827e-43	-1	0.138165	0.0971823	0	0	0	0
ENSG00000183751	TBL3	-0.222701	7.08415e-07	0	-0.142373	0.00161283	-0.141734	0.00166219	0.506556	3.19413e-34	1	0.195216	2.454e-05	0	0.586884	2.0313e-43	1	0.276184	7.73855e-10	1	0	0	0
ENSG00000130720	FIBCD1	0.576473	6.49939e-20	1	0.110879	0.217465	0.503665	2.90859e-14	-0.428673	6.39268e-10	-1	-0.255158	0.000689911	-1	-0.894267	2.24991e-43	-1	-0.327965	3.71878e-07	-1	0	0	0
[truncated: 25,257 more rows]
