# Supplementary material for: Multi-omics analysis identifies RFX7 targets involved in tumor suppression and neuronal processes
Source: Cell Death Discov. 2023 Mar 3;9:80. doi: 10.1038/s41420-023-01378-1 (PMC9981735; doi:10.1038/s41420-023-01378-1)
Supplement: Supplementary file 2 — Table S2 [file 41420_2023_1378_MOESM2_ESM.xlsx]

## Sheet: Unique
Gene stable ID	Gene name	UniProtKB/Swiss-Prot ID	WT_Nutlin.vs.DMSO_log2FC	WT_Nutlin.vs.DMSO_FDR	DEP	KO_Nutlin.vs.DMSO_log2FC	KO_Nutlin.vs.DMSO_FDR	DEP	DEP_WT-KO	DMSO_KO.vs.WT_log2FC	DMSO_KO.vs.WT_FDR	DEP	Nutlin_KO.vs.WT_log2FC	Nutlin_KO.vs.WT_FDR	DEP	RFX7targets_Coronel2021	RFX7targets_new
ENSG00000150593	PDCD4	Q53EL6	0.682834	7.54e-275	1	-0.101353	3.17e-15	0	-0.784186	-1.00251	5.34e-260	-1	-1.78669	0	-1	1	0
ENSG00000183044	ABAT	P80404	1.19833	0	1	0.430884	3.39e-118	1	-0.767441	-0.0117752	0.00982637	0	-0.779216	0	-1	1	0
ENSG00000155252	PI4K2A	Q9BTU6	0.583902	0	1	0.266817	6.56e-136	1	-0.317085	-0.349202	4.55e-204	-1	-0.666287	0	-1	1	0
ENSG00000121691	CAT	P04040	0.0929071	2.59e-17	0	-0.0129918	3.02e-06	0	-0.105899	-0.188488	1.54e-116	0	-0.294387	1.22e-220	-1	1	0
ENSG00000123975	CKS2	P33552	-0.729321	4.41e-267	-1	-1.52293	6.19e-237	-1	-0.793604	-0.374086	3.09e-97	-1	-1.16769	2.08e-122	-1	1	0
ENSG00000077097	TOP2B	Q02880	0.192313	7.39e-32	0	-0.0981759	2.76e-26	0	-0.290489	-0.0255494	0.000621639	0	-0.316038	1.35e-116	-1	1	0
ENSG00000135446	CDK4	P11802	0.493681	2.91e-37	1	-0.275531	3.39e-19	-1	-0.769212	0.421011	5.49e-21	1	-0.3482	2.03e-29	-1	1	0
ENSG00000136108	CKAP2	Q8WWK9	-0.937311	1.26e-132	-1	-1.68657	6.04e-54	-1	-0.74926	-0.298321	1.96e-31	-1	-1.04758	1.03e-26	-1	1	0
ENSG00000185305	ARL15	Q9NXU5	0.463465	1.97e-40	1	-0.0223333	0.058281	0	-0.485799	0.278175	0.0172583	1	-0.207624	2.89e-21	0	1	0
ENSG00000079432	CIC	Q96RK0	0.332316	2.21e-42	1	0.0111279	8.7e-09	0	-0.321188	0.282485	6.46e-26	1	-0.0387028	3.26e-15	0	1	0
ENSG00000166801	FAM111A	Q96PZ2	-0.0676676	9.37e-20	0	-0.585517	4.01e-43	-1	-0.517849	0.388285	0.101448	0	-0.129564	3.97e-14	0	1	0
ENSG00000189241	TSPYL1	Q9H0U9	-0.179617	0.0278817	0	-0.0230548	6.31e-11	0	0.156562	-0.239521	5.03e-23	0	-0.0829586	1.13e-09	0	1	0
ENSG00000159335	PTMS	P20962	-0.807275	0.0655863	0	-0.0145008	0.0111845	0	0.792775	-0.800399	0.00792183	-1	-0.00762422	2.38e-08	0	1	0
ENSG00000068308	OTUD5	Q96G74	-0.244765	2.35e-09	0	-0.0453442	3.73e-08	0	0.199421	0.295346	4.14e-09	1	0.494767	1.29e-06	1	1	0
ENSG00000186591	UBE2H	P62256	0.168487	0.0813727	0	0.0568937	0.0958691	0	-0.111593	0.08014	6.83e-06	0	-0.0314535	0.000140279	0	1	0
ENSG00000171223	JUNB	P17275	0.757943	9.17e-05	1	0.390342	6.61e-14	1	-0.3676	-0.640713	9.41e-14	-1	-1.00831	0.000799989	-1	1	0
ENSG00000214753	HNRNPUL2	Q1KMD3	-0.111569	1.79e-13	0	-0.127582	1.56e-16	0	-0.0160135	-0.0197992	0.0115478	0	-0.0358127	0.000977131	0	1	0
ENSG00000073050	XRCC1	P18887	-0.309562	5.34e-52	-1	-0.404507	9.51e-109	-1	-0.0949452	0.109552	2.43e-07	0	0.0146068	0.00579862	0	1	0
ENSG00000143624	INTS3	Q68E01	0.283276	1.44e-07	1	0.189401	0.000225765	0	-0.0938746	0.189021	0.0773309	0	0.0951467	0.0566745	0	1	0
ENSG00000112640	PPP2R5D	Q14738	-0.10558	3.98e-12	0	-0.216369	6.14e-177	0	-0.110789	-0.0400773	1.41e-26	0	-0.150867	2.02e-156	0	0	1
ENSG00000168264	IRF2BP2	Q7Z5L9	0.107988	1.64e-43	0	-0.111925	0.00436156	0	-0.219913	-0.0602522	0.0950448	0	-0.280165	1.57e-58	-1	0	1
ENSG00000138814	PPP3CA	Q08209	0.2555	4.09e-53	1	0.262134	2.02e-36	1	0.00663386	-0.0809241	1.68e-22	0	-0.0742903	1.78e-36	0	0	1
ENSG00000171992	SYNPO	Q8N3V7	0.444553	4.18e-105	1	0.0709637	9.58e-14	0	-0.373589	0.0902971	9.11e-08	0	-0.283292	3.11e-30	-1	0	1
ENSG00000125107	CNOT1	A5YKK6	-0.174137	8.39e-78	0	-0.155	4.14e-95	0	0.0191364	-0.0815771	1.05e-40	0	-0.0624407	1.7e-28	0	0	1
ENSG00000118971	CCND2	P30279	0.900104	3.06e-18	1	0.648347	0.000136881	1	-0.251757	0.080365	4.72e-07	0	-0.171392	9.91e-11	0	0	1
ENSG00000078177	N4BP2	Q86UW6	0.18992	1.55e-05	0	-0.119509	7.35e-10	0	-0.30943	0.121351	3.21e-05	0	-0.188079	9.19e-10	0	0	1
ENSG00000177606	JUN	P05412	0.5849	1.27e-51	1	0.194531	4.22e-47	0	-0.390369	0.0642124	0.114082	0	-0.326156	1.34e-09	-1	0	1
ENSG00000169504	CLIC4	Q9Y696	0.0850569	6.33e-13	0	0.191695	2.63e-47	0	0.106638	-0.145192	1.11e-55	0	-0.0385541	1.84e-07	0	0	1
ENSG00000039650	PNKP	Q96T60	0.0963829	0.0425189	0	-0.0310196	7.77e-05	0	-0.127402	0.0325931	0.0618626	0	-0.0948094	7.43e-05	0	0	1
ENSG00000172795	DCP2	Q8IU60	0.35864	0.12393	0	-0.911368	8.42e-19	-1	-1.27001	0.474004	1.35e-07	1	-0.796004	0.000149115	-1	0	1
ENSG00000075413	MARK3	P27448	0.251757	0.000464408	1	0.0718114	0.0249464	0	-0.179946	-0.0702278	0.0133419	0	-0.250174	0.000195645	-1	0	1
ENSG00000006744	ELAC2	Q9BQ52	-0.297691	8.75e-133	-1	-0.402258	1.09e-144	-1	-0.104567	-0.935486	0	-1	-1.04005	0	-1	0	0
ENSG00000178921	PFAS	O15067	0.024511	3.2e-16	0	-0.0937626	0.0055847	0	-0.118274	-0.768624	0	-1	-0.886898	0	-1	0	0
ENSG00000106366	SERPINE1	P05121	2.07109	0	1	1.49385	0	1	-0.57724	-0.275334	3.03e-88	-1	-0.852574	0	-1	0	0
ENSG00000133026	MYH10	P35580	-0.0599758	5.63e-13	0	-0.238017	1.05e-66	0	-0.178041	-0.634817	0	-1	-0.812858	0	-1	0	0
ENSG00000138160	KIF11	P52732	-1.12284	0	-1	-1.48459	0	-1	-0.361748	-0.407525	6.56e-238	-1	-0.769273	0	-1	0	0
ENSG00000080986	NDC80	O14777	-0.986521	0	-1	-1.3268	0	-1	-0.340284	-0.30685	1.59e-237	-1	-0.647135	0	-1	0	0
ENSG00000004864	SLC25A13	Q9UJS0	0.0742967	1.55e-05	0	0.0665612	0.00141485	0	-0.00773543	-0.615195	5.03e-301	-1	-0.62293	0	-1	0	0
ENSG00000131747	TOP2A	P11388	-1.51495	0	-1	-1.82467	0	-1	-0.309723	-0.272512	4.22e-129	-1	-0.582234	0	-1	0	0
ENSG00000100297	MCM5	P33992	-0.426449	0	-1	-0.571578	0	-1	-0.145129	-0.426546	0	-1	-0.571675	0	-1	0	0
ENSG00000101310	SEC23B	Q15437	0.187233	1.69e-45	0	0.248251	1.92e-132	0	0.0610175	-0.609577	0	-1	-0.548559	0	-1	0	0
ENSG00000100412	ACO2	Q99798	0.146331	1.25e-66	0	0.216638	1.91e-23	0	0.0703063	-0.606376	0	-1	-0.53607	0	-1	0	0
ENSG00000076003	MCM6	Q14566	-0.447215	0	-1	-0.60036	0	-1	-0.153144	-0.376307	0	-1	-0.529451	0	-1	0	0
ENSG00000133706	LARS1	Q9P2J5	0.0328828	2.1e-07	0	0.0718114	0.0563397	0	0.0389286	-0.491299	0	-1	-0.452371	0	-1	0	0
ENSG00000137337	MDC1	Q14676	-0.256989	0	-1	-0.466451	0	-1	-0.209463	-0.236064	1.66e-286	0	-0.445527	0	-1	0	0
ENSG00000073111	MCM2	P49736	-0.492163	0	-1	-0.580599	0	-1	-0.0884358	-0.31947	0	-1	-0.407905	0	-1	0	0
ENSG00000197043	ANXA6	P08133	0.112823	3.21e-120	0	0.144767	1.7e-106	0	0.0319443	-0.4367	0	-1	-0.404756	0	-1	0	0
ENSG00000137497	NUMA1	Q14980	-0.228287	2.94e-211	0	-0.293181	0	-1	-0.0648936	-0.145288	1.69e-109	0	-0.210182	0	0	0	0
ENSG00000124942	AHNAK	Q09666	0.179453	6.3e-286	0	0.0856432	6.04e-89	0	-0.0938102	0.185458	0	0	0.091648	0	0	0	0
ENSG00000196924	FLNA	P21333	0.126168	3.21e-270	0	0.210546	5.85e-207	0	0.0843774	0.0733049	0	0	0.157682	0	0	0	0
ENSG00000197102	DYNC1H1	Q14204	0.138942	1.78e-224	0	0.128521	9.97e-305	0	-0.0104209	0.187124	0	0	0.176703	0	0	0	0
ENSG00000100345	MYH9	P35579	-0.0489009	5.71e-81	0	0.293165	8.2e-57	1	0.342066	-0.156727	0	0	0.185339	0	0	0	0
ENSG00000178209	PLEC	Q15149	0.219297	0	0	0.308807	0	1	0.0895096	0.112809	0	0	0.202319	0	0	0	0
ENSG00000149115	TNKS1BP1	Q9C0C2	0.196879	1.16e-22	0	0.0307386	1.99e-35	0	-0.166141	0.469262	0	1	0.303121	0	1	0	0
ENSG00000205302	SNX2	O60749	0.119373	2.2e-41	0	0.202504	1.65e-100	0	0.083131	0.269601	0	1	0.352732	0	1	0	0
ENSG00000168003	SLC3A2	P08195	0.00942808	4.78e-07	0	0.21083	9.78e-73	0	0.201402	0.192578	1.16e-300	0	0.39398	0	1	0	0
ENSG00000185567	AHNAK2	Q8IVF2	0.507373	0	1	0.482358	0	1	-0.0250154	0.466416	0	1	0.4414	0	1	0	0
ENSG00000177106	EPS8L2	Q9H6S3	1.30126	0	1	0.732164	0	1	-0.569099	1.03082	0	1	0.461718	0	1	0	0
ENSG00000136271	DDX56	Q9NY93	-0.231547	1.21e-90	0	0.0921074	0.0095596	0	0.323654	0.200266	1.2e-228	0	0.52392	0	1	0	0
ENSG00000100934	SEC23A	Q15436	0.251918	1.71e-11	1	-0.0088903	3.78e-23	0	-0.260808	0.899735	0	1	0.638927	0	1	0	0
ENSG00000166963	MAP1A	P78559	0.308328	1.27e-234	1	0.241768	3.45e-211	0	-0.0665599	0.740032	0	1	0.673472	0	1	0	0
ENSG00000089737	DDX24	Q9GZR7	-0.321123	2.47e-103	-1	0.165927	8.02e-28	0	0.48705	0.211572	1.35e-97	0	0.698622	0	1	0	0
ENSG00000100883	SRP54	P61011	0.046151	2.62e-10	0	0.108347	8.4e-22	0	0.0621961	0.650316	0	1	0.712512	0	1	0	0
ENSG00000112972	HMGCS1	Q01581	-0.518034	0	-1	-0.00824283	0.0177693	0	0.509791	0.268054	0	1	0.777845	0	1	0	0
ENSG00000092148	HECTD1	Q9ULT8	-0.578539	9.03e-119	-1	-0.525225	4.01e-192	-1	0.0533138	0.971945	0	1	1.02526	0	1	0	0
ENSG00000109846	CRYAB	P02511	0.509565	4.09e-233	1	0.56432	4.38e-133	1	0.0547554	-0.677052	7.34e-227	-1	-0.622297	5.18e-304	-1	0	0
ENSG00000197694	SPTAN1	Q13813	0.246624	5.74e-284	0	0.0318282	0.128026	0	-0.214796	0.304424	0	1	0.0896281	5.22e-304	0	0	0
ENSG00000166508	MCM7	P33993	-0.471496	0	-1	-0.659648	0	-1	-0.188151	-0.336062	0	-1	-0.524213	1.04e-302	-1	0	0
ENSG00000170312	CDK1	P06493	-0.859703	0	-1	-1.15127	0	-1	-0.291569	-0.242666	9.76e-173	0	-0.534235	3.83e-299	-1	0	0
ENSG00000100852	ARHGAP5	Q13017	-0.0101235	0.00108504	0	-0.165707	3.91e-68	0	-0.155583	0.848624	0	1	0.693041	5.98e-297	1	0	0
ENSG00000253729	PRKDC	P78527	0.0416255	2.13e-23	0	-0.114258	2.11e-85	0	-0.155883	-0.0708327	5.71e-191	0	-0.226716	2.05e-293	0	0	0
ENSG00000033050	ABCF2	Q9UG63	-0.180489	1.63e-88	0	-0.099941	6.94e-22	0	0.0805484	-0.609451	0	-1	-0.528902	9.96e-292	-1	0	0
ENSG00000101557	USP14	P54578	-0.0664422	0.0972141	0	-0.325604	8.43e-12	-1	-0.259162	-0.310957	4.39e-197	-1	-0.57012	4.6e-291	-1	0	0
ENSG00000079459	FDFT1	P37268	0.550742	2.98e-163	1	0.487757	3.96e-218	1	-0.0629854	0.455817	3.09e-166	1	0.392832	2.31e-290	1	0	0
ENSG00000161011	SQSTM1	Q13501	0.277432	6.42e-27	1	0.804866	2.46e-256	1	0.527434	0.149606	7.57e-87	0	0.67704	1.28e-286	1	0	0
ENSG00000124207	CSE1L	P55060	-0.16679	1.18e-66	0	-0.162367	2.96e-125	0	0.00442296	-0.282698	7.41e-192	-1	-0.278275	4.68e-279	-1	0	0
ENSG00000144674	GOLGA4	Q13439	0.210804	6.06e-71	0	0.0468522	6.13e-26	0	-0.163952	0.403453	0	1	0.239502	1.82e-272	0	0	0
ENSG00000079246	XRCC5	P13010	0.0451876	1.67e-31	0	-0.0950479	1.18e-17	0	-0.140236	-0.322708	0	-1	-0.462944	2.54e-271	-1	0	0
ENSG00000187244	BCAM	P50895	0.161674	0.00209878	0	-0.0882483	0.00674401	0	-0.249922	0.70892	0	1	0.458997	1.97e-269	1	0	0
ENSG00000112118	MCM3	P25205	-0.488871	0	-1	-0.463518	0	-1	0.025353	-0.304923	6.53e-225	-1	-0.27957	3.3e-266	-1	0	0
ENSG00000101596	SMCHD1	A6NHR9	-0.707067	0	-1	-0.766444	0	-1	-0.0593766	-0.426432	0	-1	-0.485808	1.74e-265	-1	0	0
ENSG00000112992	NNT	Q13423	-0.0282374	8e-09	0	0.00429217	0.0380833	0	0.0325295	0.235867	3.53e-210	0	0.268396	2.43e-263	1	0	0
ENSG00000128335	APOL2	Q9BQE5	0.40672	4.98e-42	1	0.360369	1.26e-74	1	-0.0463516	0.541454	1.31e-155	1	0.495103	1.54e-257	1	0	0
ENSG00000196419	XRCC6	P12956	-0.18784	8.22e-23	0	-0.00272759	4.31e-16	0	0.185113	-0.435213	1.17439305203335E-317	-1	-0.2501	2.73e-252	-1	0	0
ENSG00000138119	MYOF	Q9NZM1	0.477713	0	1	0.321795	0	1	-0.155918	0.338006	0	1	0.182089	2.97e-252	0	0	0
ENSG00000152818	UTRN	P46939	0.0197833	2.7e-12	0	-0.151186	8.57e-46	0	-0.170969	0.310893	0	1	0.139924	9.11e-251	0	0	0
ENSG00000264230	ANXA8L1	Q5VT79	0.19235	6.72e-248	0	0.423609	7.95e-288	1	0.23126	0.840811	6.19e-308	1	1.07207	2.02e-250	1	0	0
ENSG00000100242	SUN2	Q9UH99	-0.168916	2.31e-124	0	-0.598185	5.11e-261	-1	-0.429268	-0.21063	2.32e-135	0	-0.639899	8.16e-250	-1	0	0
ENSG00000146733	PSPH	P78330	0.314277	4.42e-70	1	0.392217	2.84e-267	1	0.07794	0.23598	8.6e-42	0	0.31392	9.43e-250	1	0	0
ENSG00000104738	MCM4	P33991	-0.409488	0	-1	-0.437626	0	-1	-0.0281378	-0.241879	0	0	-0.270017	2.73e-248	-1	0	0
ENSG00000160211	G6PD	P11413	0.0747212	8.02e-24	0	0.284128	8.43e-90	1	0.209407	0.10343	1.12e-132	0	0.312837	2.58e-245	1	0	0
ENSG00000044115	CTNNA1	P35221	0.178331	2.61e-121	0	-0.0341437	0.0162053	0	-0.212475	-0.0648651	1.37e-22	0	-0.27734	3.49e-240	-1	0	0
ENSG00000206075	SERPINB5	P36952	2.21593	0	1	1.79398	0	1	-0.42195	1.04334	1.26e-158	1	0.621393	4.58e-239	1	0	0
ENSG00000130707	ASS1	P00966	0.196292	2.36e-35	0	0.400821	1.34e-199	1	0.204529	0.347043	3.04e-126	1	0.551572	3.67e-232	1	0	0
ENSG00000113649	TCERG1	O14776	0.116378	1.29e-48	0	-0.114824	1.66e-67	0	-0.231202	-0.165535	2.21e-157	0	-0.396737	1.23e-230	-1	0	0
ENSG00000132780	NASP	P49321	-0.0962225	2.69e-124	0	-0.469251	4.57e-251	-1	-0.373028	0.0198187	2.15e-89	0	-0.353209	1.31e-230	-1	0	0
ENSG00000131711	MAP1B	P46821	0.0236541	7.21e-13	0	-0.108142	4.11e-33	0	-0.131796	0.364111	0	1	0.232315	5.52e-230	0	0	0
ENSG00000165410	CFL2	Q9Y281	-0.108632	6.96e-08	0	-0.0595375	0.0102492	0	0.0490949	0.746188	1.64e-178	1	0.795283	1.75e-229	1	0	0
ENSG00000151640	DPYSL4	O14531	0.840194	0	1	0.648616	0	1	-0.191578	0.532127	2.06e-166	1	0.340549	3.18e-228	1	0	0
ENSG00000182481	KPNA2	P52292	-0.902268	0	-1	-1.06101	0	-1	-0.158747	-0.296342	6.1e-179	-1	-0.455089	2.26e-226	-1	0	0
ENSG00000135069	PSAT1	Q9Y617	-0.338539	3.42e-80	-1	0.308569	1.32e-81	1	0.647108	-0.207424	4.8e-07	0	0.439685	5.85e-226	1	0	0
ENSG00000131899	LLGL1	Q15334	0.136587	1.21e-38	0	-0.0956807	0.0290159	0	-0.232268	-0.350587	7.89e-79	-1	-0.582855	1.09e-225	-1	0	0
ENSG00000108654	DDX5	P17844	-0.203833	7.97e-107	0	0.00738648	2.77e-07	0	0.21122	-0.00456839	2.41e-09	0	0.206651	1.56e-219	0	0	0
ENSG00000173546	CSPG4	Q6UVK1	0.441276	7.51e-99	1	0.80364	5.87e-299	1	0.362364	0.439029	2.91e-90	1	0.801393	3.25e-218	1	0	0
ENSG00000109171	SLAIN2	Q9P270	-0.0733248	7.71e-18	0	0.00539884	1.74e-16	0	0.0787236	0.639029	2.23e-199	1	0.717753	8.09e-216	1	0	0
ENSG00000261236	BOP1	Q14137	-0.319221	6.35e-125	-1	-0.0207041	0.02715	0	0.298517	0.106441	1.46e-30	0	0.404958	4.71e-213	1	0	0
ENSG00000070669	ASNS	P08243	0.0529288	0.0276505	0	0.289818	1.13e-143	1	0.236889	-0.636468	0	-1	-0.399579	7.53e-213	-1	0	0
ENSG00000082397	EPB41L3	Q9Y2J2	-0.0696664	0.0229069	0	-0.0840573	2.15e-60	0	-0.0143909	-0.267416	1.65e-92	-1	-0.281807	1.6e-212	-1	0	0
ENSG00000115677	HDLBP	Q00341	0.00742246	1.99e-36	0	0.0306786	5.63e-13	0	0.0232562	0.204228	4.42e-165	0	0.227485	2e-209	0	0	0
ENSG00000141385	AFG3L2	Q9Y4W6	0.0480307	0.0172593	0	0.0634866	0.0330063	0	0.0154559	-0.374814	1.47e-128	-1	-0.359358	2.9e-209	-1	0	0
ENSG00000182934	SRPRA	P08240	0.141328	1.9e-70	0	0.292417	1.61e-117	1	0.151089	-0.588877	1.16e-263	-1	-0.437788	1.07e-207	-1	0	0
ENSG00000173801	JUP	P14923	0.728977	2.09e-240	1	0.165236	5.25e-37	0	-0.563741	-0.0584232	5.39e-13	0	-0.622164	9.98e-207	-1	0	0
ENSG00000143079	CTTNBP2NL	Q9P2B4	0.287601	8.15e-43	1	0.191907	1.52e-29	0	-0.0956935	0.452221	6.59e-240	1	0.356527	7.52e-206	1	0	0
ENSG00000031698	SARS1	P49591	0.322693	1.57e-168	1	0.45055	0	1	0.127856	0.0977279	4.51e-70	0	0.225584	4.74e-200	0	0	0
ENSG00000050405	LIMA1	Q9UHB6	0.702243	0	1	0.490448	9.7e-297	1	-0.211795	0.50141	4.59e-223	1	0.289615	1.12e-198	1	0	0
ENSG00000175866	BAIAP2	Q9UQB8	-0.0696711	3.23e-36	0	-0.00353704	0.0981759	0	0.066134	0.207535	2.4e-69	0	0.273669	8.41e-197	1	0	0
ENSG00000198604	BAZ1A	Q9NRL2	-0.228889	2.67e-83	0	-0.159042	2.11e-55	0	0.0698474	0.592939	2.16e-195	1	0.662786	1.99e-196	1	0	0
ENSG00000181938	GINS3	Q9BRX5	-0.528351	1.72e-306	-1	-0.771465	4.41e-278	-1	-0.243115	-0.175953	1.18e-81	0	-0.419068	2.16e-193	-1	0	0
ENSG00000243989	ACY1	Q03154	0.181707	7.6e-35	0	0.282359	2.89e-113	1	0.100651	0.220938	1.28e-67	0	0.321589	1.58e-192	1	0	0
ENSG00000197077	KIAA1671	Q9BY89	-0.047959	1.55e-06	0	0.106581	2.39e-12	0	0.15454	0.486862	9.63e-223	1	0.641401	2.19e-191	1	0	0
ENSG00000179889	PDXDC1	Q6P996	-0.181556	1.81e-25	0	-0.143968	6.57e-13	0	0.0375882	0.254984	8.13e-216	1	0.292572	6.23e-191	1	0	0
ENSG00000218336	TENM3	Q9P273	-0.00258733	0.000770391	0	0.307991	1.16e-49	1	0.310578	0.182135	6.56e-50	0	0.492713	9.78e-191	1	0	0
ENSG00000105281	SLC1A5	Q15758	-0.387585	6.95e-199	-1	0.065216	4.37e-11	0	0.452801	-0.031312	5.71e-06	0	0.421489	1.12e-189	1	0	0
ENSG00000100504	PYGL	P06737	0.164319	2.13e-47	0	0.0741798	5.01e-63	0	-0.0901393	0.235889	1.03e-196	0	0.14575	1.56e-187	0	0	0
ENSG00000214517	PPME1	Q9Y570	0.215021	1.37e-20	0	0.441344	2.08e-128	1	0.226323	0.122078	8.07e-95	0	0.348401	5.65e-185	1	0	0
ENSG00000130309	COLGALT1	Q8NBJ5	0.128675	0.125282	0	-0.127498	3.19e-05	0	-0.256173	-0.429222	1.86e-161	-1	-0.685395	7.41e-184	-1	0	0
ENSG00000163584	RPL22L1	Q6P5R6	0.0501382	1.76e-16	0	0.090784	0.104597	0	0.0406458	-1.49289	5.38e-133	-1	-1.45224	1.07e-182	-1	0	0
ENSG00000100890	PRORP	O15091	0.199809	0.0877532	0	-0.0456988	1.15e-11	0	-0.245507	0.667831	1.03e-167	1	0.422324	2.71e-182	1	0	0
ENSG00000102879	CORO1A	P31146	-0.453648	0.0422108	-1	-0.0491483	5.01e-30	0	0.4045	0.340086	8.11e-73	1	0.744586	3.61e-181	1	0	0
ENSG00000132688	NES	P48681	-0.13306	1.16e-110	0	-0.0199837	4.03e-24	0	0.113076	0.175421	5.07e-84	0	0.288497	2.62e-177	1	0	0
ENSG00000186575	NF2	P35240	0.116634	0.00223765	0	-0.109639	0.00159491	0	-0.226273	0.632989	2.35e-129	1	0.406716	1.26e-173	1	0	0
ENSG00000006453	BAIAP2L1	Q9UHR4	-0.0568311	5.02e-13	0	-0.14815	1.52e-06	0	-0.0913186	-0.338495	2.92e-197	-1	-0.429813	2.61e-173	-1	0	0
ENSG00000146143	PRIM2	P49643	-1.04968	0	-1	-1.26007	0	-1	-0.210391	-0.216628	2.58e-101	0	-0.427019	5.86e-172	-1	0	0
ENSG00000081181	ARG2	P78540	0.165977	1.7e-10	0	-0.130131	1.55e-08	0	-0.296109	-0.783376	7.4e-56	-1	-1.07948	1.57e-171	-1	0	0
ENSG00000131435	PDLIM4	P50479	0.484832	1.03e-226	1	0.669589	1.08e-283	1	0.184757	0.197319	1.07e-226	0	0.382076	3.73e-171	1	0	0
ENSG00000132383	RPA1	P27694	-0.560847	3.75e-291	-1	-0.40733	0	-1	0.153518	-0.31919	9.11e-113	-1	-0.165672	1.31e-170	0	0	0
ENSG00000180900	SCRIB	Q14160	0.137157	2.74e-116	0	0.172088	7.34e-59	0	0.0349308	0.215949	2.96e-292	0	0.25088	2.93e-170	1	0	0
ENSG00000139211	AMIGO2	Q86SJ2	0.742279	1.96e-201	1	0.835522	7.7e-121	1	0.0932426	0.469718	9.11e-115	1	0.56296	1.5e-168	1	0	0
ENSG00000100442	FKBP3	Q00688	-0.29266	1.3e-06	-1	0.305714	0.00439882	1	0.598374	0.158051	5.73e-147	0	0.756425	2.23e-168	1	0	0
ENSG00000010292	NCAPD2	Q15021	-0.466596	0	-1	-0.574923	0	-1	-0.108327	-0.132813	5.75e-172	0	-0.24114	2.92e-168	0	0	0
ENSG00000166130	IKBIP	Q70UQ0	0.734713	1.94e-163	1	0.127986	2.97e-238	0	-0.606727	0.532807	2.45e-137	1	-0.0739197	5.06e-167	0	0	0
ENSG00000128564	VGF	O15240	1.56787	2.58e-133	1	0.306758	2.36e-63	1	-1.26112	-0.142909	5.85e-43	0	-1.40403	5.6e-166	-1	0	0
ENSG00000117593	DARS2	Q6PI48	-0.0392534	2.37e-05	0	-0.236434	4.15e-73	0	-0.19718	-0.237147	7.72e-70	0	-0.434327	5.59e-163	-1	0	0
ENSG00000187091	PLCD1	P51178	0.560642	1.21e-171	1	0.468474	2.71e-223	1	-0.0921672	0.502319	9.06e-111	1	0.410152	6.1e-163	1	0	0
ENSG00000004700	RECQL	P46063	0.0795049	0.000245385	0	-0.193924	0.000181802	0	-0.273429	-0.26231	1.9e-192	-1	-0.535739	1.06e-161	-1	0	0
ENSG00000168461	RAB31	Q13636	-0.0792119	2.91e-12	0	-0.089361	0.0231985	0	-0.0101492	-0.627946	3.21e-193	-1	-0.638095	2.98e-161	-1	0	0
ENSG00000101361	NOP56	O00567	-0.115277	9.86e-05	0	0.0414998	0.00252105	0	0.156777	-0.351015	3.29e-118	-1	-0.194238	1.58e-160	0	0	0
ENSG00000113368	LMNB1	P20700	-0.198446	1.09e-169	0	-0.288216	0	-1	-0.0897696	-0.209029	6.78e-55	0	-0.298799	7.57e-160	-1	0	0
ENSG00000070814	TCOF1	Q13428	0.0878702	0.000580552	0	0.0368295	0.000119183	0	-0.0510407	-0.212795	8.81e-71	0	-0.263836	9.82e-160	-1	0	0
ENSG00000144635	DYNC1LI1	Q9Y6G9	0.270251	1.16e-36	1	0.123367	1.93e-08	0	-0.146884	0.312113	1.43e-132	1	0.165229	1.37e-159	0	0	0
ENSG00000028528	SNX1	Q13596	0.0924446	3.87e-15	0	0.0228734	0.0889249	0	-0.0695712	0.377946	1.67e-134	1	0.308375	7.82e-159	1	0	0
ENSG00000131981	LGALS3	P17931	0.437186	1.47e-164	1	0.334688	1.21e-147	1	-0.102498	0.402205	4.23e-199	1	0.299707	1.79e-157	1	0	0
ENSG00000100014	SPECC1L	Q69YQ0	-0.142802	6.85e-76	0	-0.306809	2.33e-157	-1	-0.164007	0.50565	4.77e-254	1	0.341643	7e-157	1	0	0
ENSG00000143228	NUF2	Q9BZD4	-0.919458	0	-1	-1.05474	0	-1	-0.135286	-0.411735	2.1e-72	-1	-0.547021	8.48e-155	-1	0	0
ENSG00000100284	TOM1	O60784	0.252851	2.04e-108	1	0.247517	6.65e-174	0	-0.00533443	0.291051	1.43e-179	1	0.285716	1.68e-154	1	0	0
ENSG00000170310	STX8	Q9UNK0	-0.108032	3.27e-07	0	-0.085793	0.0731776	0	0.0222389	-0.730058	1.96e-159	-1	-0.707819	2.53e-154	-1	0	0
ENSG00000034152	MAP2K3	P46734	0.0231105	1.12e-63	0	0.279307	2.25e-41	1	0.256197	-0.618063	4.48e-138	-1	-0.361867	4.1e-153	-1	0	0
ENSG00000198712	MT-CO2	P00403	-0.110263	6.21e-05	0	1.16131	2.1e-10	1	1.27158	-1.74313	8.25e-183	-1	-0.471551	7.04e-152	-1	0	0
ENSG00000108312	UBTF	P17480	-0.276331	3.25e-187	-1	-0.516604	4.14e-238	-1	-0.240273	-0.171079	3.65e-106	0	-0.411351	5.93e-151	-1	0	0
ENSG00000133104	SPART	Q8N0X7	0.0270148	1.18e-07	0	0.104394	5.78e-07	0	0.0773792	0.339401	7.41e-104	1	0.41678	9.06e-150	1	0	0
ENSG00000119669	IRF2BPL	Q9H1B7	0.225347	9.68e-63	0	-0.0803645	0.006075	0	-0.305711	-0.470645	1.8e-52	-1	-0.776356	6.19e-149	-1	0	0
ENSG00000118680	MYL12B	O14950	0.0250083	2.76e-09	0	0.400408	9.2e-43	1	0.3754	0.260295	1.93e-78	1	0.635695	3.43e-147	1	0	0
ENSG00000147471	PLPBP	O94903	0.0538724	8.51e-05	0	0.0202801	2.36e-07	0	-0.0335923	0.326908	8.25e-77	1	0.293316	1.98e-146	1	0	0
ENSG00000196792	STRN3	Q13033	0.0652179	0.000201118	0	0.00901319	0.126793	0	-0.0562047	0.90764	1.31e-171	1	0.851435	4.41e-144	1	0	0
ENSG00000164466	SFXN1	Q9H9B4	-0.102237	0.00833885	0	-0.168371	7.25e-09	0	-0.0661342	-0.184848	7.76e-117	0	-0.250982	4.48e-144	-1	0	0
ENSG00000140718	FTO	Q9C0B1	-0.00811683	2.26e-46	0	-0.0732229	5.36e-35	0	-0.065106	-0.210888	4.11e-182	0	-0.275994	1.49e-143	-1	0	0
ENSG00000100941	PNN	Q9H307	-0.0128261	2.51e-90	0	-0.232576	1.58e-135	0	-0.21975	0.50051	1.57e-202	1	0.28076	1.98e-142	1	0	0
ENSG00000179222	MAGED1	Q9Y5V3	-0.441267	2.11e-79	-1	0.0531413	0.00154178	0	0.494408	0.260016	2.86e-11	1	0.754425	1.98e-142	1	0	0
ENSG00000120913	PDLIM2	Q96JY6	0.391196	2.65e-14	1	0.177408	2.77e-48	0	-0.213787	1.03634	7.1e-121	1	0.82255	9.15e-142	1	0	0
ENSG00000128245	YWHAH	Q04917	-0.119754	5.5e-76	0	-0.276995	1.97e-76	-1	-0.157241	0.371132	3.14e-224	1	0.21389	1.33e-141	0	0	0
ENSG00000167325	RRM1	P23921	-0.438969	0	-1	-0.57742	0	-1	-0.138451	-0.225927	6.27e-146	0	-0.364378	2.09e-141	-1	0	0
ENSG00000109917	ZPR1	O75312	-0.00265013	5.47e-16	0	0.123314	2.8e-08	0	0.125964	0.163925	1.96e-77	0	0.289889	2.13e-141	1	0	0
ENSG00000174996	KLC2	Q9H0B6	-0.11036	1.23e-100	0	-0.298138	1.97e-75	-1	-0.187778	0.252971	4.57e-147	1	0.0651929	1.14e-140	0	0	0
ENSG00000124067	SLC12A4	Q9UP95	0.351947	3.75e-19	1	0.224488	5.43e-45	0	-0.127459	0.619296	3.82e-99	1	0.491837	6.97e-138	1	0	0
ENSG00000136436	CALCOCO2	Q13137	-0.326223	3.12e-85	-1	-0.12355	4.61e-10	0	0.202672	0.338491	1.24e-60	1	0.541163	3.13e-137	1	0	0
ENSG00000119139	TJP2	Q9UDY2	0.358956	0	1	0.329895	0	1	-0.0290608	0.214003	3.14e-171	0	0.184942	3.51e-135	0	0	0
ENSG00000213585	VDAC1	P21796	0.138531	0.0240444	0	-0.101794	1.58e-09	0	-0.240325	-0.351082	3.44e-76	-1	-0.591407	5.52e-135	-1	0	0
ENSG00000111642	CHD4	Q14839	-0.0575966	6.18e-247	0	-0.221122	8.37e-212	0	-0.163526	-0.0946162	1.71e-95	0	-0.258142	7.77e-135	-1	0	0
ENSG00000128708	HAT1	O14929	-0.0663855	2.28e-38	0	-0.114606	8.68e-98	0	-0.0482206	-0.210749	1.73e-72	0	-0.25897	2.8e-134	-1	0	0
ENSG00000169641	LUZP1	Q86V48	-0.0457319	0.077098	0	-0.00213213	0.0918964	0	0.0435998	0.217127	4.1e-107	0	0.260727	7.26e-134	1	0	0
ENSG00000138757	G3BP2	Q9UN86	-0.114721	1.79e-45	0	-0.183782	3.94e-18	0	-0.0690603	0.452214	9e-141	1	0.383154	1.3e-133	1	0	0
ENSG00000105939	ZC3HAV1	Q7Z2W4	0.0556852	2.69e-21	0	0.0966406	2.95e-15	0	0.0409554	0.212272	6.41e-78	0	0.253228	3.45e-133	1	0	0
ENSG00000079739	PGM1	P36871	0.114865	2e-21	0	0.107121	3.85e-71	0	-0.00774325	0.209087	9.84e-87	0	0.201343	4.45e-133	0	0	0
ENSG00000091409	ITGA6	P23229	0.416581	8.44e-137	1	0.340971	9.06e-209	1	-0.0756102	0.33512	3.3e-68	1	0.25951	1.69e-132	1	0	0
ENSG00000178202	POGLUT3	Q7Z4H8	-0.124058	6.01e-06	0	-0.202982	2.93e-26	0	-0.0789239	0.424831	1.42e-73	1	0.345907	3.86e-132	1	0	0
ENSG00000170275	CRTAP	O75718	0.167458	6.1e-20	0	0.263799	2.47e-84	1	0.0963417	0.362	1.16e-136	1	0.458342	4.6e-132	1	0	0
ENSG00000169710	FASN	P49327	0.0119369	0	0	0.0766823	0.000348004	0	0.0647455	-0.0672598	1.18e-52	0	-0.00251429	4.78e-132	0	0	0
ENSG00000137807	KIF23	Q02241	-1.17294	0	-1	-1.74263	1.02623757754034E-311	-1	-0.569697	-0.010811	4.94e-11	0	-0.580508	1.48e-131	-1	0	0
ENSG00000139641	ESYT1	Q9BSJ8	0.043387	2.25e-16	0	0.0772505	1.64e-43	0	0.0338635	0.171853	2.76e-66	0	0.205717	2.12e-131	0	0	0
ENSG00000165434	PGM2L1	Q6PCE3	0.186072	1.22e-26	0	-0.101774	1.64e-06	0	-0.287845	-0.149827	1.55e-41	0	-0.437672	4.46e-130	-1	0	0
ENSG00000131473	ACLY	P53396	-0.106157	7.28e-07	0	0.0107915	4.76e-09	0	0.116949	-0.258167	2.22e-138	-1	-0.141218	6.95e-130	0	0	0
ENSG00000135720	DYNC1LI2	O43237	-0.0281001	3.85e-22	0	-0.0893257	0.0719985	0	-0.0612257	0.296397	1.28e-60	1	0.235171	1.09e-128	0	0	0
ENSG00000119471	HSDL2	Q6YN16	0.176033	8.35e-56	0	0.297471	5.7e-61	1	0.121438	0.248115	4.6e-126	0	0.369553	6.41e-128	1	0	0
ENSG00000133028	SCO1	O75880	0.277269	0.0315406	1	-0.0880694	0.000127157	0	-0.365338	-0.599841	2.47e-152	-1	-0.96518	1.38e-127	-1	0	0
ENSG00000136026	CKAP4	Q07065	-0.00945056	0.00104521	0	0.0752642	0.0606374	0	0.0847147	0.197537	7.16e-174	0	0.282252	1.81e-127	1	0	0
ENSG00000092969	TGFB2	P61812	-0.402838	6.64e-58	-1	0.0244456	0.0252429	0	0.427284	0.366673	2.45e-29	1	0.793957	5.78e-127	1	0	0
ENSG00000167770	OTUB1	Q96FW1	0.079818	3.85e-07	0	0.0524937	0.117188	0	-0.0273243	-0.297434	1.69e-108	-1	-0.324759	6.88e-126	-1	0	0
ENSG00000044574	HSPA5	P11021	0.371569	2.69e-154	1	0.444896	2.51e-169	1	0.0733263	-0.1745	3.07e-105	0	-0.101174	8.3e-126	0	0	0
ENSG00000126787	DLGAP5	Q15398	-1.16575	0	-1	-1.43375	0	-1	-0.267998	-0.0828622	3.87e-10	0	-0.35086	4.29e-125	-1	0	0
ENSG00000095383	TBC1D2	Q9BYX2	1.023	2.86e-189	1	1.0738	7.82e-285	1	0.0508026	0.508189	8.21e-70	1	0.558991	7.52e-125	1	0	0
ENSG00000197956	S100A6	P06703	0.589791	6.96e-145	1	0.649889	4.64e-118	1	0.0600984	0.328963	6.01e-127	1	0.389062	8.71e-125	1	0	0
ENSG00000129480	DTD2	Q96FN9	0.131973	0.00206891	0	0.00225815	3.56e-06	0	-0.129715	1.28756	5.19e-114	1	1.15784	1.76e-124	1	0	0
ENSG00000058085	LAMC2	Q13753	0.909283	0	1	0.580422	1.21e-301	1	-0.328862	0.63844	0	1	0.309579	4.62e-124	1	0	0
ENSG00000168610	STAT3	P40763	0.312517	6.4e-209	1	0.323915	1.03e-168	1	0.0113973	-0.286734	2.68e-75	-1	-0.275336	3.71e-123	-1	0	0
ENSG00000111799	COL12A1	Q99715	0.0721769	3.21e-07	0	-0.0651045	2.45e-17	0	-0.137281	0.541846	8.68e-285	1	0.404565	1.87e-122	1	0	0
ENSG00000111530	CAND1	Q86VP6	-0.040542	1.2e-07	0	-0.169073	2.69e-102	0	-0.128531	-0.0650339	6.47e-25	0	-0.193565	3.56e-122	0	0	0
ENSG00000148773	MKI67	P46013	-1.23043	0	-1	-1.45862	0	-1	-0.228189	-0.0940126	1.46e-34	0	-0.322202	4.07e-122	-1	0	0
ENSG00000173545	ZNF622	Q969S3	0.441003	1.64e-87	1	0.0736605	1.81e-15	0	-0.367343	-0.126109	4.75e-16	0	-0.493451	4.87e-121	-1	0	0
ENSG00000184117	NIPSNAP1	Q9BPW8	0.0879651	0.0495468	0	0.514087	1.18e-28	1	0.426122	-0.054609	4.33e-61	0	0.371513	8.13e-121	1	0	0
ENSG00000090889	KIF4A	O95239	-0.985254	0	-1	-1.05136	0	-1	-0.0661037	-0.0547853	9.78e-18	0	-0.120889	7.45e-118	0	0	0
ENSG00000048392	RRM2B	Q7LG56	1.59993	0	1	1.07206	0	1	-0.52787	0.995894	0	1	0.468024	1.43e-117	1	0	0
ENSG00000101558	VAPA	Q9P0L0	0.513123	1.06e-30	1	0.141511	6.16e-05	0	-0.371612	-0.0669145	3.08e-54	0	-0.438527	3.03e-117	-1	0	0
ENSG00000150961	SEC24D	O94855	0.122114	9.18e-82	0	0.481736	1.37e-84	1	0.359622	0.226407	5.43e-112	0	0.586029	3.05e-117	1	0	0
ENSG00000004897	CDC27	P30260	-0.387096	3.88e-62	-1	-0.526605	1.31e-84	-1	-0.139509	-0.378072	1.14e-48	-1	-0.517581	4.65e-117	-1	0	0
ENSG00000172062	SMN1	Q16637	-0.185194	1.66e-29	0	-0.0424204	0.00503119	0	0.142773	0.254766	1.9e-40	1	0.397539	6.3e-117	1	0	0
ENSG00000145833	DDX46	Q7L014	0.0547171	7.87e-11	0	-0.151163	4.4e-21	0	-0.20588	-0.0644862	4.57e-18	0	-0.270366	1.09e-116	-1	0	0
ENSG00000070756	PABPC1	P11940	-0.145588	1.3e-56	0	-0.433934	4.56e-20	-1	-0.288347	0.267986	6.15e-60	1	-0.0203613	1.12e-116	0	0	0
ENSG00000141127	PRPSAP2	O60256	0.0457687	1.55e-07	0	0.173948	0.0703775	0	0.128179	-0.504906	9.57e-168	-1	-0.376727	2.51e-116	-1	0	0
ENSG00000135372	NAT10	Q9H0A0	0.190423	9.53e-10	0	0.167975	5.95e-07	0	-0.0224471	-0.192695	9.52e-89	0	-0.215143	3.05e-116	0	0	0
ENSG00000154305	MIA3	Q5JRA6	0.104255	2.83e-10	0	0.113108	1.45e-11	0	0.00885255	0.236782	1.01e-98	0	0.245635	3.14e-115	0	0	0
ENSG00000100360	IFT27	Q9BW83	0.367038	1.72e-35	1	0.160072	4.68e-50	0	-0.206965	0.629958	2.33e-121	1	0.422992	5.76e-115	1	0	0
ENSG00000123384	LRP1	Q07954	0.963968	0	1	0.836242	0	1	-0.127726	0.345291	9.19e-151	1	0.217565	1.91e-113	0	0	0
ENSG00000108424	KPNB1	Q14974	-0.000278716	4.02e-114	0	-0.265147	1.37e-79	-1	-0.264868	-0.222054	1.17e-135	0	-0.486923	3.06e-113	-1	0	0
ENSG00000100401	RANGAP1	P46060	-0.153874	9.55e-82	0	-0.0805728	4.69e-14	0	0.0733016	-0.444836	5.55e-156	-1	-0.371534	3.2e-113	-1	0	0
ENSG00000158301	GPRASP2	Q96D09	-0.501263	4.45e-50	-1	-0.0917839	0.113164	0	0.409479	0.694223	2e-33	1	1.1037	7.75e-113	1	0	0
ENSG00000198056	PRIM1	P49642	-1.2271	0	-1	-1.36712	0	-1	-0.140022	-0.452586	1.06e-122	-1	-0.592608	1.3e-112	-1	0	0
ENSG00000223572	CKMT1A	P12532	0.415805	7.01e-29	1	-0.0639157	1.7e-11	0	-0.479721	-0.0791384	6.2e-72	0	-0.55886	2.41e-112	-1	0	0
ENSG00000072778	ACADVL	P49748	0.203598	4.47e-114	0	0.167302	5.9e-87	0	-0.0362957	-0.22528	1.3e-111	0	-0.261575	2.59e-112	-1	0	0
ENSG00000001630	CYP51A1	Q16850	0.24981	1.7e-65	0	0.0654385	1.7e-61	0	-0.184371	0.245571	2.23e-93	0	0.0611998	3.08e-112	0	0	0
ENSG00000124762	CDKN1A	P38936	0.948417	3.77e-105	1	1.81755	0	1	0.869132	-0.467981	2.11e-33	-1	0.401151	5.5e-112	1	0	0
ENSG00000055044	NOP58	Q9Y2X3	-0.137069	0.000305423	0	-0.0654162	0.0108538	0	0.0716533	-0.32801	2.21e-174	-1	-0.256357	1.39e-111	-1	0	0
ENSG00000134202	GSTM3	P21266	0.152902	2.08e-06	0	0.0479819	2.94e-05	0	-0.10492	0.643248	1.79e-124	1	0.538328	1.49e-111	1	0	0
ENSG00000145375	SPATA5	Q8NB90	-0.142361	4.8e-40	0	-0.203815	1.06e-61	0	-0.0614542	-0.243574	5.86e-45	0	-0.305028	1.63e-111	-1	0	0
ENSG00000009954	BAZ1B	Q9UIG0	-0.510913	0	-1	-0.648491	0	-1	-0.137577	-0.183292	1.18e-78	0	-0.32087	8.1e-111	-1	0	0
ENSG00000168496	FEN1	P39748	-0.483004	1.92e-237	-1	-0.586304	1.28e-243	-1	-0.1033	-0.204825	1.98e-63	0	-0.308125	1.56e-110	-1	0	0
ENSG00000120053	GOT1	P17174	0.130702	0.124488	0	-0.0338261	1.58e-08	0	-0.164528	-0.289723	5.09e-219	-1	-0.454251	1.58e-110	-1	0	0
ENSG00000172534	HCFC1	P51610	-0.10991	9.78e-72	0	-0.234487	1.76e-137	0	-0.124577	-0.0886518	6.59e-29	0	-0.213229	4.52e-110	0	0	0
ENSG00000156675	RAB11FIP1	Q6WKZ4	-0.010018	1.9e-20	0	0.0213177	1.89e-38	0	0.0313358	0.376481	3.87e-197	1	0.407817	6.28e-110	1	0	0
ENSG00000102393	GLA	P06280	-0.297525	8.12e-59	-1	-0.212371	8.57e-117	0	0.0851544	-0.381361	8.15e-66	-1	-0.296206	8.56e-110	-1	0	0
ENSG00000133030	MPRIP	Q6WCQ1	0.202498	1.9e-60	0	0.056799	1.04e-52	0	-0.145699	-0.222688	2.33e-87	0	-0.368387	9.79e-110	-1	0	0
ENSG00000092820	EZR	P15311	-0.0798475	1.56e-22	0	-0.00114405	6.21e-101	0	0.0787034	0.125287	1.36e-29	0	0.20399	1.3e-108	0	0	0
ENSG00000164535	DAGLB	Q8NCG7	0.0918025	3.34e-38	0	-0.232518	1.11e-10	0	-0.32432	-0.0465992	2.06e-14	0	-0.370919	5.37e-108	-1	0	0
ENSG00000111445	RFC5	P40937	-0.388105	6.97e-241	-1	-0.432096	1.60871511764064E-310	-1	-0.0439912	-0.189846	8e-73	0	-0.233837	6.81e-108	0	0	0
ENSG00000134684	YARS1	P54577	0.219532	0.000168628	0	0.0747175	5.82e-73	0	-0.144814	0.0193832	0.0259099	0	-0.125431	7.96e-108	0	0	0
ENSG00000164237	CMBL	Q96DG6	1.49585	0	1	1.2169	0	1	-0.278941	0.475251	3.26e-101	1	0.19631	5.1e-107	0	0	0
ENSG00000104881	PPP1R13L	Q8WUF5	-0.0918174	0.00033902	0	0.161407	9.77e-33	0	0.253224	0.0372613	1.1e-28	0	0.290485	1.14e-106	1	0	0
ENSG00000085662	AKR1B1	P15121	0.236444	1.32e-05	0	-0.11967	0.000147963	0	-0.356114	-0.0206082	4.96e-60	0	-0.376722	2.61e-106	-1	0	0
ENSG00000065911	MTHFD2	P13995	-0.147823	3.4e-42	0	0.195493	4.45e-09	0	0.343316	-0.123549	0.00375812	0	0.219767	6.53e-106	0	0	0
ENSG00000114854	TNNC1	P63316	-0.0033465	0.00425603	0	-0.368904	2.31e-33	-1	-0.365558	1.84462	1.97e-155	1	1.47906	1.22e-105	1	0	0
ENSG00000067704	IARS2	Q9NSE4	0.0455825	1.03e-19	0	-0.0230189	0.0308085	0	-0.0686014	-0.211168	1.29e-30	0	-0.279769	2.12e-105	-1	0	0
ENSG00000129474	AJUBA	Q96IF1	-0.290413	1.81e-13	-1	-0.189718	5.47e-22	0	0.100694	0.562304	1.1e-88	1	0.662998	2.74e-105	1	0	0
ENSG00000102189	EEA1	Q15075	0.408809	5.7e-134	1	0.186466	8.42e-74	0	-0.222343	0.406377	3.15e-150	1	0.184034	7.33e-105	0	0	0
ENSG00000100139	MICALL1	Q8N3F8	0.632015	7.13e-205	1	0.660513	0	1	0.0284976	0.246156	7.09e-57	0	0.274654	1.17e-104	1	0	0
ENSG00000150768	DLAT	P10515	-0.0143021	0.0780374	0	-0.184143	7.91e-37	0	-0.169841	-0.0820636	3.17e-37	0	-0.251905	1.26e-104	-1	0	0
ENSG00000142192	APP	P05067	0.489276	2.66e-88	1	0.58752	6.58e-58	1	0.098244	0.271325	2.99e-09	1	0.369569	2.61e-104	1	0	0
ENSG00000103266	STUB1	Q9UNE7	-0.0700891	2.92e-12	0	0.0635756	0.0271271	0	0.133665	0.273273	7.93e-82	1	0.406937	2.73e-104	1	0	0
ENSG00000071539	TRIP13	Q15645	-0.0846253	3.5e-19	0	-0.240224	4.77e-80	0	-0.155599	-0.281608	6.22e-56	-1	-0.437207	6.21e-104	-1	0	0
ENSG00000165732	DDX21	Q9NR30	0.116491	1.39e-48	0	-0.0317351	8.15e-19	0	-0.148226	0.0338877	0.120217	0	-0.114338	9.92e-104	0	0	0
ENSG00000155304	HSPA13	P48723	-0.077201	2.05e-11	0	-0.015904	1.13e-19	0	0.061297	0.432215	4.75e-109	1	0.493512	9.97e-104	1	0	0
ENSG00000125844	RRBP1	Q9P2E9	0.262298	3.57e-160	1	0.126056	7.79e-79	0	-0.136242	0.282083	7.2e-78	1	0.145842	1.25e-103	0	0	0
ENSG00000198824	CHAMP1	Q96JM3	-0.103201	2.31e-05	0	-0.175574	2.28e-12	0	-0.0723732	-0.282556	4.38e-101	-1	-0.354929	1.74e-103	-1	0	0
ENSG00000139613	SMARCC2	Q8TAQ2	-0.100694	3.4e-45	0	-0.242271	6.35e-59	0	-0.141576	-0.18078	4.27e-133	0	-0.322357	3.81e-103	-1	0	0
ENSG00000113657	DPYSL3	Q14195	-0.0209369	2.74e-06	0	-0.0869213	1.28e-19	0	-0.0659844	-0.231972	4.23e-71	0	-0.297956	4.52e-103	-1	0	0
ENSG00000127481	UBR4	Q5T4S7	0.0531325	2.94e-05	0	-0.00901788	0.00219538	0	-0.0621504	-0.110668	3.21e-71	0	-0.172818	6.82e-103	0	0	0
ENSG00000164171	ITGA2	P17301	1.24387	0	1	1.20996	0	1	-0.0339127	-0.297768	7.13e-41	-1	-0.33168	8.76e-103	-1	0	0
ENSG00000196535	MYO18A	Q92614	0.191268	6.26e-15	0	0.065335	0.0147774	0	-0.125933	0.385228	1.84e-154	1	0.259295	1.1e-102	1	0	0
ENSG00000177646	ACAD9	Q9H845	0.00944493	1.99e-07	0	-0.0639943	1.72e-12	0	-0.0734392	-0.259453	7.12e-46	-1	-0.332892	2.5e-102	-1	0	0
ENSG00000110047	EHD1	Q9H4M9	0.347583	3.91e-162	1	0.281197	4.89e-180	1	-0.0663858	0.229345	2e-54	0	0.162959	5.6e-102	0	0	0
ENSG00000241878	PISD	Q9UG56	0.321752	3.4e-47	1	0.435701	2.48e-100	1	0.113949	0.34865	2.8e-53	1	0.4626	5.91e-102	1	0	0
ENSG00000170248	PDCD6IP	Q8WUM4	0.193111	5.18e-91	0	0.0954859	7e-117	0	-0.0976247	0.128349	2.32e-80	0	0.0307246	1.1e-101	0	0	0
ENSG00000126247	CAPNS1	P04632	0.073369	5.07e-18	0	0.182942	3.19e-115	0	0.109573	0.25017	1.05e-32	1	0.359743	2.56e-101	1	0	0
ENSG00000129566	TEP1	Q99973	0.778914	4.86e-85	1	0.556581	1.02e-121	1	-0.222333	0.597662	1.29e-35	1	0.375329	7.73e-101	1	0	0
ENSG00000164051	CCDC51	Q96ER9	0.0940692	2.13e-25	0	0.113424	6.07e-52	0	0.0193547	0.22673	1.56e-78	0	0.246085	1.09e-100	0	0	0
ENSG00000151413	NUBPL	Q8TB37	-0.1453	0.0145057	0	-0.000566578	0.12805	0	0.144733	1.05857	2.79e-83	1	1.20331	1.16e-100	1	0	0
ENSG00000090013	BLVRB	P30043	0.288042	1.24e-130	1	0.341172	5.5e-106	1	0.0531296	0.34997	1.59e-183	1	0.403099	1.81e-100	1	0	0
ENSG00000129187	DCTD	P32321	0.0997963	0.096354	0	0.117302	0.047558	0	0.0175054	0.42821	1.44e-164	1	0.445715	2.25e-100	1	0	0
ENSG00000117523	PRRC2C	Q9Y520	-0.155599	9.62e-149	0	-0.246354	7.9e-120	0	-0.0907547	0.211077	1.33e-66	0	0.120323	3.08e-100	0	0	0
ENSG00000198959	TGM2	P21980	0.0746668	9.17e-33	0	0.475318	7.92e-232	1	0.400651	-0.617998	0	-1	-0.217347	3.38e-100	0	0	0
ENSG00000072682	P4HA2	O15460	0.242567	8.78e-73	0	0.500852	4.73e-230	1	0.258285	-0.0514744	2.1e-14	0	0.20681	4e-100	0	0	0
ENSG00000037757	MRI1	Q9BV20	0.227661	0.0321958	0	-0.0926039	6.38e-28	0	-0.320264	-0.251508	1.46e-55	-1	-0.571772	4.47e-100	-1	0	0
ENSG00000013810	TACC3	Q9Y6A5	-1.38585	0	-1	-2.36073	3.26e-271	-1	-0.974883	-0.250766	4.61e-107	-1	-1.22565	8.42e-100	-1	0	0
ENSG00000164294	GPX8	Q8TED1	-0.27092	3.8e-89	-1	-0.285082	6.43e-98	-1	-0.014162	0.286254	2.18e-65	1	0.272092	9.99e-100	1	0	0
ENSG00000099194	SCD	O00767	-0.528217	1.86e-164	-1	-0.360619	7.63e-32	-1	0.167598	0.0874913	7.33e-14	0	0.255089	1.11e-99	1	0	0
ENSG00000106028	SSBP1	Q04837	0.162308	1.81e-33	0	0.131853	4.26e-21	0	-0.0304553	-0.153092	2.76e-91	0	-0.183547	3.59e-99	0	0	0
ENSG00000171914	TLN2	Q9Y4G6	0.105211	0.0893382	0	-0.00744158	0.0745262	0	-0.112652	0.352677	5.31e-96	1	0.240025	1.4e-98	0	0	0
ENSG00000145050	MANF	P55145	0.0501559	3.1e-06	0	-0.05088	2.25e-07	0	-0.101036	0.494577	6.85e-120	1	0.393541	3.09e-98	1	0	0
ENSG00000034713	GABARAPL2	P60520	-0.56653	7.15e-52	-1	-0.44846	8.43e-22	-1	0.11807	0.472059	5.99e-28	1	0.590129	4.4e-98	1	0	0
ENSG00000137500	CCDC90B	Q9GZT6	0.471535	4.65e-75	1	0.433368	1.82e-117	1	-0.0381667	0.410548	1.43e-96	1	0.372381	5.65e-98	1	0	0
ENSG00000116584	ARHGEF2	Q92974	-0.131893	2.19e-20	0	0.12221	2.07e-36	0	0.254103	0.0903825	0.00114699	0	0.344486	6.25e-98	1	0	0
ENSG00000104763	ASAH1	Q13510	0.177651	9.75e-14	0	-0.0450221	4.01e-17	0	-0.222673	0.447342	2.73e-103	1	0.224669	6.92e-98	0	0	0
ENSG00000116337	AMPD2	Q01433	0.0403531	0.0454452	0	0.243745	2.15e-30	0	0.203392	0.146282	2.66e-45	0	0.349674	1.17e-97	1	0	0
ENSG00000121058	COIL	P38432	-0.0923213	1.07e-08	0	-0.106861	3.72e-11	0	-0.0145393	-0.419177	6.76e-110	-1	-0.433716	6.32e-97	-1	0	0
ENSG00000156802	ATAD2	Q6PL18	-1.1832	0	-1	-1.24165	0	-1	-0.058448	-0.167725	2.21e-146	0	-0.226173	7.04e-97	0	0	0
ENSG00000108055	SMC3	Q9UQE7	-0.469211	0	-1	-0.553377	0	-1	-0.0841665	-0.114125	1.33e-46	0	-0.198292	7.43e-97	0	0	0
ENSG00000127947	PTPN12	Q05209	0.0789832	9.52e-11	0	0.0686316	0.00711528	0	-0.0103516	0.260271	5.72e-157	1	0.24992	1.15e-96	0	0	0
ENSG00000263001	GTF2I	P78347	-0.0735066	4.11e-69	0	-0.345842	2.19e-250	-1	-0.272336	-0.0038516	7.47e-06	0	-0.276187	2.7e-96	-1	0	0
ENSG00000101335	MYL9	P24844	0.0125877	0.0167372	0	-0.0515728	1.25e-06	0	-0.0641604	1.07503	8.17e-112	1	1.01087	3.33e-96	1	0	0
ENSG00000164733	CTSB	P07858	0.822757	0	1	0.992854	0	1	0.170097	0.112457	1.31e-44	0	0.282554	1.46e-95	1	0	0
ENSG00000196923	PDLIM7	Q9NR12	-0.169855	0.0091725	0	0.0300441	0.0534934	0	0.199899	0.178828	6.55e-83	0	0.378727	1.71e-95	1	0	0
ENSG00000150782	IL18	Q14116	0.334627	5.51e-91	1	0.305911	1.64e-113	1	-0.0287163	-0.374674	1.17e-179	-1	-0.40339	5.13e-95	-1	0	0
ENSG00000090863	GLG1	Q92896	0.129574	0.0653285	0	-0.180872	1.36e-32	0	-0.310446	-0.0595665	5.17e-20	0	-0.370013	5.54e-95	-1	0	0
ENSG00000117984	CTSD	P07339	0.110306	3.86e-129	0	0.494238	2.85e-180	1	0.383932	-0.0142797	1.39e-48	0	0.369652	5.7e-95	1	0	0
ENSG00000184445	KNTC1	P50748	-0.285352	2.82e-62	-1	-0.259257	1.16e-136	-1	0.0260957	-0.325247	2.91e-18	-1	-0.299151	1.32e-94	-1	0	0
ENSG00000144283	PKP4	Q99569	-0.12928	1.19e-38	0	-0.37179	7.19e-90	-1	-0.24251	-0.352803	1.49e-79	-1	-0.595313	1.45e-94	-1	0	0
ENSG00000157326	DHRS4	Q9BTZ2	-0.293006	2.99e-17	-1	0.217141	3.77e-10	0	0.510147	0.0388044	2.74e-16	0	0.548951	4.76e-94	1	0	0
ENSG00000162735	PEX19	P40855	0.0194447	1.49e-18	0	-0.0928824	4.92e-09	0	-0.112327	0.462248	1.09e-87	1	0.349921	5.08e-94	1	0	0
ENSG00000161813	LARP4	Q71RC2	-0.119786	7.61e-37	0	0.0660664	0.06603	0	0.185852	0.191119	1.04e-19	0	0.376972	6.44e-94	1	0	0
ENSG00000111725	PRKAB1	Q9Y478	0.253227	8.31e-100	1	0.471598	1.08e-106	1	0.218372	0.166298	2.36e-70	0	0.38467	1.54e-93	1	0	0
ENSG00000117519	CNN3	Q15417	-0.0691211	2.22e-08	0	-0.0769342	0.000454393	0	-0.00781315	0.260731	9.99e-124	1	0.252918	2.26e-93	1	0	0
ENSG00000130164	LDLR	P01130	-0.00872265	0.000510664	0	0.24381	8.34e-44	0	0.252532	0.223089	2.26e-34	0	0.475621	2.41e-93	1	0	0
ENSG00000151208	DLG5	Q8TDM6	0.239198	6e-23	0	0.212408	6.08e-21	0	-0.0267901	0.611546	8.39e-131	1	0.584755	4.08e-93	1	0	0
ENSG00000068366	ACSL4	O60488	0.314827	1.5e-97	1	0.125799	8.88e-46	0	-0.189027	-0.232947	1.17e-59	0	-0.421975	7.7e-93	-1	0	0
ENSG00000213551	DNAJC9	Q8WXX5	-0.299654	0	-1	-0.477398	2.92e-281	-1	-0.177744	-0.0917763	3.55e-34	0	-0.26952	1.44e-92	-1	0	0
ENSG00000155660	PDIA4	P13667	0.189059	2.82e-69	0	0.210131	1.04e-127	0	0.0210717	-0.347723	6.3e-204	-1	-0.326651	2.14e-92	-1	0	0
ENSG00000131791	PRKAB2	O43741	0.492097	1.51e-177	1	0.325137	2.25e-140	1	-0.16696	0.30794	6.47e-66	1	0.14098	3.81e-92	0	0	0
ENSG00000169599	NFU1	Q9UMS0	0.105351	1.55e-07	0	-0.130657	7.25e-07	0	-0.236008	0.295935	6.43e-100	1	0.0599271	6.5e-92	0	0	0
ENSG00000160256	FAM207A	Q9NSI2	-0.363603	1.31e-70	-1	0.0804619	0.111353	0	0.444065	0.0429107	8.42e-09	0	0.486976	7.6e-92	1	0	0
ENSG00000142945	KIF2C	Q99661	-1.16475	0	-1	-1.30613	0	-1	-0.141382	-0.33685	4.04e-124	-1	-0.478232	3.65e-91	-1	0	0
ENSG00000108825	PTGES3L-AARSD1	Q9BTE6	-0.121774	1.13e-07	0	-0.0227231	9.3e-05	0	0.099051	-0.505665	4.62e-141	-1	-0.406614	3.2e-90	-1	0	0
ENSG00000106588	PSMA2	P25787	0.071765	0.0236148	0	0.0497025	5.97e-25	0	-0.0220625	0.187152	3.69e-38	0	0.16509	3.26e-90	0	0	0
ENSG00000198554	WDHD1	O75717	-1.00033	1.28e-290	-1	-1.00516	2.89818907850475E-320	-1	-0.00482753	-0.253282	1.88e-92	-1	-0.258109	3.47e-90	-1	0	0
ENSG00000108821	COL1A1	P02452	0.663142	4.2e-203	1	0.307435	2.51e-84	1	-0.355707	0.603281	0	1	0.247574	7.12e-90	0	0	0
ENSG00000014641	MDH1	P40925	0.46215	0.125811	0	0.305768	1.4e-26	1	-0.156382	0.0717646	2.57e-23	0	-0.0846176	1.65e-89	0	0	0
ENSG00000072274	TFRC	P02786	-0.234424	1.02e-205	0	-0.100716	2.62e-21	0	0.133709	0.0414087	0.0486726	0	0.175117	3.72e-89	0	0	0
ENSG00000092929	UNC13D	Q70J99	0.134282	5.07e-12	0	0.228201	6.14e-22	0	0.0939189	0.294767	1.24e-59	1	0.388686	4.17e-89	1	0	0
ENSG00000140950	MEAK7	Q6P9B6	0.450877	9.94e-146	1	0.330076	9.35e-131	1	-0.120801	0.431386	4.94e-194	1	0.310585	5.8e-89	1	0	0
ENSG00000173221	GLRX	P35754	0.99678	1.46e-162	1	0.975385	3.89e-212	1	-0.0213945	0.509913	1.38e-71	1	0.488519	7.33e-89	1	0	0
ENSG00000062822	POLD1	P28340	-0.816947	0	-1	-0.810234	0	-1	0.00671368	-0.209983	1.29e-147	0	-0.20327	9.18e-89	0	0	0
ENSG00000112186	CAP2	P40123	-0.0176569	3.68e-06	0	-0.00693146	0.000681551	0	0.0107254	0.322563	3.03e-54	1	0.333288	9.63e-89	1	0	0
ENSG00000056097	ZFR	Q96KR1	0.0611796	2.65e-32	0	-0.154623	2.28e-06	0	-0.215802	0.254886	1.03e-63	1	0.0390835	1.06e-88	0	0	0
ENSG00000104529	EEF1D	P29692	-0.190265	2.26e-32	0	0.228442	0.000583408	0	0.418707	-0.313722	2.98e-15	-1	0.104985	1.81e-88	0	0	0
ENSG00000168883	USP39	Q53GS9	-0.168039	1.11e-56	0	-0.203955	2.31e-62	0	-0.0359157	-0.407462	2.83e-113	-1	-0.443378	1.83e-88	-1	0	0
ENSG00000117528	ABCD3	P28288	-0.0930646	1.94e-10	0	0.381703	2.81e-71	1	0.474767	-0.123133	1.06e-09	0	0.351634	1.97e-88	1	0	0
ENSG00000132300	PTCD3	Q96EY7	-0.00284274	0.0112714	0	-0.0624887	9.85e-08	0	-0.0596459	-0.201107	2.54e-73	0	-0.260753	4.78e-88	-1	0	0
ENSG00000141556	TBCD	Q9BTW9	0.0822446	0.111889	0	-0.137524	0.00888149	0	-0.219768	-0.176788	7.69e-67	0	-0.396556	1.3e-87	-1	0	0
ENSG00000169738	DCXR	Q7Z4W1	-0.0962961	3.2e-19	0	-0.0129711	0.0121266	0	0.083325	-0.53562	3.37e-197	-1	-0.452295	1.68e-87	-1	0	0
ENSG00000092841	MYL6	P60660	-0.0583685	5.78e-13	0	0.0601408	2.61e-11	0	0.118509	0.166497	1.2e-104	0	0.285007	2.07e-87	1	0	0
ENSG00000101199	ARFGAP1	Q8N6T3	0.0935162	1.75e-09	0	0.274974	3.16e-104	1	0.181458	0.10509	9.34e-09	0	0.286548	3.55e-87	1	0	0
ENSG00000086758	HUWE1	Q7Z6Z7	0.0343512	3.78e-09	0	-0.1275	5.38e-42	0	-0.161851	-0.0226996	2.83e-45	0	-0.184551	3.7e-87	0	0	0
ENSG00000137076	TLN1	Q9Y490	0.119079	1.27e-86	0	0.159879	3.3e-47	0	0.0408006	-0.034759	1.73e-135	0	0.00604161	3.07e-86	0	0	0
ENSG00000160209	PDXK	O00764	0.00952382	3.58e-35	0	0.0995287	4.69e-18	0	0.0900048	0.257173	8.84e-151	1	0.347178	3.3e-86	1	0	0
ENSG00000151500	THYN1	Q9P016	0.208246	7.61e-09	0	0.0943208	0.00284697	0	-0.113925	-0.538985	4.93e-47	-1	-0.65291	3.68e-86	-1	0	0
ENSG00000141002	TCF25	Q9BQ70	-0.356006	2.79e-26	-1	-0.227999	3.34e-09	0	0.128007	0.705432	6.95e-97	1	0.833439	1.74e-85	1	0	0
ENSG00000154127	UBASH3B	Q8TF42	0.437038	2.25e-96	1	0.279555	2.43e-40	1	-0.157482	-0.277727	1.68e-44	-1	-0.435209	2.2e-85	-1	0	0
ENSG00000130227	XPO7	Q9UIA9	-0.0853663	0.00715119	0	0.072592	1.08e-13	0	0.157958	-0.248818	8.97e-54	0	-0.0908594	2.46e-85	0	0	0
ENSG00000116062	MSH6	P52701	-0.439172	0	-1	-0.453464	0	-1	-0.0142917	-0.169688	7.07e-63	0	-0.18398	3.98e-85	0	0	0
ENSG00000107643	MAPK8	P45983	-0.160562	1.9e-36	0	-0.285188	6.05e-52	-1	-0.124627	-0.297337	6.04e-92	-1	-0.421964	6.34e-85	-1	0	0
ENSG00000248333	CDK11B	P21127	-0.108425	0.000454935	0	-0.0843253	1.87e-15	0	0.0240998	-0.272984	2.3e-25	-1	-0.248884	2.44e-84	0	0	0
ENSG00000140374	ETFA	P13804	0.12765	2.44e-37	0	0.107401	4e-08	0	-0.0202488	-0.175147	7.43e-25	0	-0.195396	2.65e-84	0	0	0
ENSG00000139131	YARS2	Q9Y2Z4	0.035936	0.000256405	0	0.0186489	0.0175978	0	-0.0172871	-0.1794	4.8e-82	0	-0.196687	3.22e-84	0	0	0
ENSG00000113845	TIMMDC1	Q9NPL8	0.397978	1.11e-90	1	0.613543	4.22e-108	1	0.215565	0.209223	3.71e-17	0	0.424789	7.6e-84	1	0	0
ENSG00000183386	FHL3	Q13643	0.452895	4.28e-127	1	0.0576427	5.91e-18	0	-0.395252	0.664346	2.14e-124	1	0.269095	8.55e-84	1	0	0
ENSG00000106682	EIF4H	Q15056	-0.147834	1.19e-36	0	0.0228986	0.00114368	0	0.170733	0.158935	1.76e-30	0	0.329668	1.65e-83	1	0	0
ENSG00000140332	TLE3	Q04726	-0.592295	3.66e-110	-1	-0.497156	4.68e-140	-1	0.0951384	-0.386138	5.68e-53	-1	-0.290999	1.92e-83	-1	0	0
ENSG00000173914	RBM4B	Q9BQ04	-0.567365	2.3e-80	-1	-0.0476901	4.33e-22	0	0.519675	-0.110132	4.67e-27	0	0.409543	2.19e-83	1	0	0
ENSG00000080608	PUM3	Q15397	-0.0659627	1.64e-16	0	0.0720838	3.63e-11	0	0.138047	0.0881554	2.33e-10	0	0.226202	1.15e-82	0	0	0
ENSG00000189091	SF3B3	Q15393	-0.129033	3.89e-108	0	-0.220573	2.89e-126	0	-0.0915393	-0.124956	5.63e-64	0	-0.216496	1.43e-82	0	0	0
ENSG00000140682	TGFB1I1	O43294	0.390692	1.72e-32	1	0.270544	2.53e-09	1	-0.120147	0.664865	2.78e-162	1	0.544718	3.56e-82	1	0	0
ENSG00000110321	EIF4G2	P78344	-0.289514	9.72e-188	-1	-0.187278	1.26e-102	0	0.102235	0.0531524	7.65e-38	0	0.155388	3.54e-81	0	0	0
ENSG00000168807	SNTB2	Q13425	0.304406	9.87e-74	1	0.195591	2.05e-37	0	-0.108815	0.359984	5.05e-101	1	0.251169	3.82e-81	1	0	0
ENSG00000168036	CTNNB1	P35222	0.108971	7.06e-52	0	0.0363208	4.93e-23	0	-0.0726504	-0.160358	1.29e-42	0	-0.233008	5.29e-81	0	0	0
ENSG00000196367	TRRAP	Q9Y4A5	-0.16725	3.42e-24	0	-0.201962	1.35e-41	0	-0.0347114	-0.240138	5.34e-77	0	-0.27485	1.27e-80	-1	0	0
ENSG00000198189	HSD17B11	Q8NBQ5	-0.278117	1.04e-43	-1	-0.787845	1.05e-178	-1	-0.509728	-0.00741738	0.00652453	0	-0.517145	1.34e-80	-1	0	0
ENSG00000120438	TCP1	P17987	-0.152181	1.89e-65	0	-0.0399583	5.88e-17	0	0.112222	-0.236548	1.66e-217	0	-0.124326	3.05e-80	0	0	0
ENSG00000076928	ARHGEF1	Q92888	0.311241	3.6e-85	1	0.277704	1.3e-39	1	-0.0335361	0.333971	2.24e-145	1	0.300435	5.6e-80	1	0	0
ENSG00000154845	PPP4R1	Q8TF05	0.153916	0.0165684	0	0.0784719	1.19e-16	0	-0.0754438	-0.224132	9e-53	0	-0.299576	7.41e-80	-1	0	0
ENSG00000172725	CORO1B	Q9BR76	0.120652	3.55e-46	0	0.288084	5.64e-87	1	0.167432	0.0843698	1.22e-47	0	0.251801	1.29e-79	1	0	0
ENSG00000114867	EIF4G1	Q04637	-0.100385	1.64e-60	0	0.00224472	4.99e-06	0	0.10263	0.0542358	2.82e-20	0	0.156866	1.78e-79	0	0	0
ENSG00000167978	SRRM2	Q9UQ35	-0.167461	3.4e-79	0	-0.0918999	1.01e-09	0	0.0755613	0.147322	4.75e-11	0	0.222883	1.91e-79	0	0	0
ENSG00000101365	IDH3B	O43837	0.00237601	3.7e-25	0	-0.04783	0.0536219	0	-0.050206	-0.0961253	2.03e-37	0	-0.146331	2.52e-79	0	0	0
ENSG00000128510	CPA4	Q9UI42	0.317228	2.11e-125	1	0.643474	1.28e-228	1	0.326246	0.0151347	3.38e-09	0	0.341381	3.4e-79	1	0	0
ENSG00000128951	DUT	P33316	-0.516801	2.94e-77	-1	-0.314932	1.54e-210	-1	0.201869	-0.22866	3.35e-50	0	-0.0267911	4.37e-79	0	0	0
ENSG00000149294	NCAM1	P13591	-0.214743	2.83e-05	0	-0.551359	1.48e-90	-1	-0.336617	0.0522285	0.115544	0	-0.284388	5.44e-79	-1	0	0
ENSG00000099290	WASHC2A	Q641Q2	0.509778	7.32e-111	1	0.124865	6.39e-09	0	-0.384913	0.397945	1.75e-202	1	0.0130322	1.42e-78	0	0	0
ENSG00000065150	IPO5	O00410	-0.0244832	1.84e-77	0	-0.195074	1e-94	0	-0.170591	-0.0833982	6.68e-78	0	-0.253989	1.64e-78	-1	0	0
ENSG00000100714	MTHFD1	P11586	-0.285646	1.06e-49	-1	0.0270984	2.16e-45	0	0.312744	-0.376849	3.11e-92	-1	-0.0641049	2.08e-78	0	0	0
ENSG00000103194	USP10	Q14694	-0.0766433	4.78e-96	0	-0.137194	2.48e-19	0	-0.060551	0.272171	1.37e-33	1	0.21162	7.5e-78	0	0	0
ENSG00000122884	P4HA1	P13674	0.0700926	1.09e-14	0	0.113389	6.33e-09	0	0.0432965	0.239578	3.12e-102	0	0.282874	8.36e-78	1	0	0
ENSG00000112695	COX7A2	P14406	0.155696	1.38e-09	0	-0.0267028	0.000135468	0	-0.182399	-0.581662	9.15e-68	-1	-0.764061	1.04e-77	-1	0	0
ENSG00000135521	LTV1	Q96GA3	-0.216233	1.99e-33	0	-0.311003	1.17e-25	-1	-0.0947701	0.255132	7.2e-70	1	0.160362	1.65e-77	0	0	0
ENSG00000144827	ABHD10	Q9NUJ1	0.252291	3e-27	1	-0.0175028	2.83e-09	0	-0.269794	0.252606	2.79e-155	1	-0.0171874	1.68e-77	0	0	0
ENSG00000136235	GPNMB	Q14956	0.542311	9.17e-33	1	0.438812	9.18e-53	1	-0.103498	1.10812	7.28e-74	1	1.00462	1.73e-77	1	0	0
ENSG00000104783	KCNN4	O15554	0.158298	1.32e-12	0	0.0762995	1.1e-58	0	-0.0819985	0.440959	9.25e-26	1	0.35896	2.32e-77	1	0	0
ENSG00000132470	ITGB4	P16144	0.331745	8.73e-64	1	0.347713	3.27e-60	1	0.0159682	0.706792	1.34e-103	1	0.722761	2.56e-77	1	0	0
ENSG00000198780	FAM169A	Q9Y6X4	1.00836	2.04e-74	1	0.666948	1.32e-108	1	-0.341414	0.754956	1.46e-96	1	0.413542	4.3e-77	1	0	0
ENSG00000072210	ALDH3A2	P51648	0.102757	0.0064736	0	-0.0353408	0.0504707	0	-0.138098	-0.264533	1.79e-88	-1	-0.402631	6.34e-77	-1	0	0
ENSG00000184897	H1-10	Q92522	-0.116129	1.19e-33	0	-0.651102	5.83e-125	-1	-0.534973	-0.229156	2.93e-50	0	-0.764129	1.15e-76	-1	0	0
ENSG00000125871	MGME1	Q9BQP7	-0.287206	1.45e-103	-1	-0.407108	1.43e-77	-1	-0.119902	-0.275817	1.79e-67	-1	-0.39572	3.06e-76	-1	0	0
ENSG00000101182	PSMA7	O14818	-0.107379	1.27e-37	0	0.0562371	0.0147816	0	0.163616	0.00184163	6.68e-15	0	0.165458	4.2e-76	0	0	0
ENSG00000168393	DTYMK	P23919	-0.0840562	2.18e-37	0	-0.316597	4.27e-51	-1	-0.232541	-0.165238	1.7e-46	0	-0.397779	6.87e-76	-1	0	0
ENSG00000114023	FAM162A	Q96A26	0.220165	2.85e-19	0	0.325574	9.54e-81	1	0.105409	0.197181	6.93e-19	0	0.30259	9.75e-76	1	0	0
ENSG00000106263	EIF3B	P55884	-0.068133	6.6e-143	0	-0.0502111	5.38e-57	0	0.017922	-0.222934	2.69e-173	0	-0.205012	1.52e-75	0	0	0
ENSG00000002549	LAP3	P28838	0.0407672	0.000227059	0	0.18733	9.05e-20	0	0.146563	-0.0207312	1.44e-65	0	0.125832	2.33e-75	0	0	0
ENSG00000100823	APEX1	P27695	-0.0822058	2.96e-47	0	0.250193	3.9e-09	1	0.332399	0.00943185	0.0510501	0	0.341831	2.62e-75	1	0	0
ENSG00000130816	DNMT1	P26358	-0.900305	0	-1	-0.878738	0	-1	0.0215666	-0.150708	3.49e-71	0	-0.129141	3.92e-75	0	0	0
ENSG00000186001	LRCH3	Q96II8	-0.0626629	2.02e-09	0	0.108004	2.14e-07	0	0.170667	0.287876	9.33e-74	1	0.458543	4.06e-75	1	0	0
ENSG00000130713	EXOSC2	Q13868	-0.148983	1.53e-21	0	-0.162865	2.77e-38	0	-0.0138819	-0.219326	1.01e-26	0	-0.233208	4.28e-75	0	0	0
ENSG00000198356	GET3	O43681	0.101441	0.0337814	0	-0.0487555	0.0935514	0	-0.150196	-0.173703	1.77e-93	0	-0.3239	4.91e-75	-1	0	0
ENSG00000113552	GNPDA1	P46926	0.171011	7.06e-68	0	0.312288	3.51e-86	1	0.141276	0.157309	1.24e-94	0	0.298585	5.36e-75	1	0	0
ENSG00000170558	CDH2	P19022	0.132879	4.65e-20	0	-0.0457596	0.00634379	0	-0.178639	-0.157309	5.85e-32	0	-0.335947	8.41e-75	-1	0	0
ENSG00000170606	HSPA4	P34932	-0.0567716	6.73e-05	0	0.120734	1.65e-53	0	0.177505	-0.24222	0	0	-0.0647146	1.16e-74	0	0	0
ENSG00000165458	INPPL1	O15357	0.110903	7.95e-07	0	-0.0559023	0.0233065	0	-0.166805	0.254772	2.96e-109	1	0.0879675	1.16e-74	0	0	0
ENSG00000114738	MAPKAPK3	Q16644	-0.0259716	0.125902	0	0.0449579	1.51e-20	0	0.0709295	0.0846127	9.51e-27	0	0.155542	1.24e-74	0	0	0
ENSG00000184640	SEPTIN9	Q9UHD8	0.167806	0.00176631	0	0.0115529	1.68e-11	0	-0.156253	0.183973	1.45e-102	0	0.0277195	1.56e-74	0	0	0
ENSG00000119912	IDE	P14735	-0.0027869	0.0113355	0	-0.00468912	3.21e-07	0	-0.00190222	-0.18844	1.22e-27	0	-0.190342	1.68e-74	0	0	0
ENSG00000177150	FAM210A	Q96ND0	0.258355	1.24e-08	1	-0.0690348	1.09e-13	0	-0.32739	0.583968	4.48e-68	1	0.256578	3.67e-74	1	0	0
ENSG00000204569	PPP1R10	Q96QC0	-0.0667104	1.25e-41	0	-0.0817454	6.4e-09	0	-0.015035	0.25262	1.32e-41	1	0.237585	5.46e-74	0	0	0
ENSG00000160213	CSTB	P04080	0.3597	1.24e-06	1	0.19803	9.24e-55	0	-0.16167	0.262205	9.32e-30	1	0.100535	5.7e-74	0	0	0
ENSG00000065559	MAP2K4	P45985	0.0229548	0.0410421	0	-0.00200444	0.000194438	0	-0.0249592	-0.962528	1.96e-133	-1	-0.987487	6.35e-74	-1	0	0
ENSG00000227234	SPANXB1	Q9NS25	-0.271042	0.0824694	0	0.387508	4.44e-23	1	0.65855	1.26727	6.52e-30	1	1.92582	2.12e-73	1	0	0
ENSG00000083642	PDS5B	Q9NTI5	-0.057622	2.43e-68	0	-0.262572	5.13e-74	-1	-0.20495	-0.0704602	6.02e-37	0	-0.27541	3.25e-73	-1	0	0
ENSG00000101868	POLA1	P09884	-0.479618	7.88e-263	-1	-1.22937	4.27e-257	-1	-0.749749	-0.134603	8.42e-60	0	-0.884352	6.12e-73	-1	0	0
ENSG00000168259	DNAJC7	Q99615	-0.133717	2.82e-10	0	-0.127355	1.56e-21	0	0.00636281	-0.204484	4.49e-71	0	-0.198121	1.02e-72	0	0	0
ENSG00000176105	YES1	P07947	0.185141	1.08e-37	0	0.0653579	5.74e-28	0	-0.119783	-0.0938115	1.08e-78	0	-0.213595	1.05e-72	0	0	0
ENSG00000164919	COX6C	P09669	0.259801	0.0939654	0	0.022367	4.83e-09	0	-0.237434	-0.309048	8.77e-111	-1	-0.546482	1.37e-72	-1	0	0
ENSG00000135823	STX6	O43752	0.398538	2.88e-76	1	0.617754	6.38e-122	1	0.219216	0.155169	3.68e-17	0	0.374386	1.46e-72	1	0	0
ENSG00000138448	ITGAV	P06756	0.159857	4.56e-29	0	0.00857127	0.000634595	0	-0.151286	-0.112307	1.31e-06	0	-0.263592	1.69e-72	-1	0	0
ENSG00000104549	SQLE	Q14534	0.165103	1.03e-25	0	-0.0945442	2.69e-11	0	-0.259647	0.476673	4.54e-241	1	0.217026	2.45e-72	0	0	0
ENSG00000072501	SMC1A	Q14683	-0.540137	0	-1	-0.59131	0	-1	-0.0511727	-0.126835	1.18e-113	0	-0.178008	2.87e-72	0	0	0
ENSG00000120158	RCL1	Q9Y2P8	0.275584	5.33e-103	1	0.186242	7.51e-28	0	-0.0893423	-0.140915	1.47e-26	0	-0.230258	4.62e-72	0	0	0
ENSG00000151726	ACSL1	P33121	-0.0917452	7.19e-06	0	-0.111096	0.0412792	0	-0.0193509	0.0636127	1.55e-44	0	0.0442619	7.79e-72	0	0	0
ENSG00000136279	DBNL	Q9UJU6	-0.0209748	0.0777536	0	-0.048685	0.00459265	0	-0.0277101	0.280391	7.45e-112	1	0.252681	8.33e-72	1	0	0
ENSG00000185813	PCYT2	Q99447	0.230317	0.0288946	0	0.431693	2.36e-17	1	0.201376	0.2603	7.74e-45	1	0.461676	9.01e-72	1	0	0
ENSG00000137944	KYAT3	Q6YP21	0.123508	2.82e-06	0	-0.128061	1.69e-06	0	-0.251569	-0.380242	3.39e-42	-1	-0.631811	1.4e-71	-1	0	0
ENSG00000137055	PLAA	Q9Y263	-0.0458433	8.82e-26	0	0.00206249	8.44e-07	0	0.0479058	-0.206941	2.66e-59	0	-0.159035	2.68e-71	0	0	0
ENSG00000111716	LDHB	P07195	-0.178477	3.71e-06	0	0.101595	0.00067047	0	0.280072	-0.512049	1.76e-45	-1	-0.231976	2.81e-71	0	0	0
ENSG00000077380	DYNC1I2	Q13409	0.0289532	1.1e-30	0	0.0467572	3.23e-05	0	0.017804	0.151908	1.69e-140	0	0.169712	3.4e-71	0	0	0
ENSG00000157851	DPYSL5	Q9BPU6	-0.353115	7.75e-33	-1	-0.193424	1.05e-54	0	0.159691	-0.446754	1.37e-67	-1	-0.287063	8.39e-71	-1	0	0
ENSG00000186871	ERCC6L	Q2NKX8	-0.424019	0	-1	-0.668242	0	-1	-0.244223	-0.145543	9.06e-34	0	-0.389766	9.43e-71	-1	0	0
ENSG00000095485	CWF19L1	Q69YN2	-0.140988	5.29e-65	0	-0.0098404	1.05e-79	0	0.131148	-0.122609	6.53e-48	0	0.00853911	1.23e-70	0	0	0
ENSG00000164109	MAD2L1	Q13257	-0.72629	2.96e-118	-1	-0.769129	3.02e-105	-1	-0.0428394	-0.476286	9.94e-71	-1	-0.519125	1.26e-70	-1	0	0
ENSG00000118960	HS1BP3	Q53T59	0.4795	3.17e-87	1	0.398961	1.42e-160	1	-0.080539	0.322199	1.15e-65	1	0.24166	2.04e-70	0	0	0
ENSG00000040341	STAU2	Q9NUL3	-0.303776	5.65e-107	-1	-0.206732	2.21e-60	0	0.0970439	0.13625	8.45e-54	0	0.233294	3.78e-70	0	0	0
ENSG00000084774	CAD	P27708	-0.0601778	2.36e-175	0	-0.1489	4.59e-96	0	-0.0887223	-0.0472237	3.48e-163	0	-0.135946	3.81e-70	0	0	0
ENSG00000109536	FRG1	Q14331	-0.502526	1.6e-138	-1	-0.143791	2.58e-46	0	0.358735	0.111604	1.14e-06	0	0.470339	4.07e-70	1	0	0
ENSG00000181019	NQO1	P15559	0.0874701	4.26e-38	0	0.34059	2.89e-94	1	0.25312	0.0101791	2.76e-17	0	0.263299	4.4e-70	1	0	0
ENSG00000117862	TXNDC12	O95881	-0.0353189	6.49e-05	0	-0.13728	2.12e-23	0	-0.101961	-0.0790602	2.18e-07	0	-0.181022	4.75e-70	0	0	0
ENSG00000121060	TRIM25	Q14258	0.180662	2.33e-05	0	0.098144	8.37e-35	0	-0.0825176	-0.199842	2.49e-189	0	-0.282359	5.34e-70	-1	0	0
ENSG00000110619	CARS1	P49589	0.0746041	9.5e-06	0	0.186495	7.73e-92	0	0.111891	0.0926058	0.0240883	0	0.204497	6.34e-70	0	0	0
ENSG00000134910	STT3A	P46977	0.309392	2.97e-25	1	0.0949055	0.0491892	0	-0.214487	-0.244005	3.42e-32	0	-0.458492	8.83e-70	-1	0	0
ENSG00000168497	CAVIN2	O95810	0.733472	4.34e-41	1	1.03432	1.27e-113	1	0.300846	0.528623	1.02e-35	1	0.829469	1.07e-69	1	0	0
ENSG00000159840	ZYX	Q15942	-0.142816	0.0369497	0	0.223389	2.27e-27	0	0.366205	0.102414	8.83e-42	0	0.468618	1.97e-69	1	0	0
ENSG00000167658	EEF2	P13639	-0.151437	8.44e-59	0	0.23769	6.97e-51	0	0.389127	-0.194186	3.57e-29	0	0.194941	2.6e-69	0	0	0
ENSG00000105701	FKBP8	Q14318	0.243714	0.00150016	0	0.11162	3.18e-26	0	-0.132094	0.217813	8.09e-26	0	0.0857186	2.66e-69	0	0	0
ENSG00000106789	CORO2A	Q92828	0.238874	1.94e-33	0	0.397519	3.69e-41	1	0.158644	0.309751	8.8e-77	1	0.468395	3.39e-69	1	0	0
ENSG00000163399	ATP1A1	P05023	0.261112	6.24e-56	1	-0.0314364	0.00277916	0	-0.292549	0.050826	0.0220869	0	-0.241723	4.1e-69	0	0	0
ENSG00000117228	GBP1	P32455	0.835013	0.0274021	1	0.319214	0.0234834	1	-0.515799	-0.0407118	3.17e-93	0	-0.556511	4.67e-69	-1	0	0
ENSG00000109814	UGDH	O60701	0.308694	1.13e-186	1	0.229113	3.18e-130	0	-0.079581	0.23057	1.89e-165	0	0.150989	9.12e-69	0	0	0
ENSG00000137801	THBS1	P07996	0.479557	1.1e-23	1	0.12799	5.68e-78	0	-0.351567	0.500796	8.79e-29	1	0.14923	1.05e-68	0	0	0
ENSG00000196954	CASP4	P49662	0.232017	1.48e-05	0	0.341304	3.47e-34	1	0.109287	-0.0809984	2.76e-41	0	0.0282884	1.07e-68	0	0	0
ENSG00000023318	ERP44	Q9BS26	0.296735	7.73e-43	1	0.114737	8.58e-50	0	-0.181998	0.216053	1.08e-78	0	0.034055	1.17e-68	0	0	0
ENSG00000185721	DRG1	Q9Y295	-0.194406	5.66e-37	0	-0.124673	2.87e-34	0	0.0697328	-0.198328	1.91e-54	0	-0.128595	1.75e-68	0	0	0
ENSG00000134697	GNL2	Q13823	0.00180564	1.53e-12	0	-0.122267	0.00012992	0	-0.124073	-0.267704	1.74e-144	-1	-0.391777	3.72e-68	-1	0	0
ENSG00000130294	KIF1A	Q12756	-0.0778095	1.34e-29	0	-0.351163	5.92e-19	-1	-0.273354	0.676966	7.72e-47	1	0.403612	4.11e-68	1	0	0
ENSG00000117385	P3H1	Q32P28	0.280468	1.81e-41	1	-0.0517433	0.000390423	0	-0.332212	0.397184	2.09e-172	1	0.0649722	4.56e-68	0	0	0
ENSG00000182636	NDN	Q99608	0.0624431	0.000602027	0	0.31903	1.26e-29	1	0.256587	0.0923329	2.91e-38	0	0.34892	5.46e-68	1	0	0
ENSG00000093009	CDC45	O75419	-0.939956	4.61e-276	-1	-1.09287	4.23e-225	-1	-0.152917	-0.402696	3.98e-49	-1	-0.555613	5.51e-68	-1	0	0
ENSG00000092201	SUPT16H	Q9Y5B9	-0.056573	2.85e-112	0	-0.259163	1.35e-117	-1	-0.20259	0.239048	2.89e-142	0	0.0364579	7.82e-68	0	0	0
ENSG00000092964	DPYSL2	Q16555	-0.223415	3.83e-147	0	-0.2929	8.32e-204	-1	-0.0694849	-0.134413	1.55e-62	0	-0.203898	8.73e-68	0	0	0
ENSG00000103024	NME3	Q13232	0.469233	1.93e-37	1	-0.0175278	0.0131131	0	-0.486761	0.0251308	3.43e-07	0	-0.46163	9.38e-68	-1	0	0
ENSG00000055147	FAM114A2	Q9NRY5	0.169142	4.5e-09	0	0.268786	2.19e-24	1	0.0996442	-0.490538	5.58e-138	-1	-0.390894	1.76e-67	-1	0	0
ENSG00000138413	IDH1	O75874	0.00149669	0.0243362	0	-0.0442502	1.98e-13	0	-0.0457469	0.054207	3.99e-47	0	0.00846006	2.02e-67	0	0	0
ENSG00000049541	RFC2	P35250	-0.380703	2.98e-116	-1	-0.292099	4.51e-219	-1	0.0886035	-0.310737	1.39e-36	-1	-0.222134	2.1e-67	0	0	0
ENSG00000047932	GOPC	Q9HD26	-0.0854117	0.000741263	0	0.178237	9.3e-05	0	0.263648	0.137802	9.39e-24	0	0.40145	2.22e-67	1	0	0
ENSG00000126746	ZNF384	Q8TF68	-0.142635	0.0151465	0	-0.26267	9.53e-38	-1	-0.120036	-0.147219	9.09e-11	0	-0.267255	2.28e-67	-1	0	0
ENSG00000106105	GARS1	P41250	0.0166361	0.124039	0	0.126058	6.99e-93	0	0.109422	-0.0773488	0.00160435	0	0.0320734	2.36e-67	0	0	0
ENSG00000008294	SPAG9	O60271	0.223411	2.23e-36	0	0.0753336	0.0333841	0	-0.148077	-0.0143969	2.54e-19	0	-0.162474	2.98e-67	0	0	0
ENSG00000141279	NPEPPS	P55786	0.0237975	2.36e-17	0	0.179444	1.92e-31	0	0.155646	-0.373708	3.36e-136	-1	-0.218061	7.68e-67	0	0	0
ENSG00000132589	FLOT2	Q14254	0.246262	4.95e-14	0	0.0481338	2.96e-16	0	-0.198128	0.389748	3.62e-52	1	0.191619	7.92e-67	0	0	0
ENSG00000085377	PREP	P48147	0.158519	3.61e-07	0	0.11063	6.27e-05	0	-0.0478891	-0.23214	5.86e-21	0	-0.280029	8.22e-67	-1	0	0
ENSG00000106976	DNM1	Q05193	-0.0965108	6.98e-08	0	-0.0345854	4.46e-16	0	0.0619254	-0.150846	1.58e-29	0	-0.088921	8.22e-67	0	0	0
ENSG00000072042	RDH11	Q8TC12	-0.103459	7.78e-69	0	0.0069367	2.23e-78	0	0.110396	-0.239585	1.66e-81	0	-0.129189	9.04e-67	0	0	0
ENSG00000170759	KIF5B	P33176	-0.0718714	4.88e-39	0	-0.104521	2.44e-81	0	-0.03265	0.140866	1.67e-131	0	0.108216	9.05e-67	0	0	0
ENSG00000073969	NSF	P46459	0.196107	1.69e-36	0	0.0250392	1.52e-12	0	-0.171068	-0.0752023	5.4e-24	0	-0.24627	1.61e-66	0	0	0
ENSG00000164346	NSA2	O95478	0.0503568	3.8e-09	0	0.071786	2.84e-05	0	0.0214292	0.197883	4.18e-35	0	0.219312	2.16e-66	0	0	0
ENSG00000161638	ITGA5	P08648	-0.126396	2.01e-33	0	0.176324	1.04e-12	0	0.30272	0.179953	5.65e-11	0	0.482672	4.15e-66	1	0	0
ENSG00000013016	EHD3	Q9NZN3	0.237999	1.5e-105	0	0.236745	2.43e-149	0	-0.00125451	0.54242	1.19e-65	1	0.541165	7.74e-66	1	0	0
ENSG00000137106	GRHPR	Q9UBQ7	0.113405	0.000357074	0	0.0752075	3.77e-22	0	-0.0381979	0.116154	6.52e-42	0	0.0779565	7.99e-66	0	0	0
ENSG00000033030	ZCCHC8	Q6NZY4	-0.234795	5.35e-16	0	-0.268642	1.93e-96	-1	-0.0338469	0.291794	4.65e-179	1	0.257947	8.29e-66	1	0	0
ENSG00000146223	RPL7L1	Q6DKI1	-0.121669	1.6e-26	0	0.0130801	6.13e-14	0	0.134749	-0.0404117	0.0087017	0	0.0943373	8.74e-66	0	0	0
ENSG00000136448	NMT1	P30419	-0.0275749	0.00229075	0	0.0227583	6.15e-15	0	0.0503331	-0.352196	4.07e-160	-1	-0.301863	2.4e-65	-1	0	0
ENSG00000164024	METAP1	P53582	-0.101016	0.0450801	0	-0.110393	0.000552509	0	-0.00937635	-0.283504	3.21e-53	-1	-0.29288	2.7e-65	-1	0	0
ENSG00000120137	PANK3	Q9H999	-0.108486	9.18e-07	0	0.102791	3.29e-08	0	0.211277	0.494298	6.14e-21	1	0.705576	3.39e-65	1	0	0
ENSG00000087088	BAX	Q07812	0.537721	2.37e-201	1	0.455576	1.13e-119	1	-0.0821446	0.254279	2.29e-124	1	0.172135	4.44e-65	0	0	0
ENSG00000129518	EAPP	Q56P03	0.141228	5.75e-10	0	-0.231117	8.18e-05	0	-0.372345	0.935233	9.6e-71	1	0.562889	7.03e-65	1	0	0
ENSG00000083444	PLOD1	Q02809	0.0290081	9.76e-07	0	0.0830373	2.11e-21	0	0.0540293	-0.322395	7.92e-167	-1	-0.268365	9.03e-65	-1	0	0
ENSG00000108256	NUFIP2	Q7Z417	-0.425542	2.03e-164	-1	-0.405517	1.49e-71	-1	0.0200254	0.206976	1.65e-36	0	0.227001	9.64e-65	0	0	0
ENSG00000079785	DDX1	Q92499	0.11476	0.00527113	0	0.0545715	1.43e-63	0	-0.0601885	0.055156	0.111373	0	-0.00503246	1.1e-64	0	0	0
ENSG00000136478	TEX2	Q8IWB9	0.0530913	0.0721992	0	-0.130546	0.00342109	0	-0.183638	0.618476	2.3e-51	1	0.434839	2.44e-64	1	0	0
ENSG00000136827	TOR1A	O14656	0.131076	2.25e-11	0	0.156493	1.96e-11	0	0.025417	0.42313	2.81e-59	1	0.448547	3.04e-64	1	0	0
ENSG00000204842	ATXN2	Q99700	-0.171976	2.17e-31	0	-0.0455032	0.0388352	0	0.126472	0.0906045	1.06e-09	0	0.217077	4.4e-64	0	0	0
ENSG00000108587	GOSR1	O95249	0.157369	3.44e-09	0	-0.139329	1.26e-05	0	-0.296698	0.187338	2.07e-121	0	-0.10936	5.46e-64	0	0	0
ENSG00000123983	ACSL3	O95573	-0.0217267	6.6e-11	0	-0.229187	3.92e-64	0	-0.20746	-0.0644069	0.000111798	0	-0.271867	5.92e-64	-1	0	0
ENSG00000167815	PRDX2	P32119	-0.0534764	0.0962622	0	0.0797062	3.41e-07	0	0.133183	-0.336611	6.89e-126	-1	-0.203428	6.2e-64	0	0	0
ENSG00000178184	PARD6G	Q9BYG4	1.17238	1.19e-151	1	1.18976	1.01e-217	1	0.0173759	0.556518	2.16e-74	1	0.573894	7.81e-64	1	0	0
ENSG00000100147	CCDC134	Q9H6E4	-0.096899	8.17e-13	0	-0.269847	4.82e-43	-1	-0.172947	-0.23878	2.31e-32	0	-0.411728	1.08e-63	-1	0	0
ENSG00000133704	IPO8	O15397	-0.145714	8.48e-25	0	-0.0895088	5.49e-25	0	0.0562049	-0.266031	7.2e-58	-1	-0.209826	1.13e-63	0	0	0
ENSG00000130724	CHMP2A	O43633	0.322599	3.38e-45	1	0.138851	6.53e-12	0	-0.183747	-0.357341	6.92e-28	-1	-0.541088	1.16e-63	-1	0	0
ENSG00000115561	CHMP3	Q9Y3E7	0.0949131	4.72e-28	0	0.0925427	1.89e-51	0	-0.00237044	0.31046	9.06e-60	1	0.30809	1.18e-63	1	0	0
ENSG00000100056	ESS2	Q96DF8	-0.490385	1.15e-40	-1	-0.230618	2.24e-12	0	0.259767	0.222475	5.37e-24	0	0.482242	1.64e-63	1	0	0
ENSG00000271303	SRXN1	Q9BYN0	-0.0165297	5.43e-05	0	0.0400442	6.3e-36	0	0.0565739	0.168944	2.12e-05	0	0.225518	1.91e-63	0	0	0
ENSG00000102316	MAGED2	Q9UNF1	0.192804	2.07e-151	0	0.33232	1.39e-178	1	0.139517	-0.00315786	1.36e-38	0	0.136359	2.48e-63	0	0	0
ENSG00000104419	NDRG1	Q92597	0.289673	3.57e-141	1	0.367507	5.17e-231	1	0.0778338	0.0478992	2.52e-58	0	0.125733	2.92e-63	0	0	0
ENSG00000163820	FYCO1	Q9BQS8	-0.174772	0.000694476	0	0.106363	0.000113619	0	0.281135	0.255553	5.75e-34	1	0.536688	3.62e-63	1	0	0
ENSG00000111667	USP5	P45974	-0.0301205	8.18e-21	0	0.0952714	0.00347616	0	0.125392	-0.190034	8.07e-128	0	-0.0646424	3.63e-63	0	0	0
ENSG00000086061	DNAJA1	P31689	-0.316889	1.19e-114	-1	-0.281349	6.44e-150	-1	0.0355395	0.223837	1.74e-54	0	0.259377	4.24e-63	1	0	0
ENSG00000055130	CUL1	Q13616	0.011654	0.0608488	0	-0.027261	0.0690097	0	-0.038915	-0.418944	5.26e-72	-1	-0.457859	5.93e-63	-1	0	0
ENSG00000149591	TAGLN	Q01995	-0.14116	2.28e-05	0	0.101813	2.99e-06	0	0.242973	-0.0152339	5.01e-61	0	0.227739	6.73e-63	0	0	0
ENSG00000141560	FN3KRP	Q9HA64	-0.0820817	2.84e-62	0	-0.277016	2.72e-75	-1	-0.194934	-0.154174	2.4e-47	0	-0.349108	8.64e-63	-1	0	0
ENSG00000156508	EEF1A1	P68104	-0.235583	3.71e-08	0	0.640234	0.0462883	1	0.875818	-0.231813	2.67e-33	0	0.644005	1.14e-62	1	0	0
ENSG00000071859	FAM50A	Q14320	0.0310448	2.25e-05	0	-0.0331851	7.89e-11	0	-0.0642299	0.246317	2.63e-114	0	0.182087	1.7e-62	0	0	0
ENSG00000155561	NUP205	Q92621	-0.171445	3.98e-69	0	-0.167172	7.36e-63	0	0.00427318	-0.113245	1.53e-40	0	-0.108972	3.06e-62	0	0	0
ENSG00000054654	SYNE2	Q8WXH0	-0.252437	3.41e-132	-1	-0.301529	3.22e-262	-1	-0.0490925	-0.145861	5.02e-10	0	-0.194953	3.48e-62	0	0	0
ENSG00000165832	TRUB1	Q8WWH5	-0.0581811	0.121969	0	0.00443483	0.0911108	0	0.062616	0.340845	2.14e-78	1	0.403461	4.73e-62	1	0	0
ENSG00000198612	COPS8	Q99627	-0.1883	3.17e-29	0	-0.0472294	2.88e-15	0	0.14107	-0.401168	7.74e-115	-1	-0.260098	6.01e-62	-1	0	0
ENSG00000020577	SAMD4A	Q9UPU9	0.346334	7.46e-30	1	0.281288	1.69e-20	1	-0.0650463	0.413534	7.61e-69	1	0.348488	6.66e-62	1	0	0
ENSG00000169727	GPS1	Q13098	-0.181835	2.75e-74	0	0.0232403	6.15e-11	0	0.205075	-0.521049	1.17e-181	-1	-0.315974	9.2e-62	-1	0	0
ENSG00000132466	ANKRD17	O75179	-0.144135	4.34e-75	0	-0.0477468	2.68e-19	0	0.0963882	0.160961	7.35e-09	0	0.257349	9.26e-62	1	0	0
ENSG00000117114	ADGRL2	O95490	0.287228	0.000442952	1	-0.128521	0.0344297	0	-0.415749	0.747029	7.52e-106	1	0.33128	1.19e-61	1	0	0
ENSG00000090857	PDPR	Q8NCN5	0.175698	7.53e-26	0	0.143496	9.78e-06	0	-0.0322022	-0.356231	3.4e-49	-1	-0.388433	1.51e-61	-1	0	0
ENSG00000076685	NT5C2	P49902	0.0835861	0.021957	0	-0.283354	7.79e-16	-1	-0.36694	-0.114365	3.78e-24	0	-0.481305	2.14e-61	-1	0	0
ENSG00000141030	COPS3	Q9UNS2	-0.18116	6.03e-31	0	-0.0982908	0.0238873	0	0.0828696	-0.473427	3.89e-117	-1	-0.390557	2.83e-61	-1	0	0
ENSG00000173786	CNP	P09543	-0.181863	1.71e-102	0	-0.341054	6.29e-114	-1	-0.159191	-0.129828	5.64e-49	0	-0.289019	2.96e-61	-1	0	0
ENSG00000198832	SELENOM	Q8WWX9	0.22529	8.5e-05	0	-0.192597	0.00414092	0	-0.417887	0.78935	4.7e-78	1	0.371463	3.28e-61	1	0	0
ENSG00000089006	SNX5	Q9Y5X3	-0.198144	0.00554536	0	0.106283	3.27e-09	0	0.304426	-0.307209	2.19e-45	-1	-0.00278282	6.63e-61	0	0	0
ENSG00000149182	ARFGAP2	Q8N6H7	-0.169672	3.79e-22	0	0.0169909	2.47e-08	0	0.186663	0.176223	7.09e-49	0	0.362885	6.78e-61	1	0	0
ENSG00000018510	AGPS	O00116	-0.0951947	1.85e-13	0	-0.123342	2.49e-08	0	-0.0281469	0.16688	2.09e-85	0	0.138733	9.54e-61	0	0	0
ENSG00000261150	EPPK1	P58107	-1.57466	0.00177171	-1	-0.108626	7.95e-71	0	1.46603	-1.15201	2.14e-10	-1	0.31402	1.25e-60	1	0	0
ENSG00000140575	IQGAP1	P46940	0.168663	1.11e-58	0	0.00373436	1.08e-43	0	-0.164929	-0.0698084	4.94e-60	0	-0.234737	1.46e-60	0	0	0
ENSG00000185359	HGS	O14964	-0.0146347	0.108137	0	0.0723497	0.000503077	0	0.0869844	0.0541377	8.02e-33	0	0.141122	2.59e-60	0	0	0
ENSG00000138430	OLA1	Q9NTK5	0.137317	0.098264	0	0.0286492	6.98e-24	0	-0.108668	0.0709202	8.16e-13	0	-0.0377477	3.28e-60	0	0	0
ENSG00000171960	PPIH	O43447	-0.191437	7.12e-17	0	-0.058509	9.31e-17	0	0.132928	-0.458162	4.14e-81	-1	-0.325234	3.44e-60	-1	0	0
ENSG00000184227	ACOT1	Q86TX2	0.138217	1.77e-12	0	-0.0453467	1.41e-05	0	-0.183564	0.333125	1.02e-63	1	0.149561	4.24e-60	0	0	0
ENSG00000198522	GPN1	Q9HCN4	-0.253965	1.15e-28	-1	-0.264698	6.49e-12	-1	-0.0107336	0.33508	1.44e-21	1	0.324346	4.45e-60	1	0	0
ENSG00000103342	GSPT1	P15170	-0.0133005	3.05e-12	0	0.0085101	0.0216656	0	0.0218106	0.0950659	5.31e-21	0	0.116877	5.47e-60	0	0	0
ENSG00000089159	PXN	P49023	0.417087	3.57e-130	1	0.335007	3.73e-140	1	-0.0820798	0.220244	1.02e-75	0	0.138164	7.9e-60	0	0	0
ENSG00000146834	MEPCE	Q7L2J0	0.0684063	0.0637189	0	-0.237847	7.38e-06	0	-0.306254	-0.0949919	1.61e-34	0	-0.401245	1.41e-59	-1	0	0
ENSG00000122965	RBM19	Q9Y4C8	-0.0269698	0.000211063	0	-0.0308385	1.24e-06	0	-0.00386874	0.242405	4.4e-29	0	0.238536	1.43e-59	0	0	0
ENSG00000176974	SHMT1	P34896	-0.385864	9.31e-43	-1	-0.396578	2.92e-18	-1	-0.0107136	-0.661404	1.27e-105	-1	-0.672118	1.46e-59	-1	0	0
ENSG00000141378	PTRH2	Q9Y3E5	0.050449	0.00600883	0	0.213802	1.84e-39	0	0.163353	-0.396682	2.4e-152	-1	-0.233329	1.5e-59	0	0	0
ENSG00000095002	MSH2	P43246	-0.251278	0	-1	-0.39473	0	-1	-0.143453	-0.053221	1.83e-13	0	-0.196674	2.78e-59	0	0	0
ENSG00000136167	LCP1	P13796	0.27011	2.36e-13	1	0.3313	1.29e-12	1	0.0611893	-1.18535	2.72e-59	-1	-1.12416	3.23e-59	-1	0	0
ENSG00000130175	PRKCSH	P14314	0.0350859	0.0141246	0	0.0936093	9.98e-15	0	0.0585233	0.236164	1.98e-38	0	0.294687	4.87e-59	1	0	0
ENSG00000163346	PBXIP1	Q96AQ6	0.747243	2.92e-277	1	0.201976	1.68e-33	0	-0.545267	0.174215	2.45e-18	0	-0.371052	5.05e-59	-1	0	0
ENSG00000116871	MAP7D1	Q3KQU3	-0.225071	2.39e-72	0	-0.0178376	3.22e-30	0	0.207234	0.217591	2.82e-26	0	0.424825	5.79e-59	1	0	0
ENSG00000130177	CDC16	Q13042	0.0406604	1.62e-05	0	0.0738171	0.0196536	0	0.0331567	-0.513452	1.08e-191	-1	-0.480295	7.76e-59	-1	0	0
ENSG00000127824	TUBA4A	P68366	-0.0516215	6.42e-09	0	0.132898	0.00563156	0	0.184519	0.204372	2.17e-22	0	0.388891	1.17e-58	1	0	0
ENSG00000099940	SNAP29	O95721	-0.361283	1.79e-66	-1	-0.383738	1.29e-37	-1	-0.0224543	0.369927	1.3e-42	1	0.347473	1.38e-58	1	0	0
ENSG00000176890	TYMS	P04818	-0.328297	1.42e-261	-1	-0.602328	0	-1	-0.274031	-0.226956	5.84e-45	0	-0.500987	1.43e-58	-1	0	0
ENSG00000019144	PHLDB1	Q86UU1	0.0673359	0.0405517	0	-0.122642	9.17e-06	0	-0.189978	0.305585	3.41e-104	1	0.115607	1.49e-58	0	0	0
ENSG00000147536	GINS4	Q9BRT9	-0.853377	1.11e-243	-1	-0.921048	5.34e-208	-1	-0.0676711	-0.268562	2.47e-66	-1	-0.336233	1.58e-58	-1	0	0
ENSG00000068120	COASY	Q13057	0.00871345	0.000653075	0	-0.0248805	0.0850697	0	-0.0335939	-0.198758	9.38e-30	0	-0.232352	1.61e-58	0	0	0
ENSG00000184047	DIABLO	Q9NR28	0.145439	7.1e-11	0	0.048863	0.00654295	0	-0.0965764	-0.180226	3.67e-13	0	-0.276802	1.99e-58	-1	0	0
ENSG00000169251	NMD3	Q96D46	-0.0180054	2.91e-10	0	-0.0871943	0.00157233	0	-0.0691889	-0.198231	1.99e-67	0	-0.26742	2.23e-58	-1	0	0
ENSG00000137693	YAP1	P46937	0.0365832	0.0411497	0	0.152925	8.99e-06	0	0.116342	0.376096	3.17e-86	1	0.492437	2.45e-58	1	0	0
ENSG00000121940	CLCC1	Q96S66	-0.114933	0.0066616	0	-0.0541806	5.8e-08	0	0.0607527	0.396864	7.4e-38	1	0.457617	3.25e-58	1	0	0
ENSG00000123836	PFKFB2	O60825	0.135684	2.68e-10	0	0.201453	9.39e-27	0	0.0657687	0.228644	1.8e-59	0	0.294413	4.79e-58	1	0	0
ENSG00000108883	EFTUD2	Q15029	-0.0795061	9.41e-24	0	-0.00373394	2.89e-07	0	0.0757722	-0.0614824	1.16e-105	0	0.0142898	5.22e-58	0	0	0
ENSG00000138772	ANXA3	P12429	0.0584917	0.000802925	0	-0.0796399	5.26e-23	0	-0.138132	0.338992	2.65e-244	1	0.20086	5.46e-58	0	0	0
ENSG00000106244	PDAP1	Q13442	-0.432634	1.29e-11	-1	-0.178291	8.07e-29	0	0.254343	-0.455864	3.65e-62	-1	-0.201521	7.52e-58	0	0	0
ENSG00000160746	ANO10	Q9NW15	0.00497548	0.0113804	0	0.226917	4.74e-08	0	0.221942	0.243428	5.54e-38	0	0.46537	8.88e-58	1	0	0
ENSG00000143575	HAX1	O00165	-0.0508068	0.000909301	0	0.125002	1.02e-14	0	0.175809	0.104122	6.84e-09	0	0.279931	1.33e-57	1	0	0
ENSG00000149480	MTA2	O94776	-0.346578	6.74e-69	-1	-0.180242	4.48e-143	0	0.166336	-0.212394	3.52e-29	0	-0.0460578	1.88e-57	0	0	0
ENSG00000117748	RPA2	P15927	-0.0994064	5.64e-18	0	-0.423029	7.7e-89	-1	-0.323622	-0.218485	0.000109474	0	-0.542107	1.95e-57	-1	0	0
ENSG00000213139	CRYGS	P22914	0.876147	2.69e-47	1	0.119501	0.00732266	0	-0.756646	2.23572	1.94e-59	1	1.47907	2.66e-57	1	0	0
ENSG00000114573	ATP6V1A	P38606	0.340123	2.44e-137	1	0.269112	1.3e-168	1	-0.0710107	0.133514	1.69e-30	0	0.0625036	2.73e-57	0	0	0
ENSG00000149269	PAK1	Q13153	0.132748	0.00104922	0	0.144864	0.126934	0	0.0121162	0.262836	1.25e-61	1	0.274952	4.1e-57	1	0	0
ENSG00000076242	MLH1	P40692	-0.279614	2.89e-174	-1	-0.487338	3.44e-215	-1	-0.207724	-0.0454225	9.33e-37	0	-0.253147	4.19e-57	-1	0	0
ENSG00000116459	ATP5PB	P24539	0.0215093	0.000107168	0	-0.107112	3.48e-08	0	-0.128621	-0.197965	1.67e-57	0	-0.326586	4.79e-57	-1	0	0
ENSG00000163050	COQ8A	Q8NI60	0.888369	1.96e-129	1	0.791036	1.73e-22	1	-0.0973323	-0.295986	9.35e-10	-1	-0.393318	6.85e-57	-1	0	0
ENSG00000111711	GOLT1B	Q9Y3E0	0.231349	1.78e-12	0	-0.0264725	0.031705	0	-0.257822	-0.195649	7.01e-22	0	-0.45347	6.91e-57	-1	0	0
ENSG00000125971	DYNLRB1	Q9NP97	0.140125	3.06e-16	0	0.206096	3.83e-13	0	0.065971	0.149535	2.17e-40	0	0.215506	8.51e-57	0	0	0
ENSG00000074054	CLASP1	Q7Z460	0.0527646	1.62e-30	0	-0.16042	5.93e-71	0	-0.213185	0.0805572	2.4e-13	0	-0.132628	8.66e-57	0	0	0
ENSG00000108946	PRKAR1A	P10644	0.830306	0	1	0.44257	4.43e-142	1	-0.387736	0.122678	2.53e-09	0	-0.265059	1e-56	-1	0	0
ENSG00000115310	RTN4	Q9NQC3	0.45947	2.22e-72	1	-0.0126562	3.81e-20	0	-0.472126	0.00144887	3.22e-33	0	-0.470678	1.16e-56	-1	0	0
ENSG00000149657	LSM14B	Q9BX40	-0.422297	2.22e-110	-1	-0.260231	4.24e-73	-1	0.162066	0.0911943	1.27e-57	0	0.25326	1.73e-56	1	0	0
ENSG00000154553	PDLIM3	Q53GG5	0.102356	1.5e-05	0	-0.296645	1.73e-08	-1	-0.399001	0.648081	1.08e-108	1	0.24908	1.85e-56	0	0	0
ENSG00000163932	PRKCD	Q05655	0.38792	9.27e-59	1	0.341615	2.09e-56	1	-0.046305	0.263694	4.21e-60	1	0.217389	2.68e-56	0	0	0
ENSG00000151689	INPP1	P49441	1.00183	2.34e-126	1	0.848432	7.1e-119	1	-0.153397	0.530456	7.57e-82	1	0.377059	2.85e-56	1	0	0
ENSG00000055163	CYFIP2	Q96F07	1.03697	2.59e-200	1	0.609941	4.18e-196	1	-0.427026	0.730076	1.07e-205	1	0.303049	3.07e-56	1	0	0
ENSG00000002834	LASP1	Q14847	0.280828	0.00298125	1	0.159807	0.00401037	0	-0.121021	0.129051	1.15e-77	0	0.00802998	3.28e-56	0	0	0
ENSG00000102967	DHODH	Q02127	0.058887	0.000247934	0	0.0270353	0.00866088	0	-0.0318517	-0.294688	1.74e-65	-1	-0.326539	6.31e-56	-1	0	0
ENSG00000086189	DIMT1	Q9UNQ2	-0.252769	5.23e-127	-1	-0.231926	8.64e-36	0	0.020843	0.0236708	2.59e-10	0	0.0445138	9.51e-56	0	0	0
ENSG00000169223	LMAN2	Q12907	0.16936	1.59e-21	0	0.13685	6.84e-75	0	-0.0325092	0.157068	2.75e-22	0	0.124559	9.85e-56	0	0	0
ENSG00000138443	ABI2	Q9NYB9	-0.0106885	4.69e-05	0	-0.0125704	0.118293	0	-0.00188186	0.517538	4.01e-62	1	0.515657	1.07e-55	1	0	0
ENSG00000127022	CANX	P27824	0.0094449	2.18e-12	0	0.18842	4.32e-37	0	0.178975	-0.0393152	4.43e-35	0	0.13966	1.6e-55	0	0	0
ENSG00000124596	OARD1	Q9Y530	-0.248555	8.48e-15	0	-0.0587635	0.0285472	0	0.189791	-0.703248	1.86e-66	-1	-0.513456	1.64e-55	-1	0	0
ENSG00000132356	PRKAA1	Q13131	0.211719	5.29e-51	0	0.307413	9.98e-55	1	0.0956942	0.140989	8.6e-39	0	0.236684	1.66e-55	0	0	0
ENSG00000129084	PSMA1	P25786	-0.0486161	1.89e-05	0	0.1948	8.58e-09	0	0.243416	0.0240718	9.82e-15	0	0.267488	2.12e-55	1	0	0
ENSG00000082212	ME2	P23368	0.111155	1.61e-29	0	0.0195852	0.0997923	0	-0.0915698	-0.104635	0.000202197	0	-0.196205	2.13e-55	0	0	0
ENSG00000065613	SLK	Q9H2G2	0.133649	1.94e-47	0	-0.0326508	0.000898715	0	-0.1663	0.0808108	0.000447237	0	-0.0854888	2.42e-55	0	0	0
ENSG00000151233	GXYLT1	Q4G148	0.127217	0.000375328	0	0.216916	3.33e-47	0	0.0896989	0.128151	1.22e-08	0	0.21785	2.98e-55	0	0	0
ENSG00000144455	SUMF1	Q8NBK3	0.819225	6.71e-30	1	0.296725	3.56e-20	1	-0.5225	1.16656	3.46e-47	1	0.644056	3.21e-55	1	0	0
ENSG00000106615	RHEB	Q15382	-0.114777	0.00105896	0	-0.23348	5.77e-09	0	-0.118704	-0.370951	9.46e-37	-1	-0.489655	3.4e-55	-1	0	0
ENSG00000102882	MAPK3	P27361	0.0377771	0.000634789	0	0.0907857	0.121203	0	0.0530086	0.0781268	8.24e-93	0	0.131135	3.48e-55	0	0	0
ENSG00000124164	VAPB	O95292	0.156838	5.08e-19	0	0.133605	0.00383077	0	-0.0232333	0.0639231	2.3e-98	0	0.0406898	4.58e-55	0	0	0
ENSG00000155008	APOOL	Q6UXV4	0.151626	2.12e-19	0	0.031238	6.15e-29	0	-0.120388	0.35266	1.2e-32	1	0.232272	6.09e-55	0	0	0
ENSG00000020426	MNAT1	P51948	-0.123891	2e-31	0	-0.0824082	5.84e-08	0	0.0414832	0.220761	4.41e-15	0	0.262244	7.35e-55	1	0	0
ENSG00000131626	PPFIA1	Q13136	-0.0499118	1.84e-23	0	-0.110301	1.17e-31	0	-0.0603891	0.262181	2.17e-84	1	0.201792	9.23e-55	0	0	0
ENSG00000115464	USP34	Q70CQ2	0.0447228	0.00432384	0	-0.0478707	3.38e-12	0	-0.0925935	0.271195	1.64e-133	1	0.178602	1.14e-54	0	0	0
ENSG00000162928	PEX13	Q92968	-0.0733877	0.022793	0	0.0654778	4.85e-11	0	0.138865	0.704423	5e-32	1	0.843289	2.16e-54	1	0	0
ENSG00000140945	CDH13	P55290	0.304046	1.03e-07	1	0.867643	8.47e-47	1	0.563596	0.522674	8.29e-19	1	1.08627	3.79e-54	1	0	0
ENSG00000188026	RILPL1	Q5EBL4	0.208662	9.03e-33	0	0.278422	9.57e-07	1	0.0697599	0.471816	4.75e-103	1	0.541576	4.52e-54	1	0	0
ENSG00000213672	NCKIPSD	Q9NZQ3	-0.65384	3.83e-52	-1	-0.085708	0.00653699	0	0.568132	0.00580772	8.52e-13	0	0.57394	4.64e-54	1	0	0
ENSG00000065882	TBC1D1	Q86TI0	-0.196694	2.9e-28	0	-0.150454	4.3e-42	0	0.0462397	0.358359	5.14e-61	1	0.404599	4.99e-54	1	0	0
ENSG00000167900	TK1	P04183	-1.4233	0	-1	-1.8029	2.82e-263	-1	-0.379602	-0.315542	1.48e-210	-1	-0.695143	5.6e-54	-1	0	0
ENSG00000076053	RBM7	Q9Y580	-0.36292	5.71e-37	-1	-0.125917	4.48e-24	0	0.237003	0.288833	2.97e-38	1	0.525836	5.66e-54	1	0	0
ENSG00000171311	EXOSC1	Q9Y3B2	-0.024745	0.000598133	0	-0.272401	1.03e-33	-1	-0.247656	-0.142718	4.68e-14	0	-0.390374	6.24e-54	-1	0	0
ENSG00000108591	DRG2	P55039	-0.341522	9.85e-07	-1	0.336037	0.00701537	1	0.677559	-0.785457	1.99e-93	-1	-0.107898	7.2e-54	0	0	0
ENSG00000088256	GNA11	P29992	-0.124593	0.000284466	0	-0.129089	1.05e-45	0	-0.00449558	-0.236072	3.12e-13	0	-0.240567	1.03e-53	0	0	0
ENSG00000184708	EIF4ENIF1	Q9NRA8	-0.12688	0.101766	0	-0.362275	2.74e-21	-1	-0.235396	0.559698	5.95e-126	1	0.324302	1.04e-53	1	0	0
ENSG00000154174	TOMM70	O94826	-0.119666	1.3e-06	0	-0.115194	1.29e-08	0	0.00447263	-0.215344	1.41e-48	0	-0.210871	1.09e-53	0	0	0
ENSG00000169217	CD2BP2	O95400	-0.029353	3.69e-10	0	-0.153983	3.96e-05	0	-0.12463	0.325023	1.14e-68	1	0.200393	1.49e-53	0	0	0
ENSG00000164828	SUN1	O94901	-0.269825	3.55e-110	-1	-0.467487	8.41e-125	-1	-0.197662	0.378023	7.48e-190	1	0.180361	1.82e-53	0	0	0
ENSG00000158710	TAGLN2	P37802	0.423781	0.0768254	0	0.283179	2.55e-22	1	-0.140602	0.0621321	1.16e-20	0	-0.0784701	2.11e-53	0	0	0
ENSG00000159228	CBR1	P16152	0.0213427	0.0596718	0	-0.0369731	4.33e-06	0	-0.0583157	0.194342	8.89e-26	0	0.136026	2.19e-53	0	0	0
ENSG00000004478	FKBP4	Q02790	-0.0351307	1.49e-35	0	-0.129676	1.7e-11	0	-0.0945452	-0.375321	1.47e-154	-1	-0.469867	2.47e-53	-1	0	0
ENSG00000125676	THOC2	Q8NI27	0.145428	0.000263534	0	-0.204349	6.07e-23	0	-0.349776	0.0251031	0.00266321	0	-0.324673	2.62e-53	-1	0	0
ENSG00000005469	CROT	Q9UKG9	0.680954	7.46e-56	1	0.458719	3.59e-56	1	-0.222235	0.754083	1.79e-79	1	0.531849	2.69e-53	1	0	0
ENSG00000104442	ARMC1	Q9NVT9	-0.0886196	1.08e-39	0	-0.192901	9.54e-27	0	-0.104282	-0.342838	6.21e-88	-1	-0.447119	3e-53	-1	0	0
ENSG00000161513	FDXR	P22570	1.1075	0	1	0.702492	0	1	-0.405007	0.520285	0	1	0.115278	3.15e-53	0	0	0
ENSG00000164081	TEX264	Q9Y6I9	-0.272906	2.58e-11	-1	0.0855344	0.00215924	0	0.35844	0.399908	2.21e-53	1	0.758348	4.31e-53	1	0	0
ENSG00000132963	POMP	Q9Y244	-0.348721	1.1e-18	-1	0.0152292	0.00452834	0	0.36395	0.422409	1.11e-16	1	0.786359	5.22e-53	1	0	0
ENSG00000075618	FSCN1	Q16658	0.245145	4.99e-41	0	0.374281	5.12e-127	1	0.129136	0.0477798	6.94e-11	0	0.176916	1.02e-52	0	0	0
ENSG00000172037	LAMB2	P55268	0.314125	1.4e-35	1	0.153282	8.17e-28	0	-0.160843	0.349038	9.95e-55	1	0.188195	1.16e-52	0	0	0
ENSG00000122873	CISD1	Q9NZ45	0.218458	2.27e-26	0	0.15715	4.29e-27	0	-0.061308	-0.248278	1.63e-84	0	-0.309586	1.36e-52	-1	0	0
ENSG00000135624	CCT7	Q99832	0.0218042	3.83e-12	0	-0.0905953	9.97e-20	0	-0.1124	0.00935659	1.05e-60	0	-0.103043	2.22e-52	0	0	0
ENSG00000107862	GBF1	Q92538	0.099556	1.03e-16	0	-0.0107707	3.48e-05	0	-0.110327	-0.115498	1.23e-09	0	-0.225824	2.46e-52	0	0	0
ENSG00000125726	CD70	P32970	0.825028	3.26e-78	1	0.422971	6.27e-15	1	-0.402056	-0.142444	1.46e-06	0	-0.5445	2.51e-52	-1	0	0
ENSG00000198231	DDX42	Q86XP3	-0.0158154	9.05e-62	0	-0.130872	1.85e-42	0	-0.115056	0.239898	5.24e-49	0	0.124842	4.88e-52	0	0	0
ENSG00000154839	SKA1	Q96BD8	-0.559965	1.05e-93	-1	-0.607466	1.74e-86	-1	-0.0475013	-0.412686	1.23e-39	-1	-0.460187	6.43e-52	-1	0	0
ENSG00000026103	FAS	P25445	2.06636	1.28e-231	1	1.29819	1.34e-184	1	-0.768172	0.884558	2.86e-112	1	0.116386	7.09e-52	0	0	0
ENSG00000183963	SMTN	P53814	-0.310154	2.12e-13	-1	-0.364461	1.64e-21	-1	-0.0543065	0.428762	8.98e-53	1	0.374455	8.98e-52	1	0	0
ENSG00000143156	NME7	Q9Y5B8	0.248091	4.34e-45	0	0.439545	1.55e-106	1	0.191454	0.063102	6.49e-09	0	0.254556	1.3e-51	1	0	0
ENSG00000102226	USP11	P51784	-0.251254	5.67e-95	-1	-0.170984	2.25e-132	0	0.0802695	0.0549349	1.49e-93	0	0.135204	1.35e-51	0	0	0
ENSG00000124610	H1-1	Q02539	-0.322354	1.59e-35	-1	-1.14774	3.65e-95	-1	-0.825386	-0.0895784	0.00233548	0	-0.914964	1.38e-51	-1	0	0
ENSG00000116221	MRPL37	Q9BZE1	-0.0982851	0.000389625	0	-0.0681652	1.46e-10	0	0.0301199	-0.207334	9.02e-45	0	-0.177214	1.62e-51	0	0	0
ENSG00000169567	HINT1	P49773	0.57647	0.0648433	0	-0.205978	7.25e-09	0	-0.782448	0.498789	6.38e-60	1	-0.283658	1.76e-51	-1	0	0
ENSG00000196141	SPATS2L	Q9NUQ6	-0.00111085	2.15e-35	0	0.368062	5.74e-86	1	0.369172	-0.0314659	2.75e-30	0	0.337706	1.77e-51	1	0	0
ENSG00000118705	RPN2	P04844	0.249381	3.27e-39	0	-0.165832	0.111751	0	-0.415214	-0.0665382	2.32e-05	0	-0.481752	1.82e-51	-1	0	0
ENSG00000104812	GYS1	P13807	-0.0582698	0.10223	0	0.0958242	7.42e-08	0	0.154094	0.209388	1.39e-25	0	0.363481	1.85e-51	1	0	0
ENSG00000111057	KRT18	P05783	-0.197453	8.35e-26	0	0.0790643	2.16e-62	0	0.276517	-0.303027	3.6e-156	-1	-0.0265098	2.61e-51	0	0	0
ENSG00000179010	MRFAP1	Q9Y605	-0.683035	6.56e-107	-1	-0.706408	1.77e-116	-1	-0.0233724	0.172372	1.5e-25	0	0.148999	3.11e-51	0	0	0
ENSG00000036257	CUL3	Q13618	0.0899992	0.0845564	0	-0.221856	1.08e-39	0	-0.311856	-0.00753392	0.00194661	0	-0.319389	3.35e-51	-1	0	0
ENSG00000119689	DLST	P36957	0.0688821	2.33e-07	0	-0.0726406	1.18e-05	0	-0.141523	-0.250975	1.04e-58	-1	-0.392498	3.37e-51	-1	0	0
ENSG00000114767	RRP9	O43818	-0.424133	0.0013634	-1	0.0116291	0.039096	0	0.435762	-0.513125	3.02e-63	-1	-0.0773628	3.91e-51	0	0	0
ENSG00000196510	ANAPC7	Q9UJX3	-0.250031	6.11e-37	-1	-0.133673	3.97e-19	0	0.116358	-0.307795	6.55e-64	-1	-0.191437	4.46e-51	0	0	0
ENSG00000170385	SLC30A1	Q9Y6M5	0.853495	1.99e-286	1	0.761135	4.94e-238	1	-0.0923599	0.356837	2.13e-112	1	0.264477	5.34e-51	1	0	0
ENSG00000163918	RFC4	P35249	-0.575592	0	-1	-0.575981	0	-1	-0.000388691	-0.225833	1.93e-80	0	-0.226222	5.78e-51	0	0	0
ENSG00000106268	NUDT1	P36639	-0.284518	5.96e-28	-1	-0.107481	1.19e-50	0	0.177038	-0.240195	2.56e-54	0	-0.0631575	6.73e-51	0	0	0
ENSG00000166897	ELFN2	Q5R3F8	0.190537	0.000899519	0	0.0746957	0.0076955	0	-0.115841	0.601439	1.48e-34	1	0.485597	7.7e-51	1	0	0
ENSG00000124795	DEK	P35659	-0.165232	7.8e-81	0	-0.378597	3.94e-139	-1	-0.213365	-0.0685662	0.101081	0	-0.281931	1.24e-50	-1	0	0
ENSG00000134001	EIF2S1	P05198	0.426967	0.000539257	1	-0.103831	0.000607375	0	-0.530799	0.099011	1.42e-90	0	-0.431788	1.39e-50	-1	0	0
ENSG00000137509	PRCP	P42785	0.046303	0.00223442	0	-0.0492148	0.000378145	0	-0.0955178	-0.0549061	4.91e-49	0	-0.150424	1.5e-50	0	0	0
ENSG00000116406	EDEM3	Q9BZQ6	0.124773	4.62e-06	0	0.362501	3.38e-39	1	0.237728	0.18316	6.57e-22	0	0.420888	2.12e-50	1	0	0
ENSG00000255112	CHMP1B	Q7LBR1	0.199722	7.53e-07	0	0.0337302	0.00478989	0	-0.165992	-0.491789	7.98e-13	-1	-0.657781	2.37e-50	-1	0	0
ENSG00000138131	LOXL4	Q96JB6	0.610041	5.85e-71	1	-0.0387513	4.99e-06	0	-0.648792	0.0475887	0.00217797	0	-0.601203	2.37e-50	-1	0	0
ENSG00000153774	CFDP1	Q9UEE9	-0.300663	1.37e-78	-1	-0.330703	5.4e-66	-1	-0.0300398	0.223366	5.74e-61	0	0.193326	2.56e-50	0	0	0
ENSG00000110218	PANX1	Q96RD7	0.254099	6.5e-25	1	0.397795	7.45e-51	1	0.143696	0.105308	3.62e-24	0	0.249003	2.67e-50	0	0	0
ENSG00000131016	AKAP12	Q02952	0.125077	1.02e-51	0	-0.0886344	0.110103	0	-0.213711	0.239342	5.85e-203	0	0.0256301	2.74e-50	0	0	0
ENSG00000083520	DIS3	Q9Y2L1	0.038744	2.85e-15	0	0.0727667	0.00992297	0	0.0340228	-0.124285	2.24e-15	0	-0.0902623	3.55e-50	0	0	0
ENSG00000038358	EDC4	Q6P2E9	-0.131332	1.07e-69	0	-0.0505281	4.75e-06	0	0.0808036	0.0193305	1.21e-05	0	0.100134	4.75e-50	0	0	0
ENSG00000100227	POLDIP3	Q9BY77	-0.552417	3.57e-97	-1	-0.119983	2.45e-14	0	0.432434	-0.0414816	0.117314	0	0.390953	4.81e-50	1	0	0
ENSG00000135966	TGFBRAP1	Q8WUH2	0.152783	1.46e-20	0	0.265197	2.11e-34	1	0.112414	0.210047	1.12e-34	0	0.322462	4.86e-50	1	0	0
ENSG00000177084	POLE	Q07864	-0.80455	0	-1	-0.984608	1.2924757295207E-320	-1	-0.180058	-0.160655	1.89e-103	0	-0.340713	6.46e-50	-1	0	0
ENSG00000136111	TBC1D4	O60343	-0.0365131	0.0619121	0	0.0715232	0.00255537	0	0.108036	0.193123	2.09e-18	0	0.30116	7.3e-50	1	0	0
ENSG00000197153	H3C12	P68431	-0.868181	0.0252964	-1	-0.0882059	2.05e-78	0	0.779976	-0.0751278	0.111803	0	0.704848	7.34e-50	1	0	0
ENSG00000136717	BIN1	O00499	-0.099371	4.31e-44	0	0.048135	2.25e-06	0	0.147506	0.0197118	2.31e-11	0	0.167218	1.02e-49	0	0	0
ENSG00000113810	SMC4	Q9NTJ3	-0.369143	0	-1	-0.315508	0	-1	0.0536354	-0.0654198	7.07e-21	0	-0.0117844	1.58e-49	0	0	0
ENSG00000076067	RBMS2	Q15434	0.0970783	0.0200519	0	0.0888359	3.79e-05	0	-0.00824241	0.373347	1.84e-64	1	0.365104	1.97e-49	1	0	0
ENSG00000112294	ALDH5A1	P51649	0.124302	8.24e-10	0	0.0452117	3.88e-30	0	-0.07909	0.310631	1.4e-29	1	0.231541	2.05e-49	0	0	0
ENSG00000102390	PBDC1	Q9BVG4	0.128545	3.14e-22	0	0.0445138	2.75e-13	0	-0.0840312	0.343165	1.29e-87	1	0.259134	2.19e-49	1	0	0
ENSG00000132382	MYBBP1A	Q9BQG0	0.0428116	2.74e-07	0	0.0169212	1.53e-22	0	-0.0258904	0.130843	1.35e-28	0	0.104952	2.21e-49	0	0	0
ENSG00000067369	TP53BP1	Q12888	0.0874324	1.7e-46	0	0.11759	9.42e-23	0	0.0301571	0.111864	8.39e-92	0	0.142021	2.64e-49	0	0	0
ENSG00000123737	EXOSC9	Q06265	-0.252024	9.93e-45	-1	-0.319759	1.11e-51	-1	-0.0677355	-0.212112	6.27e-24	0	-0.279848	3.44e-49	-1	0	0
ENSG00000204469	PRRC2A	P48634	-0.268802	5.33e-191	-1	-0.416916	1.17e-232	-1	-0.148114	0.216427	3.73e-75	0	0.0683127	3.56e-49	0	0	0
ENSG00000108443	RPS6KB1	P23443	-0.331224	1.41e-11	-1	-0.0270635	3.75e-14	0	0.30416	-0.434767	1.41e-36	-1	-0.130607	3.9e-49	0	0	0
ENSG00000162729	IGSF8	Q969P0	0.103166	0.000268692	0	-0.0184059	0.0886165	0	-0.121571	0.445223	1.6e-86	1	0.323651	4.21e-49	1	0	0
ENSG00000185624	P4HB	P07237	-0.0293895	2.18e-105	0	0.359867	1.54e-102	1	0.389256	-0.41486	5.35e-34	-1	-0.0256038	4.64e-49	0	0	0
ENSG00000164951	PDP1	Q9P0J1	0.0813086	2.06e-13	0	-0.0143665	2.5e-06	0	-0.0956751	-0.139794	2.01e-12	0	-0.23547	4.81e-49	0	0	0
ENSG00000074319	TSG101	Q99816	0.154331	0.0216179	0	0.0642115	7.44e-14	0	-0.0901194	0.145204	8.93e-32	0	0.0550846	5.92e-49	0	0	0
ENSG00000198431	TXNRD1	Q16881	0.233352	0.00817572	0	0.02722	6.75e-06	0	-0.206132	0.0700637	4.7e-39	0	-0.136068	6.69e-49	0	0	0
ENSG00000128829	EIF2AK4	Q9P2K8	0.242882	3.57e-31	0	0.156846	2.17e-26	0	-0.0860362	0.380657	2.31e-63	1	0.294621	7.7e-49	1	0	0
ENSG00000133119	RFC3	P40938	-0.407814	2.33e-200	-1	-0.340595	3.4e-131	-1	0.0672189	-0.260064	1.85e-63	-1	-0.192845	7.91e-49	0	0	0
ENSG00000184863	RBM33	Q96EV2	0.0135881	0.073932	0	-0.0978419	1.59e-15	0	-0.11143	-0.183045	4.65e-17	0	-0.294475	9.37e-49	-1	0	0
ENSG00000026025	VIM	P08670	-0.114097	1e-40	0	0.252153	0.00172979	1	0.366249	-0.171664	0.0812384	0	0.194585	1.14e-48	0	0	0
ENSG00000116688	MFN2	O95140	-0.0033217	0.0522634	0	0.00760921	1.32e-07	0	0.0109309	-0.291448	5.19e-92	-1	-0.280517	1.49e-48	-1	0	0
ENSG00000169375	SIN3A	Q96ST3	-0.181787	9.21e-212	0	-0.336571	1.5333923161852E-315	-1	-0.154784	0.0163189	9.64e-05	0	-0.138466	1.5e-48	0	0	0
ENSG00000177885	GRB2	P62993	-0.0419679	1.06e-26	0	-0.0060865	3.16e-08	0	0.0358814	-0.142728	3.81e-40	0	-0.106846	1.83e-48	0	0	0
ENSG00000143320	CRABP2	P29373	-0.292671	7.4e-26	-1	-0.27951	2.46e-38	-1	0.0131606	0.459163	3.75e-124	1	0.472323	2.78e-48	1	0	0
ENSG00000128050	PAICS	P22234	0.223258	1.6e-17	0	0.202485	3.05e-05	0	-0.0207727	-0.260898	1.61e-32	-1	-0.281671	2.91e-48	-1	0	0
ENSG00000185298	CCDC137	Q6PK04	-0.219713	1.97e-10	0	0.00994105	0.0768977	0	0.229654	0.16316	7.22e-19	0	0.392814	2.94e-48	1	0	0
ENSG00000106665	CLIP2	Q9UDT6	0.189712	3.79e-18	0	0.182787	2.3e-34	0	-0.00692439	0.297592	1.5e-45	1	0.290667	3.53e-48	1	0	0
ENSG00000090989	EXOC1	Q9NV70	0.202013	2.94e-13	0	0.175504	2.45e-34	0	-0.0265091	0.180661	7.14e-28	0	0.154152	5.07e-48	0	0	0
ENSG00000163359	COL6A3	P12111	1.2703	2.85e-154	1	0.591996	2.32e-102	1	-0.678306	0.135042	3.05e-06	0	-0.543263	5.15e-48	-1	0	0
ENSG00000108582	CPD	O75976	-0.549425	1.56e-240	-1	-0.465774	0	-1	0.0836512	0.103988	2.21e-159	0	0.187639	5.91e-48	0	0	0
ENSG00000105202	FBL	P22087	-0.308496	3.78e-49	-1	-0.018681	0.0467396	0	0.289815	-0.568143	2.14e-139	-1	-0.278327	7.73e-48	-1	0	0
ENSG00000069329	VPS35	Q96QK1	0.103062	0.00550373	0	-0.0929328	5.88e-12	0	-0.195995	-0.129838	1.19e-33	0	-0.325833	8.47e-48	-1	0	0
ENSG00000106351	AGFG2	O95081	-0.0928573	6.7e-05	0	-0.563148	1.81e-21	-1	-0.470291	-0.24574	1.69e-09	0	-0.716031	8.48e-48	-1	0	0
ENSG00000138138	ATAD1	Q8NBU5	0.159372	1.46e-51	0	0.28683	2.74e-14	1	0.127458	-0.162544	1.87e-28	0	-0.0350854	1.27e-47	0	0	0
ENSG00000130638	ATXN10	Q9UBB4	0.180181	2.18e-35	0	0.187832	3.35e-19	0	0.00765144	-0.200532	2.75e-28	0	-0.192881	1.29e-47	0	0	0
ENSG00000182512	GLRX5	Q86SX6	-0.134057	2.86e-21	0	0.299511	1.99e-12	1	0.433568	-0.347498	6.46e-14	-1	0.0860697	1.44e-47	0	0	0
ENSG00000149257	SERPINH1	P50454	-0.0298765	8.14e-17	0	0.162331	1.23e-26	0	0.192208	0.115356	1.85e-48	0	0.307563	1.65e-47	1	0	0
ENSG00000175595	ERCC4	Q92889	0.114655	0.00724005	0	-0.106582	0.000144636	0	-0.221237	0.369622	1.04e-72	1	0.148385	1.73e-47	0	0	0
ENSG00000090861	AARS1	P49588	0.0647901	4.38e-09	0	0.168841	3.63e-52	0	0.104051	-0.141446	8.97e-08	0	-0.0373952	1.76e-47	0	0	0
ENSG00000100138	SNU13	P55769	0.213289	0.00354198	0	-0.11576	0.00486467	0	-0.32905	-0.0996487	5.46e-40	0	-0.428698	1.8e-47	-1	0	0
ENSG00000100749	VRK1	Q99986	-0.0460479	1.7e-66	0	-0.330631	8.65e-161	-1	-0.284583	-0.0904724	4.53e-13	0	-0.375055	3.47e-47	-1	0	0
ENSG00000120802	TMPO	P42166	-0.677407	0	-1	-0.831164	0	-1	-0.153757	-0.00953268	2.78e-16	0	-0.16329	4.74e-47	0	0	0
ENSG00000136718	IMP4	Q96G21	-0.0303179	0.120074	0	-0.0165715	0.000130469	0	0.0137464	-0.19182	8.72e-32	0	-0.178073	4.94e-47	0	0	0
ENSG00000095564	BTAF1	O14981	-0.0701121	0.00786461	0	-0.0220206	3.28e-17	0	0.0480916	-0.232099	1.18e-19	0	-0.184007	6.03e-47	0	0	0
ENSG00000176986	SEC24C	P53992	0.186298	1.05e-19	0	0.154724	1.46e-64	0	-0.0315745	0.133662	3.56e-23	0	0.102087	6.54e-47	0	0	0
ENSG00000101191	DIDO1	Q9BTC0	0.0192224	0.00456032	0	-0.14696	2.89e-22	0	-0.166183	-0.0918843	3.53e-07	0	-0.258067	1.1e-46	-1	0	0
ENSG00000147475	ERLIN2	O94905	0.0287287	0.0751607	0	0.188587	5.73e-13	0	0.159859	0.154827	4.62e-51	0	0.314686	1.11e-46	1	0	0
ENSG00000155495	MAGEC1	O60732	0.310617	1.07e-72	1	-1.31128	3.16e-08	-1	-1.6219	0.0499356	4.42e-70	0	-1.57196	1.21e-46	-1	0	0
ENSG00000099810	MTAP	Q13126	0.0842877	1.28e-16	0	-0.00713657	8.04e-19	0	-0.0914243	-0.111403	1.54e-25	0	-0.202828	1.22e-46	0	0	0
ENSG00000131100	ATP6V1E1	P36543	0.143543	8.27e-16	0	0.102261	1.34e-50	0	-0.0412818	0.0854217	3.58e-16	0	0.04414	1.56e-46	0	0	0
ENSG00000171109	MFN1	Q8IWA4	0.275541	4.54e-18	1	0.0722843	4.23e-05	0	-0.203257	-0.172444	3.26e-09	0	-0.375701	2.17e-46	-1	0	0
ENSG00000159348	CYB5R1	Q9UHQ9	0.0431474	1.11e-06	0	0.25307	8.2e-26	1	0.209923	0.12017	3.93e-25	0	0.330092	2.49e-46	1	0	0
ENSG00000143367	TUFT1	Q9NNX1	0.289562	7.77e-07	1	0.0461324	0.00392752	0	-0.243429	0.34018	5.04e-81	1	0.0967508	2.59e-46	0	0	0
ENSG00000121486	TRMT1L	Q7Z2T5	0.102681	1.99e-14	0	0.00429843	8.14e-07	0	-0.0983826	0.193918	2.12e-53	0	0.0955359	2.63e-46	0	0	0
ENSG00000144381	HSPD1	P10809	0.0156429	1e-24	0	0.257613	0.0146495	1	0.24197	-0.368196	2.13e-15	-1	-0.126226	3.08e-46	0	0	0
ENSG00000067533	RRP15	Q9Y3B9	-0.00592236	1.32e-08	0	-0.0464044	0.0671887	0	-0.040482	0.295653	8e-27	1	0.255171	3.31e-46	1	0	0
ENSG00000007392	LUC7L	Q9NQ29	-0.0335979	0.00402988	0	-0.249383	3.22e-18	0	-0.215785	-0.0802095	4.83e-14	0	-0.295995	3.46e-46	-1	0	0
ENSG00000125454	SLC25A19	Q9HC21	-0.0637198	2.45e-06	0	-0.220242	3e-13	0	-0.156522	-0.270793	3.75e-31	-1	-0.427316	3.52e-46	-1	0	0
ENSG00000173821	RNF213	Q63HN8	0.136466	1.75e-17	0	0.0211806	0.00324188	0	-0.115286	-0.0666026	2.44e-09	0	-0.181888	3.64e-46	0	0	0
ENSG00000137312	FLOT1	O75955	-0.0877058	3.97e-09	0	-0.0907994	2.74e-39	0	-0.00309356	0.109291	1.92e-82	0	0.106197	3.86e-46	0	0	0
ENSG00000132182	NUP210	Q8TEM1	0.0349586	0.0356305	0	0.109306	1.62e-23	0	0.0743478	-0.160355	2.43e-13	0	-0.0860068	3.9e-46	0	0	0
ENSG00000093000	NUP50	Q9UKX7	-0.443532	1.46e-121	-1	-0.590318	5.99e-262	-1	-0.146786	-0.0930741	4.48e-27	0	-0.23986	7.16e-46	0	0	0
ENSG00000099246	RAB18	Q9NP72	-0.106527	4.46e-35	0	-0.0300953	8.5e-09	0	0.0764319	0.0284907	8.71e-31	0	0.104923	7.34e-46	0	0	0
ENSG00000239306	RBM14	Q96PK6	-0.0538099	0.000451982	0	0.151686	0.000226485	0	0.205496	0.0581404	5.14e-16	0	0.263636	9.08e-46	1	0	0
ENSG00000100304	TTLL12	Q14166	-0.0758864	4.92e-42	0	0.106613	0.127005	0	0.182499	-0.347124	2.13e-185	-1	-0.164624	1.31e-45	0	0	0
ENSG00000145335	SNCA	P37840	0.259845	2.89e-42	1	0.127135	6.68e-19	0	-0.13271	0.367329	3.67e-51	1	0.234619	1.38e-45	0	0	0
ENSG00000100280	AP1B1	Q10567	0.076041	0.00601867	0	0.042689	1.57e-09	0	-0.033352	0.242587	1.07e-33	0	0.209235	1.71e-45	0	0	0
ENSG00000143442	POGZ	Q7Z3K3	-0.249785	1.28e-07	0	-0.244927	2.34e-19	0	0.00485789	-0.23545	3.17e-29	0	-0.230592	2.6e-45	0	0	0
ENSG00000166794	PPIB	P23284	0.0455494	2.36e-68	0	0.510568	2.85e-168	1	0.465019	-0.169469	0.00124508	0	0.29555	2.82e-45	1	0	0
ENSG00000196290	NIF3L1	Q9GZT8	-0.285687	0.00015347	-1	-0.227026	2.54e-26	0	0.0586616	-0.287908	6.07e-21	-1	-0.229247	4.23e-45	0	0	0
ENSG00000147202	DIAPH2	O60879	0.0202253	8.23e-05	0	0.151647	7.5e-05	0	0.131421	-0.277818	1.63e-13	-1	-0.146397	4.31e-45	0	0	0
ENSG00000116954	RRAGC	Q9HB90	0.256405	3.54e-36	1	0.139133	1.51e-29	0	-0.117272	0.479573	8e-74	1	0.362301	4.74e-45	1	0	0
ENSG00000141867	BRD4	O60885	-0.159355	1.09e-72	0	-0.36313	2.47e-117	-1	-0.203775	0.0306473	1.66e-14	0	-0.173128	4.88e-45	0	0	0
ENSG00000096171	VARS1	P26640	0.0331233	0.00254655	0	0.0599227	1.91e-61	0	0.0267993	-0.06032	2.13e-07	0	-0.0335207	5.32e-45	0	0	0
ENSG00000115641	FHL2	Q14192	1.02247	0	1	0.951457	1.91e-290	1	-0.0710159	0.292618	5.32e-55	1	0.221602	5.94e-45	0	0	0
ENSG00000124299	PEPD	P12955	0.222332	7.95e-31	0	0.233821	5.44e-88	0	0.0114895	0.0502346	1.25e-06	0	0.0617242	6.71e-45	0	0	0
ENSG00000166582	CENPV	Q7Z7K6	0.0692829	0.0210373	0	-0.431131	0.0175864	-1	-0.500414	-0.919723	3.59e-41	-1	-1.42014	7.41e-45	-1	0	0
ENSG00000066557	LRRC40	Q9H9A6	-0.00932893	1.05e-16	0	-0.216762	5.45e-16	0	-0.207433	-0.0875047	7.55e-45	0	-0.294938	1.41e-44	-1	0	0
ENSG00000080200	CRYBG3	Q68DQ2	0.30776	0.000117042	1	-0.0922775	5.15e-06	0	-0.400037	0.581464	4.76e-46	1	0.181427	1.69e-44	0	0	0
ENSG00000105640	RPL18A	Q02543	-0.151852	1.65e-11	0	-0.0940001	7.07e-05	0	0.0578515	-0.37429	3.16e-90	-1	-0.316439	2.05e-44	-1	0	0
ENSG00000125656	CLPP	Q16740	0.0967036	2.95e-07	0	-0.132948	2.48e-19	0	-0.229652	-0.108216	0.00394804	0	-0.337867	2.06e-44	-1	0	0
ENSG00000165527	ARF6	P62330	-0.149969	5.23e-08	0	-0.166084	4.75e-24	0	-0.0161154	-0.117973	4.47e-13	0	-0.134088	2.8e-44	0	0	0
ENSG00000130810	PPAN	Q9NQ55	0.176215	8.11e-08	0	0.132056	8.76e-05	0	-0.0441592	0.205573	3.07e-19	0	0.161413	2.81e-44	0	0	0
ENSG00000100603	SNW1	Q13573	-0.275161	3.83e-183	-1	-0.256086	2.03e-179	-1	0.0190747	0.0867357	3.31e-51	0	0.10581	3.08e-44	0	0	0
ENSG00000110171	TRIM3	O75382	0.512245	1.17e-103	1	0.587838	1.05e-128	1	0.0755935	0.00426096	2.38e-36	0	0.0798545	3.26e-44	0	0	0
ENSG00000113569	NUP155	O75694	-0.277412	4.63e-117	-1	-0.28976	9.4e-167	-1	-0.0123482	-0.117298	1.7e-08	0	-0.129646	3.36e-44	0	0	0
ENSG00000197785	ATAD3A	Q9NVI7	0.0638489	1.03e-14	0	-0.178086	1.75e-16	0	-0.241935	-0.0152491	2.91e-53	0	-0.257184	3.48e-44	-1	0	0
ENSG00000153779	TGIF2LX	Q8IUE1	0.32535	5.82e-10	1	0.135038	3.75e-10	0	-0.190312	0.393875	1.5e-54	1	0.203563	4.03e-44	0	0	0
ENSG00000179051	RCC2	Q9P258	0.0187072	6.09e-17	0	0.159455	1.29e-06	0	0.140747	-0.161415	4.36e-53	0	-0.0206673	5.58e-44	0	0	0
ENSG00000135631	RAB11FIP5	Q9BXF6	-0.0292947	5.01e-09	0	-0.0608852	0.00421868	0	-0.0315905	0.220416	6.93e-27	0	0.188826	5.75e-44	0	0	0
ENSG00000086589	RBM22	Q9NW64	-0.225689	1.22e-24	0	-0.226178	1.46e-26	0	-0.000488815	-0.145241	2.68e-34	0	-0.14573	7.86e-44	0	0	0
ENSG00000115306	SPTBN1	Q01082	0.0189318	2.88e-18	0	-0.157181	4.42e-199	0	-0.176113	0.147088	4.08e-308	0	-0.0290249	8.67e-44	0	0	0
ENSG00000066136	NFYC	Q13952	-0.0964345	1.78e-09	0	-0.390359	2.77e-27	-1	-0.293924	-0.0963465	0.00112053	0	-0.390271	9.8e-44	-1	0	0
ENSG00000115129	TP53I3	Q53FA7	1.17021	0	1	1.11923	0	1	-0.0509836	0.25229	7.11e-40	1	0.201306	1.07e-43	0	0	0
ENSG00000104774	MAN2B1	O00754	0.357564	1.21e-65	1	0.118775	8.7e-42	0	-0.23879	0.381613	3.28e-53	1	0.142823	1.28e-43	0	0	0
ENSG00000164897	TMUB1	Q9BVT8	-0.042022	0.0698894	0	-0.367487	3.52e-20	-1	-0.325465	-0.0350272	1.23e-12	0	-0.360492	1.36e-43	-1	0	0
ENSG00000124784	RIOK1	Q9BRS2	0.120683	5.2e-07	0	-0.234604	0.0765225	0	-0.355287	0.250318	3.04e-25	1	-0.104969	1.36e-43	0	0	0
ENSG00000184905	TCEAL2	Q9H3H9	-1.02843	4.57e-29	-1	-0.80205	4.09e-21	-1	0.226378	0.602831	1.04e-36	1	0.829209	1.39e-43	1	0	0
ENSG00000060971	ACAA1	P09110	0.114535	0.0140813	0	-0.0926686	0.0115154	0	-0.207203	0.435466	5.66e-58	1	0.228263	1.55e-43	0	0	0
ENSG00000091009	RBM27	Q9P2N5	-0.0766866	3.99e-19	0	-0.171856	1.37e-25	0	-0.0951689	-0.0825004	2.96e-33	0	-0.177669	1.9e-43	0	0	0
ENSG00000198931	APRT	P07741	0.229607	1.61e-05	0	0.0136813	2.76e-12	0	-0.215926	0.042215	2.85e-26	0	-0.173711	2.43e-43	0	0	0
ENSG00000127603	MACF1	Q9UPN3	0.31667	0	1	0.178498	3.9228812279795E-319	0	-0.138172	0.217579	2.50829009086562E-311	0	0.079407	3.21e-43	0	0	0
ENSG00000132819	RBM38	Q9H0Z9	0.296615	2.83e-145	1	0.591415	4.98e-119	1	0.2948	0.292984	1.67e-75	1	0.587784	3.52e-43	1	0	0
ENSG00000134686	PHC2	Q8IXK0	0.188233	3.6e-10	0	-0.0433199	5.67e-13	0	-0.231553	0.00524536	0.0960487	0	-0.226308	4.53e-43	0	0	0
ENSG00000119777	TMEM214	Q6NUQ4	0.0443479	0.00405513	0	0.0148957	1.78e-07	0	-0.0294521	-0.0642028	1.13e-80	0	-0.093655	4.67e-43	0	0	0
ENSG00000114686	MRPL3	P09001	-0.0501811	3e-08	0	-0.0479615	1.32e-06	0	0.00221955	-0.237752	1.89e-69	0	-0.235533	5.28e-43	0	0	0
ENSG00000151304	SRFBP1	Q8NEF9	0.0110152	6.87e-27	0	0.00511451	0.0202416	0	-0.00590069	-0.140428	0.0784659	0	-0.146328	5.55e-43	0	0	0
ENSG00000108599	AKAP10	O43572	0.166186	1.84e-07	0	-1.08302	1.83e-05	-1	-1.24921	0.610644	3e-06	1	-0.638564	6.52e-43	-1	0	0
ENSG00000092208	GEMIN2	O14893	-0.133901	1.76e-05	0	0.0382026	0.00854473	0	0.172103	0.959516	7.97e-35	1	1.13162	6.61e-43	1	0	0
ENSG00000105576	TNPO2	O14787	0.163175	0.000744592	0	-0.271071	4.99e-31	-1	-0.434246	-0.112655	2.08e-10	0	-0.546901	7.22e-43	-1	0	0
ENSG00000103876	FAH	P16930	0.135263	2.16e-05	0	0.152925	2.37e-48	0	0.0176618	0.114804	0.0335743	0	0.132466	7.99e-43	0	0	0
ENSG00000174842	GLMN	Q92990	-0.0350537	5.96e-05	0	-0.188001	7.88e-26	0	-0.152947	-0.271734	3.89e-44	-1	-0.424681	1.22e-42	-1	0	0
ENSG00000064607	SUGP2	Q8IX01	-0.216187	2.19e-80	0	-0.100699	6.56e-50	0	0.115487	0.0800908	4.02e-33	0	0.195578	1.62e-42	0	0	0
ENSG00000005893	LAMP2	P13473	0.220232	5.7e-16	0	0.199896	4.99e-12	0	-0.0203359	0.496093	1.2e-79	1	0.475757	2.57e-42	1	0	0
ENSG00000129493	HEATR5A	Q86XA9	0.400232	7.54e-05	1	-0.196115	0.10866	0	-0.596347	1.0452	7.55e-113	1	0.448848	2.61e-42	1	0	0
ENSG00000108774	RAB5C	P51148	0.0294467	4.25e-13	0	-0.200986	0.0275124	0	-0.230433	0.0399828	2.07e-17	0	-0.19045	3.37e-42	0	0	0
ENSG00000131153	GINS2	Q9Y248	-0.755512	3.03e-195	-1	-0.890469	2e-134	-1	-0.134957	-0.112102	3.46e-51	0	-0.247059	3.43e-42	0	0	0
ENSG00000115275	MOGS	Q13724	0.273405	2.01e-68	1	0.179371	2.91e-56	0	-0.0940339	0.129657	1.72e-52	0	0.035623	3.58e-42	0	0	0
ENSG00000183856	IQGAP3	Q86VI3	-0.727863	1.58e-300	-1	-1.01089	3.51774739838968E-321	-1	-0.283026	0.0711861	0.0137108	0	-0.21184	6.19e-42	0	0	0
ENSG00000164172	MOCS2	O96007	-0.00910795	0.000346269	0	0.00607521	8.4e-06	0	0.0151832	0.064808	5.11e-23	0	0.0799911	6.51e-42	0	0	0
ENSG00000105953	OGDH	Q02218	0.0588683	0.000553195	0	-0.0407904	0.000181192	0	-0.0996588	0.0055413	1.92e-11	0	-0.0941175	7.16e-42	0	0	0
ENSG00000137831	UACA	Q9BZF9	-0.117154	0.0135988	0	-0.416582	2.16e-23	-1	-0.299428	-0.415774	3.74e-06	-1	-0.715202	1.28e-41	-1	0	0
ENSG00000145349	CAMK2D	Q13557	0.146015	6.85e-49	0	0.159393	1.96e-23	0	0.0133784	0.192601	4.04e-53	0	0.205979	1.29e-41	0	0	0
ENSG00000105486	LIG1	P18858	-0.413321	0	-1	-0.537776	0	-1	-0.124454	-0.150086	4.85e-29	0	-0.274541	1.51e-41	-1	0	0
ENSG00000126267	COX6B1	P14854	0.72931	4.16e-05	1	-0.51838	0.00927102	-1	-1.24769	0.719366	1.89e-16	1	-0.528323	1.82e-41	-1	0	0
ENSG00000087302	RTRAF	Q9Y224	0.465759	0.0604456	0	-0.0194542	4.38e-15	0	-0.485213	0.231151	2.46e-06	0	-0.254062	1.85e-41	-1	0	0
ENSG00000172115	CYCS	P99999	0.146967	2.82e-10	0	0.197158	9.23e-28	0	0.050191	0.240793	7.04e-26	0	0.290984	2.44e-41	1	0	0
ENSG00000100225	FBXO7	Q9Y3I1	-0.101451	5.38e-24	0	-0.210428	3.16e-12	0	-0.108977	0.379258	9.32e-60	1	0.270282	3.85e-41	1	0	0
ENSG00000167004	PDIA3	P30101	-0.0367842	1.7e-77	0	0.343493	1.25e-35	1	0.380277	-0.126644	1.27e-78	0	0.253633	4.72e-41	1	0	0
ENSG00000107371	EXOSC3	Q9NQT5	-0.0397223	6.28e-08	0	-0.23498	1.35e-42	0	-0.195257	-0.138971	3.85e-05	0	-0.334228	6.09e-41	-1	0	0
ENSG00000161203	AP2M1	Q96CW1	0.0557927	3.27e-10	0	-0.0243233	0.0155889	0	-0.0801161	0.163121	3.08e-20	0	0.0830048	6.3e-41	0	0	0
ENSG00000170854	RIOX2	Q8IUF8	-0.217023	9.62e-66	0	-0.00580897	6.62e-05	0	0.211214	-0.00304271	5.94e-10	0	0.208171	6.5e-41	0	0	0
ENSG00000254093	PINX1	Q96BK5	-0.434827	4.9e-56	-1	-0.247978	3.67e-23	0	0.186849	0.131352	3.79e-06	0	0.318202	7.32e-41	1	0	0
ENSG00000176014	TUBB6	Q9BUF5	0.222707	3.17e-21	0	-0.0507455	6.48e-12	0	-0.273453	-0.0697466	4.32e-45	0	-0.3432	7.45e-41	-1	0	0
ENSG00000139842	CUL4A	Q13619	0.0155983	1.83e-09	0	0.0420158	3.33e-06	0	0.0264175	-0.173072	3.59e-77	0	-0.146654	7.46e-41	0	0	0
ENSG00000147224	PRPS1	P60891	-0.299851	1.52e-38	-1	-0.16306	7.54e-46	0	0.136791	-0.172761	1.47e-29	0	-0.0359696	7.71e-41	0	0	0
ENSG00000179046	TRIML2	Q8N7C3	1.74495	6.38e-130	1	1.24969	3.13e-124	1	-0.495266	0.656889	4.88e-28	1	0.161622	8.32e-41	0	0	0
ENSG00000121064	SCPEP1	Q9HB40	0.437017	1.32e-122	1	0.430723	1.39e-108	1	-0.00629361	-0.126811	2.02e-37	0	-0.133105	8.99e-41	0	0	0
ENSG00000075914	EXOSC7	Q15024	-0.034939	6.31e-07	0	-0.133735	7.11e-14	0	-0.0987964	-0.341038	1.62e-14	-1	-0.439835	9.98e-41	-1	0	0
ENSG00000108433	GOSR2	O14653	0.11876	2.82e-05	0	0.0447803	0.0371499	0	-0.0739795	0.209689	4.45e-68	0	0.13571	1.66e-40	0	0	0
ENSG00000140992	PDPK1	O15530	-0.0937656	0.0185375	0	0.0966734	0.0837683	0	0.190439	0.220607	3.72e-40	0	0.411046	1.73e-40	1	0	0
ENSG00000028116	VRK2	Q86Y07	-0.103892	5.17e-43	0	-0.210391	3.29e-41	0	-0.106498	0.236753	4.96e-46	0	0.130255	1.9e-40	0	0	0
ENSG00000100558	PLEK2	Q9NYT0	0.0878079	3.02e-44	0	0.233852	0.00565809	0	0.146044	-0.485825	1.52e-113	-1	-0.339781	2.23e-40	-1	0	0
ENSG00000062650	WAPL	Q7Z5K2	-0.378116	9.27e-86	-1	-0.275616	1.54e-143	-1	0.102499	-0.217954	2.49e-12	0	-0.115455	2.37e-40	0	0	0
ENSG00000057608	GDI2	P50395	0.0433177	0.0877803	0	0.0817317	0.0463452	0	0.038414	-0.187508	1.12e-46	0	-0.149094	2.56e-40	0	0	0
ENSG00000159842	ABR	Q12979	0.150993	4.41e-31	0	-0.116096	0.112611	0	-0.267089	-0.16204	1.95e-05	0	-0.429129	3e-40	-1	0	0
ENSG00000171953	ATPAF2	Q8N5M1	0.0353926	1.27e-06	0	0.241169	0.0027948	0	0.205776	-0.7082	3.28e-43	-1	-0.502423	4.05e-40	-1	0	0
ENSG00000185963	BICD2	Q8TD16	-0.249609	3.84e-61	0	-0.203507	2.09e-63	0	0.0461027	0.0387536	1.09e-25	0	0.0848564	4.35e-40	0	0	0
ENSG00000008018	PSMB1	P20618	0.0695899	1.18e-06	0	0.027991	3.38e-21	0	-0.0415988	-0.0848058	0.0567494	0	-0.126405	4.75e-40	0	0	0
ENSG00000065135	GNAI3	P08754	0.018915	0.04756	0	-0.160691	3.3e-17	0	-0.179606	-0.0427831	1.14e-09	0	-0.222389	5.06e-40	0	0	0
ENSG00000198700	IPO9	Q96P70	-0.0525539	1.46e-33	0	-0.20169	9.13e-118	0	-0.149136	-0.0577964	1.89e-09	0	-0.206933	5.66e-40	0	0	0
ENSG00000155363	MOV10	Q9HCE1	-0.141792	2.56e-68	0	0.0213798	0.000502089	0	0.163171	-0.0579913	0.0541293	0	0.10518	8.17e-40	0	0	0
ENSG00000108039	XPNPEP1	Q9NQW7	-0.0619	1.29e-14	0	0.0195552	1.35e-06	0	0.0814552	0.0921901	1.25e-43	0	0.173645	8.24e-40	0	0	0
ENSG00000100292	HMOX1	P09601	1.40607	0	1	1.38501	0	1	-0.0210647	-0.0107038	0.000401602	0	-0.0317685	8.75e-40	0	0	0
ENSG00000106052	TAX1BP1	Q86VP1	0.0438242	1.15e-25	0	-0.659925	9.12e-52	-1	-0.703749	0.830436	1.56e-60	1	0.126686	9.6e-40	0	0	0
ENSG00000165629	ATP5F1C	P36542	0.0279275	1.8e-06	0	-0.0456797	0.0513119	0	-0.0736071	-0.284432	1.24e-26	-1	-0.35804	1.02e-39	-1	0	0
ENSG00000101972	STAG2	Q8N3U4	-0.279098	9.73e-08	-1	-0.304761	4.64e-41	-1	-0.0256627	-0.235019	2.26e-08	0	-0.260681	1.06e-39	-1	0	0
ENSG00000135862	LAMC1	P11047	0.424614	3.46e-270	1	0.432724	1.39e-197	1	0.00811066	0.130962	2.14e-14	0	0.139072	1.19e-39	0	0	0
ENSG00000115128	SF3B6	Q9Y3B4	0.0278903	0.11414	0	-0.0324598	3.16e-08	0	-0.0603501	-0.0890599	3.44e-09	0	-0.14941	1.55e-39	0	0	0
ENSG00000213741	RPS29	P62273	-0.327631	1.24e-37	-1	0.0358805	0.000660665	0	0.363512	-0.11692	0.016011	0	0.246592	1.64e-39	0	0	0
ENSG00000105618	PRPF31	Q8WWY3	-0.227437	1.57e-49	0	-0.130611	2.29e-36	0	0.0968259	-0.175296	9.25e-61	0	-0.0784698	2.3e-39	0	0	0
ENSG00000143401	ANP32E	Q9BTT0	0.148537	3.59e-14	0	-0.225329	3.29e-28	0	-0.373866	-0.167225	3.14e-33	0	-0.541091	2.38e-39	-1	0	0
ENSG00000204673	AKT1S1	Q96B36	-0.218554	8.23e-16	0	0.203713	6.56e-20	0	0.422267	0.294733	4.86e-65	1	0.716999	2.51e-39	1	0	0
ENSG00000166831	RBPMS2	Q6ZRY4	0.397774	1.15e-17	1	0.512978	5.57e-21	1	0.115204	0.548854	1.58e-24	1	0.664058	3.14e-39	1	0	0
ENSG00000129103	SUMF2	Q8NBJ7	0.179715	0.112802	0	0.239198	1.25e-43	0	0.0594837	0.00898914	0.102774	0	0.0684729	3.16e-39	0	0	0
ENSG00000172172	MRPL13	Q9BYD1	0.0511226	0.0792445	0	0.0220076	2.52e-06	0	-0.029115	-0.188377	5.55e-71	0	-0.217492	3.53e-39	0	0	0
ENSG00000187514	PTMA	P06454	1.03572	1.32e-15	1	-0.127931	0.00237338	0	-1.16365	-0.272402	9e-05	-1	-1.43605	3.61e-39	-1	0	0
ENSG00000266028	SRGAP2	O75044	0.15211	0.0286139	0	0.0231301	9.88e-14	0	-0.12898	-0.146006	5.59e-07	0	-0.274985	3.71e-39	-1	0	0
ENSG00000136518	ACTL6A	O96019	-0.201072	2.14e-105	0	-0.123231	1.13e-64	0	0.0778411	-0.178601	1.3e-85	0	-0.10076	4.17e-39	0	0	0
ENSG00000119541	VPS4B	O75351	0.149659	0.00264474	0	0.0736361	2.04e-27	0	-0.0760229	0.0778502	3.86e-07	0	0.00182728	4.25e-39	0	0	0
ENSG00000173163	COMMD1	Q8N668	0.134169	5.3e-06	0	0.0806641	7.3e-08	0	-0.0535054	0.410029	2.63e-12	1	0.356524	4.61e-39	1	0	0
ENSG00000151093	OXSM	Q9NWU1	0.265231	2.57e-53	1	-0.127332	0.0739716	0	-0.392563	0.0340689	0.0608765	0	-0.358494	4.97e-39	-1	0	0
ENSG00000140988	RPS2	P15880	-0.319128	1.19e-20	-1	0.110759	1.82e-18	0	0.429887	-0.231501	3.54e-07	0	0.198386	5.39e-39	0	0	0
ENSG00000011009	LYPLA2	O95372	0.295044	1.06e-25	1	0.486301	2.86e-162	1	0.191257	-0.0679437	0.060604	0	0.123314	6.35e-39	0	0	0
ENSG00000178934	LGALS7B	P47929	1.84839	4.05e-34	1	1.19361	4.23e-53	1	-0.654787	1.00514	7.89e-06	1	0.350348	6.92e-39	1	0	0
ENSG00000153827	TRIP12	Q14669	-0.0479923	3.09e-39	0	-0.0521906	1.17e-59	0	-0.00419826	0.167069	5.91e-59	0	0.162871	7.17e-39	0	0	0
ENSG00000144048	DUSP11	O75319	0.810229	4.84e-124	1	0.44925	9.07e-88	1	-0.360978	0.583371	4.7e-41	1	0.222392	7.37e-39	0	0	0
ENSG00000288701	PRRC2B	Q5JSZ5	-0.0143622	0.116955	0	-0.145246	1.68e-11	0	-0.130884	0.351086	2.5e-101	1	0.220202	7.5e-39	0	0	0
ENSG00000134265	NAPG	Q99747	0.0140873	0.126547	0	-0.015194	0.0812458	0	-0.0292813	-0.0976433	2.01e-36	0	-0.126925	7.54e-39	0	0	0
ENSG00000166123	GPT2	Q8TD30	-0.269431	2.72e-25	-1	0.138739	2.99e-05	0	0.40817	0.0708887	0.0701123	0	0.479058	8.9e-39	1	0	0
ENSG00000082515	MRPL22	Q9NWU5	0.288294	4.72e-07	1	-0.298829	0.00101229	-1	-0.587123	-0.0862433	5.79e-12	0	-0.673367	9.28e-39	-1	0	0
ENSG00000101350	KIF3B	O15066	0.0282863	1.38e-07	0	0.119302	1.71e-30	0	0.0910156	0.0248346	0.000516094	0	0.11585	9.97e-39	0	0	0
ENSG00000179604	CDC42EP4	Q9H3Q1	-0.267343	4.26e-32	-1	-0.500345	1.11e-174	-1	-0.233002	0.0550316	1.49e-13	0	-0.177971	1e-38	0	0	0
ENSG00000135048	CEMIP2	Q9UHN6	0.141729	3.59e-10	0	0.0837712	4.25e-06	0	-0.057958	0.114692	1.62e-57	0	0.0567342	1.34e-38	0	0	0
ENSG00000197355	UAP1L1	Q3KQV9	0.152562	3.52e-11	0	0.249018	5.7e-12	0	0.096456	0.435423	7.6e-29	1	0.531879	1.45e-38	1	0	0
ENSG00000139197	PEX5	P50542	-0.461427	1.58e-92	-1	-0.0272655	0.0244182	0	0.434161	-0.0900266	1.34e-22	0	0.344135	1.77e-38	1	0	0
ENSG00000087502	ERGIC2	Q96RQ1	-0.00857138	0.00927689	0	-0.124921	7.7e-12	0	-0.11635	-0.167007	3.94e-21	0	-0.283357	1.89e-38	-1	0	0
ENSG00000126226	PCID2	Q5JVF3	-0.0445274	0.117802	0	0.0306174	2.1e-05	0	0.0751448	-0.39542	2.22e-52	-1	-0.320275	2.19e-38	-1	0	0
ENSG00000188157	AGRN	O00468	0.589834	2.69e-79	1	0.614245	3.86e-78	1	0.0244105	0.38072	1.7e-32	1	0.40513	2.24e-38	1	0	0
ENSG00000115808	STRN	O43815	0.0457745	0.0309803	0	0.0394721	3.76e-15	0	-0.00630247	-0.0996421	0.000138333	0	-0.105945	2.4e-38	0	0	0
ENSG00000060237	WNK1	Q9H4A3	-0.111693	1.59e-37	0	-0.164377	6.84e-44	0	-0.0526839	-0.25646	1.07e-49	-1	-0.309144	2.85e-38	-1	0	0
ENSG00000144199	FAHD2B	Q6P2I3	0.214452	3.34e-14	0	-0.0649826	8.32e-07	0	-0.279435	-0.0555909	0.0199007	0	-0.335026	2.99e-38	-1	0	0
ENSG00000164885	CDK5	Q00535	-0.0375687	0.000347783	0	-0.410678	1.36e-17	-1	-0.373109	-0.206418	2.78e-23	0	-0.579527	3.09e-38	-1	0	0
ENSG00000182827	ACBD3	Q9H3P7	0.296977	1.3e-116	1	0.277375	3.17e-55	1	-0.0196024	0.209656	7.27e-70	0	0.190054	3.33e-38	0	0	0
ENSG00000101150	TPD52L2	O43399	0.0653268	4.11e-06	0	0.0460217	0.0623831	0	-0.0193051	0.279917	1.21e-52	1	0.260612	3.33e-38	1	0	0
ENSG00000120253	NUP43	Q8NFH3	-0.300037	8.59e-24	-1	-0.291159	1.15e-34	-1	0.00887742	-0.276182	2.71e-11	-1	-0.267305	3.7e-38	-1	0	0
ENSG00000233276	GPX1	P07203	0.709881	7.64e-161	1	0.45783	2.51e-110	1	-0.252051	0.453907	1.04e-57	1	0.201856	4.12e-38	0	0	0
ENSG00000105518	TMEM205	Q6UW68	-0.246146	1.03e-16	0	-0.399036	5.56e-28	-1	-0.15289	-0.318868	8.06e-27	-1	-0.471758	6.16e-38	-1	0	0
ENSG00000127511	SIN3B	O75182	-0.0320757	1.73e-06	0	-0.0463179	0.0057121	0	-0.0142422	0.44195	2.53e-43	1	0.427708	6.92e-38	1	0	0
ENSG00000068400	GRIPAP1	Q4V328	0.127342	2.34e-15	0	-0.0917131	0.0398639	0	-0.219056	0.306331	1.14e-97	1	0.0872752	9.24e-38	0	0	0
ENSG00000110955	ATP5F1B	P06576	-0.0226679	2.05e-08	0	0.125333	0.00432982	0	0.148001	-0.168356	2.54e-33	0	-0.0203553	1.24e-37	0	0	0
ENSG00000136261	BZW2	Q9Y6E2	0.344144	1.84e-05	1	0.150081	3.72e-05	0	-0.194063	-0.0737993	1.81e-29	0	-0.267862	1.35e-37	-1	0	0
ENSG00000184164	CRELD2	Q6UXH1	0.400579	9e-16	1	-0.143744	2.67e-22	0	-0.544323	0.387853	7.29e-20	1	-0.156471	1.42e-37	0	0	0
ENSG00000110700	RPS13	P62277	-0.0772757	5.06e-49	0	-0.107154	0.0553884	0	-0.0298779	-0.005748	0.0604201	0	-0.0356259	1.49e-37	0	0	0
ENSG00000075785	RAB7A	P51149	0.0608596	0.00118516	0	0.0111082	1.67e-38	0	-0.0497514	0.053484	0.0437591	0	0.00373259	1.55e-37	0	0	0
ENSG00000075234	TTC38	Q5R3I4	-0.107501	9.01e-09	0	-0.0605028	4e-06	0	0.046998	-0.338354	1.33e-44	-1	-0.291356	1.6e-37	-1	0	0
ENSG00000145919	BOD1	Q96IK1	-0.215132	5.25e-17	0	-0.0972818	0.0114806	0	0.117851	0.315133	2.23e-15	1	0.432983	1.84e-37	1	0	0
ENSG00000198087	CD2AP	Q9Y5K6	-0.00553249	2.83e-10	0	-0.0321249	0.000868077	0	-0.0265925	0.16154	2.54e-09	0	0.134947	2.06e-37	0	0	0
ENSG00000143569	UBAP2L	Q14157	0.037011	6.04e-05	0	-0.0957065	2.36e-10	0	-0.132717	0.155982	0.000169667	0	0.023265	2.34e-37	0	0	0
ENSG00000123297	TSFM	P43897	0.00904712	2.46e-11	0	-0.0858033	0.0912137	0	-0.0948504	-0.0637048	1.48e-09	0	-0.158555	2.51e-37	0	0	0
ENSG00000162433	AK4	P27144	0.173954	0.00023838	0	0.181138	8.97e-61	0	0.00718424	-0.0782084	0.0940731	0	-0.0710242	3.04e-37	0	0	0
ENSG00000110811	P3H3	Q8IVL6	-0.0577146	2.44e-13	0	-0.12612	6.6e-09	0	-0.0684059	-0.334204	3.44e-50	-1	-0.40261	3.05e-37	-1	0	0
ENSG00000135097	MSI1	O43347	-0.361044	1.5e-47	-1	-0.277627	4.34e-38	-1	0.0834178	0.357398	2.42e-44	1	0.440816	3.14e-37	1	0	0
ENSG00000156304	SCAF4	O95104	-0.0672802	0.00785779	0	-0.167666	3.66e-09	0	-0.100385	0.424105	2.1e-27	1	0.32372	3.18e-37	1	0	0
ENSG00000179218	CALR	P27797	0.406551	3.16e-110	1	0.27021	1e-168	1	-0.136341	0.0100622	7.47e-19	0	-0.126279	3.43e-37	0	0	0
ENSG00000136810	TXN	P10599	-0.272169	5.28e-23	-1	-0.0145122	2.85e-35	0	0.257657	-0.605091	4.46e-25	-1	-0.347435	3.71e-37	-1	0	0
ENSG00000084652	TXLNA	P40222	-0.0441029	7.48e-20	0	-0.132157	7.12e-12	0	-0.0880541	0.174253	1.27e-36	0	0.0861985	3.76e-37	0	0	0
ENSG00000079999	KEAP1	Q14145	-0.596379	1.39e-12	-1	-0.669059	2.31e-57	-1	-0.0726792	-0.456202	3.6e-05	-1	-0.528881	4.11e-37	-1	0	0
ENSG00000179295	PTPN11	Q06124	0.112172	0.00142539	0	0.0817529	0.0423553	0	-0.0304193	0.114623	6.37e-54	0	0.0842036	5.72e-37	0	0	0
ENSG00000189306	RRP7A	Q9Y3A4	-0.0384873	1.86e-22	0	-0.0909638	0.0998159	0	-0.0524765	0.0677743	4.99e-06	0	0.0152978	6.18e-37	0	0	0
ENSG00000115966	ATF2	P15336	-0.247841	2.92e-13	0	-0.593259	6.45e-25	-1	-0.345418	-0.27449	3.39e-10	-1	-0.619908	6.35e-37	-1	0	0
ENSG00000086200	IPO11	Q9UI26	0.0252105	0.0503139	0	0.138066	2.05e-12	0	0.112855	-0.317352	1.52e-12	-1	-0.204497	6.41e-37	0	0	0
ENSG00000100983	GSS	P48637	0.370961	4e-153	1	0.190686	1.49e-72	0	-0.180275	0.262009	1.54e-100	1	0.0817343	6.63e-37	0	0	0
ENSG00000064651	SLC12A2	P55011	-0.0329799	1.3e-18	0	-0.0575048	7.84e-07	0	-0.024525	0.102603	7.44e-24	0	0.0780782	6.74e-37	0	0	0
ENSG00000139977	NAA30	Q147X3	0.141343	0.0259063	0	-0.186174	4.18e-05	0	-0.327517	0.445519	6.42e-46	1	0.118001	6.77e-37	0	0	0
ENSG00000184575	XPOT	O43592	-0.00328892	0.00184111	0	0.0354676	0.0657185	0	0.0387566	-0.312194	1.65e-63	-1	-0.273438	7.33e-37	-1	0	0
ENSG00000162775	RBM15	Q96T37	-0.00341314	9.72e-07	0	-0.245184	3.92e-50	0	-0.241771	-0.0435404	0.0340813	0	-0.285311	1.1e-36	-1	0	0
ENSG00000010278	CD9	P21926	0.0188684	2.86e-12	0	-0.216607	2.1e-08	0	-0.235476	-0.274394	7.54e-51	-1	-0.50987	1.24e-36	-1	0	0
ENSG00000152642	GPD1L	Q8N335	0.000468005	0.0632861	0	0.182144	2.81e-38	0	0.181676	0.021157	0.0877697	0	0.202833	1.87e-36	0	0	0
ENSG00000072756	TRNT1	Q96Q11	0.133628	0.0094783	0	0.0678877	0.041202	0	-0.0657404	-0.180137	2.53e-23	0	-0.245877	1.89e-36	0	0	0
ENSG00000148175	STOM	P27105	0.944347	0	1	0.562214	1.76e-190	1	-0.382133	0.198773	5.69e-31	0	-0.183361	2.11e-36	0	0	0
ENSG00000168439	STIP1	P31948	-0.106229	1.13e-17	0	0.0439251	7.14e-69	0	0.150154	-0.10811	0.000185055	0	0.0420433	2.5e-36	0	0	0
ENSG00000105379	ETFB	P38117	0.398387	1.6e-09	1	0.0312173	9.11e-09	0	-0.367169	0.0371828	3.92e-32	0	-0.329987	2.85e-36	-1	0	0
ENSG00000164930	FZD6	O60353	0.128403	0.00681609	0	0.21065	2.44e-05	0	0.0822469	0.541975	3.92e-10	1	0.624221	3.2e-36	1	0	0
ENSG00000171055	FEZ2	Q9UHY8	0.101267	0.011831	0	0.0995087	9.47e-09	0	-0.00175869	0.422345	3.88e-31	1	0.420586	3.64e-36	1	0	0
ENSG00000188739	RBM34	P42696	0.381702	3.99e-31	1	0.181125	7.82e-09	0	-0.200577	0.383538	5.75e-92	1	0.182961	4.14e-36	0	0	0
ENSG00000086712	TXLNG	Q9NUQ3	-0.38774	4.91e-94	-1	-0.278703	1.6e-45	-1	0.109037	0.099789	5.18e-14	0	0.208826	4.61e-36	0	0	0
ENSG00000143093	STRIP1	Q5VSL9	-0.0107972	0.0217874	0	0.00440004	6.05e-09	0	0.0151973	0.229291	3.86e-75	0	0.244488	4.95e-36	0	0	0
ENSG00000120699	EXOSC8	Q96B26	-0.127643	7.72e-32	0	-0.138297	2.03e-38	0	-0.010654	-0.157283	3.67e-19	0	-0.167937	5.1e-36	0	0	0
ENSG00000137955	RABGGTB	P53611	-0.246084	8.82e-26	0	-0.0839356	1.61e-18	0	0.162148	0.198868	5.16e-46	0	0.361016	5.29e-36	1	0	0
ENSG00000151502	VPS26B	Q4G0F5	0.276352	2.95e-06	1	0.044081	0.000279509	0	-0.232271	0.786033	1.51e-12	1	0.553763	5.38e-36	1	0	0
ENSG00000106077	ABHD11	Q8NFV4	-0.0890481	1.07e-08	0	-0.0716251	2.48e-09	0	0.017423	0.23016	2.41e-29	0	0.247583	5.76e-36	0	0	0
ENSG00000167468	GPX4	P36969	0.256588	5.8e-06	1	0.187849	9.35e-05	0	-0.0687384	-0.43826	8.02e-38	-1	-0.506999	5.78e-36	-1	0	0
ENSG00000203485	INF2	Q27J81	-0.0761978	0.0309236	0	-0.0242861	1.54e-11	0	0.0519118	0.0859043	5.6e-11	0	0.137816	8.19e-36	0	0	0
ENSG00000117569	PTBP2	Q9UKA9	0.00633619	3.84e-11	0	-0.164763	2.81e-39	0	-0.1711	0.373115	1.81e-96	1	0.202016	8.51e-36	0	0	0
ENSG00000143870	PDIA6	Q15084	-0.0765709	2.69e-55	0	0.300787	3.78e-50	1	0.377358	-0.4283	1.9e-35	-1	-0.0509415	1.1e-35	0	0	0
ENSG00000120802	TMPO	P42167	-0.168122	3.76e-11	0	-0.334398	2.72e-79	-1	-0.166276	-0.10143	6.97e-11	0	-0.267706	1.21e-35	-1	0	0
ENSG00000080503	SMARCA2	P51531	-0.0499297	0.0120334	0	-0.228944	3.47e-36	0	-0.179014	-0.0866293	0.000390281	0	-0.265644	1.29e-35	-1	0	0
ENSG00000126945	HNRNPH2	P55795	0.234593	6.05e-07	0	0.16003	0.00115983	0	-0.0745628	-0.173384	8.99e-38	0	-0.247947	1.36e-35	0	0	0
ENSG00000120860	WASHC3	Q9Y3C0	0.320603	9.33e-30	1	-0.00899024	0.000743906	0	-0.329594	0.317737	8.07e-91	1	-0.0118562	1.37e-35	0	0	0
ENSG00000159259	CHAF1B	Q13112	-1.27875	1.69e-194	-1	-1.33609	1.33e-158	-1	-0.057336	-0.353205	2.4e-43	-1	-0.410541	1.65e-35	-1	0	0
ENSG00000141959	PFKL	P17858	-0.0185801	0.00363702	0	0.125403	1.35e-06	0	0.143983	0.252258	9.57e-27	1	0.396241	1.92e-35	1	0	0
ENSG00000140464	PML	P29590	0.745149	1.35e-49	1	0.523472	9.68e-47	1	-0.221677	0.549089	3.98e-31	1	0.327412	1.96e-35	1	0	0
ENSG00000053371	AKR7A2	O43488	0.0735646	0.105865	0	-0.34786	2.1e-14	-1	-0.421425	0.0413867	4.13e-12	0	-0.380038	2.01e-35	-1	0	0
ENSG00000131069	ACSS2	Q9NR19	0.376543	7.85e-26	1	0.266416	7.94e-11	1	-0.110127	0.521318	1.31e-39	1	0.41119	2.22e-35	1	0	0
ENSG00000063241	ISOC2	Q96AB3	0.148739	4.54e-23	0	0.150111	1.77e-26	0	0.0013718	0.159077	3.7e-33	0	0.160448	2.42e-35	0	0	0
ENSG00000159131	GART	P22102	-0.0956701	2.46e-70	0	-0.144564	0.00630473	0	-0.0488935	-0.134269	0.051187	0	-0.183163	2.95e-35	0	0	0
ENSG00000173894	CBX2	Q14781	-0.998924	3.29e-139	-1	-1.06567	9.45e-110	-1	-0.0667488	-0.186551	1.94e-20	0	-0.2533	2.97e-35	-1	0	0
ENSG00000120915	EPHX2	P34913	0.213024	0.12772	0	0.245926	1.22e-14	0	0.0329024	0.276547	1.47e-09	1	0.309449	3.52e-35	1	0	0
ENSG00000131467	PSME3	P61289	-0.144178	8.92e-33	0	-0.0912569	3.86e-17	0	0.0529215	-0.289467	6.78e-152	-1	-0.236546	3.57e-35	0	0	0
ENSG00000166197	NOLC1	Q14978	-0.237064	5.76e-41	0	-0.33744	7.52e-63	-1	-0.100376	-0.134816	1.96e-25	0	-0.235192	3.66e-35	0	0	0
ENSG00000130768	SMPDL3B	Q92485	0.26925	1.25e-14	1	0.25313	6.57e-26	1	-0.0161205	0.568916	5.47e-21	1	0.552796	4.45e-35	1	0	0
ENSG00000132305	IMMT	Q16891	0.126219	1.62e-12	0	-0.0190272	0.00157455	0	-0.145246	-0.00659524	0.00843522	0	-0.151841	4.62e-35	0	0	0
ENSG00000090520	DNAJB11	Q9UBS4	0.290003	3.36e-31	1	0.287513	5.67e-49	1	-0.00249063	0.181701	5.25e-16	0	0.179211	5.48e-35	0	0	0
ENSG00000034693	PEX3	P56589	-0.277569	7.91e-15	-1	0.198186	5.31e-09	0	0.475755	0.102047	0.0798553	0	0.577801	6.02e-35	1	0	0
ENSG00000114115	RBP1	P09455	0.0835853	2.54e-71	0	0.339788	5.22e-69	1	0.256202	-0.0356118	2.52e-23	0	0.22059	6.24e-35	0	0	0
ENSG00000152422	XRCC4	Q13426	-0.127036	1.33e-08	0	0.0840508	0.0154497	0	0.211087	0.362205	2.01e-17	1	0.573292	7.69e-35	1	0	0
ENSG00000111669	TPI1	P60174	0.0350157	3.08e-19	0	0.0176896	0.10071	0	-0.0173261	-0.13582	0.000127177	0	-0.153146	9.11e-35	0	0	0
ENSG00000135655	USP15	Q9Y4E8	0.0776333	1.97e-06	0	0.139609	3.11e-36	0	0.0619761	0.0118737	1.28e-08	0	0.0738498	9.3e-35	0	0	0
ENSG00000228716	DHFR	P00374	-1.23238	3.08e-168	-1	-1.6335	1.6e-111	-1	-0.401122	-0.293924	1.01e-09	-1	-0.695045	1.17e-34	-1	0	0
ENSG00000101347	SAMHD1	Q9Y3Z3	-0.0840933	0.00350629	0	-0.0640258	3.29e-07	0	0.0200675	-0.215047	0.000156101	0	-0.194979	1.53e-34	0	0	0
ENSG00000134333	LDHA	P00338	0.144573	0.000230824	0	0.176996	0.00624957	0	0.0324234	-0.402861	1.1e-36	-1	-0.370437	1.6e-34	-1	0	0
ENSG00000009307	CSDE1	O75534	-0.341533	1.05e-179	-1	-0.0723221	1.71e-66	0	0.269211	-0.0909089	0.124495	0	0.178302	1.85e-34	0	0	0
ENSG00000139687	RB1	P06400	-0.974921	2.12e-143	-1	-0.922651	2.29e-240	-1	0.0522696	-0.140856	0.0475698	0	-0.0885867	1.95e-34	0	0	0
ENSG00000122642	FKBP9	O95302	0.20712	7.69e-22	0	0.0817007	1.27e-09	0	-0.125419	0.320148	5.45e-65	1	0.194729	2.12e-34	0	0	0
ENSG00000112305	SMAP1	Q8IYB5	-0.174624	6.23e-13	0	-0.0802012	0.00359749	0	0.0944228	0.0557424	1.04e-09	0	0.150165	2.2e-34	0	0	0
ENSG00000117597	UTP25	Q68CQ4	0.169076	1.1e-25	0	0.33783	1.67e-50	1	0.168754	-0.345079	7.57e-59	-1	-0.176326	3.15e-34	0	0	0
ENSG00000182307	C8orf33	Q9H7E9	-0.21621	2.84e-42	0	-0.26124	1.54e-38	-1	-0.0450298	-0.134161	2.8e-29	0	-0.179191	3.46e-34	0	0	0
ENSG00000119661	DNAL1	Q4LDG9	0.411249	1.05e-15	1	-0.073438	0.00158917	0	-0.484687	0.359178	0.00244329	1	-0.125509	3.59e-34	0	0	0
ENSG00000168298	H1-4	P10412	1.57136	0.0816333	0	-0.362943	4.52e-73	-1	-1.93431	-0.192434	0.000101387	0	-2.12674	3.77e-34	-1	0	0
ENSG00000152556	PFKM	P08237	0.0642512	0.0278875	0	0.0734336	1.19e-05	0	0.00918245	0.208996	7.69e-17	0	0.218178	4.38e-34	0	0	0
ENSG00000084070	SMAP2	Q8WU79	0.256081	3.89e-34	1	0.257636	5.95e-29	1	0.00155477	0.31462	3.75e-41	1	0.316174	4.41e-34	1	0	0
ENSG00000042445	RETSAT	Q6NUM9	1.00682	2.5e-226	1	0.877208	7.86e-212	1	-0.129612	-0.0400652	2.52e-06	0	-0.169677	4.79e-34	0	0	0
ENSG00000157483	MYO1E	Q12965	0.128718	9.19e-08	0	-0.171131	3.88e-07	0	-0.299848	-0.0964069	0.000114512	0	-0.396255	4.88e-34	-1	0	0
ENSG00000259956	RBM15B	Q8NDT2	-0.0135801	1.06e-05	0	-0.0405284	3.38e-08	0	-0.0269483	0.223072	6.16e-49	0	0.196124	5e-34	0	0	0
ENSG00000125450	NUP85	Q9BW27	-0.298332	1.07e-107	-1	-0.370317	2.07e-71	-1	-0.0719857	-0.253952	4.1e-50	-1	-0.325938	6.05e-34	-1	0	0
ENSG00000170921	TANC2	Q9HCD6	-0.293582	1.94e-22	-1	-0.227811	9.19e-16	0	0.0657705	0.371223	2.98e-29	1	0.436994	8.85e-34	1	0	0
ENSG00000001561	ENPP4	Q9Y6X5	0.105321	3.09e-22	0	-0.0627749	0.0055751	0	-0.168096	0.304258	8.69e-39	1	0.136162	9.34e-34	0	0	0
ENSG00000087842	PIR	O00625	0.14761	0.0240548	0	0.0672023	0.00385714	0	-0.0804079	0.398689	7.74e-19	1	0.318281	9.99e-34	1	0	0
ENSG00000109586	GALNT7	Q86SF2	-0.0626406	0.0018653	0	-0.0502997	7.5e-13	0	0.0123409	-0.21371	0.000550746	0	-0.20137	1.08e-33	0	0	0
ENSG00000084764	MAPRE3	Q9UPY8	0.383511	4.5e-44	1	0.634855	4.11e-47	1	0.251344	0.121996	0.000288598	0	0.37334	1.1e-33	1	0	0
ENSG00000111678	C12orf57	Q99622	-0.142441	1.27e-46	0	-0.130019	2.29e-15	0	0.0124219	0.134613	6.31e-29	0	0.147035	1.17e-33	0	0	0
ENSG00000078902	TOLLIP	Q9H0E2	0.207568	7.98e-26	0	0.313203	1.25e-47	1	0.105635	0.0402814	9.13e-21	0	0.145917	1.35e-33	0	0	0
ENSG00000065357	DGKA	P23743	1.4644	1.73e-220	1	1.25666	8.53e-259	1	-0.207731	0.43748	3.89e-43	1	0.229749	1.37e-33	0	0	0
ENSG00000153046	CDYL	Q9Y232	-0.10136	1.07e-30	0	-0.158036	2.25e-43	0	-0.0566762	-0.0940541	9.02e-09	0	-0.15073	1.42e-33	0	0	0
ENSG00000186635	ARAP1	Q96P48	0.163773	0.0154618	0	0.422708	1.17e-19	1	0.258935	0.0626939	5.66e-05	0	0.321629	1.81e-33	1	0	0
ENSG00000127586	CHTF18	Q8WVB6	-0.246128	9.81e-87	0	-0.4791	2.4e-148	-1	-0.232971	-0.133889	0.00408268	0	-0.366861	2.09e-33	-1	0	0
ENSG00000103496	STX4	Q12846	0.329165	3.99e-69	1	0.256071	5.41e-33	1	-0.0730939	0.21207	2.31e-85	0	0.138976	2.13e-33	0	0	0
ENSG00000177707	NECTIN3	Q9NQS3	-0.0898465	2.35e-10	0	-0.150293	2.25e-47	0	-0.0604464	0.409235	1.49e-68	1	0.348788	2.13e-33	1	0	0
ENSG00000172354	GNB2	P62879	-0.0312128	0.000655221	0	0.060898	0.0213684	0	0.0921108	-0.458312	4.26e-68	-1	-0.366202	2.23e-33	-1	0	0
ENSG00000204264	PSMB8	P28062	0.0816369	7.22e-06	0	0.196709	4.12e-49	0	0.115072	0.0692842	0.0582256	0	0.184357	2.26e-33	0	0	0
ENSG00000184840	TMED9	Q9BVK6	-0.0281635	0.00151587	0	0.01214	9.63e-12	0	0.0403035	-0.0111496	3.18e-08	0	0.0291539	2.3e-33	0	0	0
ENSG00000138674	SEC31A	O94979	0.256682	2.45e-280	1	0.324975	1.44e-278	1	0.0682927	0.0897328	1.87e-45	0	0.158025	2.94e-33	0	0	0
ENSG00000197943	PLCG2	P16885	0.0740262	0.0296834	0	0.0657697	4.18e-06	0	-0.00825653	-0.0898914	1.48e-13	0	-0.098148	2.95e-33	0	0	0
ENSG00000123992	DNPEP	Q9ULA0	0.0400448	0.0900847	0	0.0814307	0.0130004	0	0.041386	0.152754	1.55e-35	0	0.19414	3.36e-33	0	0	0
ENSG00000124659	TBCC	Q15814	-0.159738	0.0103345	0	-0.175096	3.83e-23	0	-0.0153586	-0.212184	4.74e-12	0	-0.227542	3.74e-33	0	0	0
ENSG00000141101	NOB1	Q9ULX3	-0.241368	1.44e-49	0	-0.108562	2.29e-10	0	0.132806	-0.0549339	0.015521	0	0.077872	3.86e-33	0	0	0
ENSG00000126067	PSMB2	P49721	0.18764	1.94e-11	0	0.19731	9.55e-18	0	0.00967084	0.016777	0.00186759	0	0.0264478	3.95e-33	0	0	0
ENSG00000138594	TMOD3	Q9NYL9	0.122605	3.79e-08	0	0.0644892	1.64e-18	0	-0.0581155	0.114132	5.45e-15	0	0.0560167	4.33e-33	0	0	0
ENSG00000182154	MRPL41	Q8IXM3	-0.0572798	1.26e-06	0	-0.13819	3.85e-17	0	-0.0809106	-0.149079	2.02e-12	0	-0.229989	4.37e-33	0	0	0
ENSG00000022840	RNF10	Q8N5U6	-0.267444	1.27e-12	-1	-0.279784	4.65e-11	-1	-0.0123399	0.76407	3.08e-51	1	0.75173	5.32e-33	1	0	0
ENSG00000143153	ATP1B1	P05026	0.00523229	8.26e-09	0	0.00205774	2.29e-14	0	-0.00317455	-0.0679482	0.0126643	0	-0.0711228	6.42e-33	0	0	0
ENSG00000052126	PLEKHA5	Q9HAU0	-0.0165341	4.96e-20	0	-0.13331	1.04e-27	0	-0.116776	-0.133415	4.24e-27	0	-0.250191	1.05e-32	-1	0	0
ENSG00000100568	VTI1B	Q9UEU0	-0.0587388	2.82e-22	0	0.175063	0.0326687	0	0.233802	-0.367307	1.63e-100	-1	-0.133505	1.06e-32	0	0	0
ENSG00000151929	BAG3	O95817	0.0322712	3.6e-30	0	0.142556	1.79e-83	0	0.110285	0.0954323	7.99e-05	0	0.205717	1.14e-32	0	0	0
ENSG00000102871	TRADD	Q15628	0.313707	3.87e-38	1	0.284265	5.15e-44	1	-0.0294419	0.234045	7.16e-17	0	0.204603	1.16e-32	0	0	0
ENSG00000038002	AGA	P20933	0.266327	0.00113812	1	0.233289	3.9e-26	0	-0.0330382	0.38244	8.3e-39	1	0.349402	1.21e-32	1	0	0
ENSG00000124181	PLCG1	P19174	-0.0496527	3.2e-18	0	-0.0490739	6.02e-05	0	0.000578774	0.227412	3.84e-24	0	0.227991	1.24e-32	0	0	0
ENSG00000101367	MAPRE1	Q15691	0.0936942	8.29e-46	0	-0.0586042	0.000355044	0	-0.152298	0.104605	6.71e-07	0	-0.0476939	1.26e-32	0	0	0
ENSG00000100348	TXN2	Q99757	0.323747	0.00986288	1	0.278638	2.33e-05	1	-0.0451089	0.307094	1.3e-32	1	0.261985	1.26e-32	1	0	0
ENSG00000128789	PSMG2	Q969U7	-0.18469	3.01e-25	0	-0.380996	1.48e-62	-1	-0.196306	-0.150134	7.04e-16	0	-0.34644	1.36e-32	-1	0	0
ENSG00000175115	PACS1	Q6VY07	-0.0112333	0.000753304	0	-0.0444313	0.103985	0	-0.0331979	0.33855	4.63e-21	1	0.305352	1.48e-32	1	0	0
ENSG00000136153	LMO7	Q8WWI1	-0.155188	0.0700362	0	-0.0524414	3.32e-22	0	0.102747	0.129843	7.27e-50	0	0.23259	1.5e-32	0	0	0
ENSG00000168952	STXBP6	Q8NFX7	0.1856	0.0385207	0	-0.0923692	6.28e-05	0	-0.277969	0.525663	1.52e-18	1	0.247694	1.65e-32	0	0	0
ENSG00000157227	MMP14	P50281	0.450023	1.79e-132	1	0.450254	1.26e-138	1	0.00023112	0.354185	3.48e-43	1	0.354416	1.92e-32	1	0	0
ENSG00000143155	TIPRL	O75663	0.0472486	0.0453262	0	0.0581018	0.00550001	0	0.0108532	-0.011785	5.71e-23	0	-0.000931793	2e-32	0	0	0
ENSG00000115486	GGCX	P38435	-0.0891546	2.66e-10	0	-0.0507638	6.86e-08	0	0.0383908	-0.292472	7e-62	-1	-0.254082	2.29e-32	-1	0	0
ENSG00000080345	RIF1	Q5UIP0	-0.741614	0	-1	-0.822957	0	-1	-0.0813438	-0.167695	6.72e-62	0	-0.249039	2.37e-32	0	0	0
ENSG00000000419	DPM1	O60762	0.126581	0.0991034	0	0.150755	3.25e-05	0	0.0241746	0.00182857	3.04e-41	0	0.0260032	2.72e-32	0	0	0
ENSG00000148672	GLUD1	P00367	0.109394	0.0773595	0	-0.0873009	0.104987	0	-0.196695	0.0737993	5.94e-37	0	-0.122895	2.84e-32	0	0	0
ENSG00000064419	TNPO3	Q9Y5L0	-0.228845	1.71e-16	0	-0.11778	7.11e-24	0	0.111065	-0.237148	1.18e-45	0	-0.126083	2.93e-32	0	0	0
ENSG00000013364	MVP	Q14764	0.65223	0	1	0.584803	0	1	-0.0674277	0.0694432	2.85e-43	0	0.00201555	3e-32	0	0	0
ENSG00000182944	EWSR1	Q01844	-0.288348	1.35e-07	-1	-0.354203	0.000995442	-1	-0.0658553	0.196266	1.96e-23	0	0.13041	4.62e-32	0	0	0
ENSG00000100201	DDX17	Q92841	0.072838	1.59e-07	0	-0.193241	7.01e-80	0	-0.266079	0.111532	0.00149208	0	-0.154547	5.36e-32	0	0	0
ENSG00000065054	SLC9A3R2	Q15599	0.231211	5.5e-46	0	0.118143	1.39e-25	0	-0.113069	0.265806	4.21e-38	1	0.152737	6.13e-32	0	0	0
ENSG00000171723	GPHN	Q9NQX3	0.0571697	1.54e-05	0	0.180627	1.16e-15	0	0.123457	-0.234842	1.44e-66	0	-0.111386	6.73e-32	0	0	0
ENSG00000176422	SPRYD4	Q8WW59	0.303063	9e-11	1	0.0452158	0.0294756	0	-0.257848	-0.318693	1.22e-30	-1	-0.57654	7.52e-32	-1	0	0
ENSG00000177192	PUS1	Q9Y606	0.0190332	1.65e-05	0	0.0672856	3e-19	0	0.0482525	-0.173166	3.62e-60	0	-0.124913	7.65e-32	0	0	0
ENSG00000139645	ANKRD52	Q8NB46	-0.37136	1.72e-160	-1	-0.342728	2.78e-95	-1	0.0286322	0.0741422	4.78e-08	0	0.102774	7.75e-32	0	0	0
ENSG00000257365	FNTB	P49356	0.0531485	3.27e-05	0	-0.0691151	1.63e-08	0	-0.122264	-0.255499	1.8e-21	-1	-0.377762	8e-32	-1	0	0
ENSG00000149743	TRPT1	Q86TN4	0.202871	2.7e-14	0	0.252024	2.39e-17	1	0.0491528	0.388845	4.86e-36	1	0.437998	8.26e-32	1	0	0
ENSG00000123374	CDK2	P24941	-0.57165	9.2266150850236E-311	-1	-0.803124	3.29e-269	-1	-0.231473	0.0668054	3.07e-38	0	-0.164668	9.59e-32	0	0	0
ENSG00000243156	MICAL3	Q7RTP6	-0.30909	4.53e-28	-1	0.123527	0.0349967	0	0.432617	-0.0899409	0.0659584	0	0.342676	1.04e-31	1	0	0
ENSG00000068878	PSME4	Q14997	0.0888121	0.0241738	0	0.111241	9.81e-29	0	0.022429	0.0690309	0.0119583	0	0.0914599	1.07e-31	0	0	0
ENSG00000142156	COL6A1	P12109	0.617659	1.84e-210	1	0.923762	1.07e-261	1	0.306103	-0.707237	5.49e-98	-1	-0.401133	1.19e-31	-1	0	0
ENSG00000091542	ALKBH5	Q6P6C2	-0.414821	7.06e-27	-1	-0.378378	2.39e-25	-1	0.0364428	-0.835826	6.8e-64	-1	-0.799384	1.35e-31	-1	0	0
ENSG00000175387	SMAD2	Q15796	-0.132748	6.85e-18	0	-0.270358	8.14e-29	-1	-0.13761	-0.179209	4.2e-25	0	-0.316819	1.35e-31	-1	0	0
ENSG00000166347	CYB5A	P00167	-0.101514	7.99e-54	0	-0.0089021	6.3e-13	0	0.0926114	0.141072	1.79e-07	0	0.233684	1.38e-31	0	0	0
ENSG00000100109	TFIP11	Q9UBB9	-0.134818	3.11e-48	0	-0.199817	1.33e-23	0	-0.0649987	0.116083	5.76e-20	0	0.0510842	1.53e-31	0	0	0
ENSG00000170836	PPM1D	O15297	0.833081	7.29e-64	1	0.0423549	6.76e-17	0	-0.790726	0.0532693	0.0264111	0	-0.737457	1.57e-31	-1	0	0
ENSG00000135899	SP110	Q9HB58	0.845518	3.09e-19	1	0.531623	1.37e-30	1	-0.313895	0.762278	5.23e-07	1	0.448384	1.58e-31	1	0	0
ENSG00000072832	CRMP1	Q14194	0.102724	1.67e-22	0	0.0801888	5.41e-07	0	-0.0225354	0.160964	4.8e-79	0	0.138428	1.64e-31	0	0	0
ENSG00000198680	TUSC1	Q2TAM9	0.100866	0.0959941	0	0.126978	4.85e-08	0	0.0261122	0.601688	6.13e-55	1	0.6278	1.64e-31	1	0	0
ENSG00000108439	PNPO	Q9NVS9	0.27655	3.57e-122	1	0.170417	4.54e-94	0	-0.106134	0.251244	2.04e-28	1	0.145111	1.8e-31	0	0	0
ENSG00000153147	SMARCA5	O60264	-0.20874	1.85e-86	0	-0.239421	1.89e-99	0	-0.0306803	-0.210007	2.73e-28	0	-0.240687	2.07e-31	0	0	0
ENSG00000277936	MRPL45	Q9BRJ2	0.0969122	6.26e-05	0	-0.0424725	0.00101068	0	-0.139385	-0.0264364	3.93e-22	0	-0.165821	2.27e-31	0	0	0
ENSG00000100354	TNRC6B	Q9UPQ9	-0.0783917	2.17e-09	0	-0.241701	1.27e-36	0	-0.163309	0.32514	1.14e-100	1	0.161831	3.01e-31	0	0	0
ENSG00000104518	GSDMD	P57764	0.022988	0.0695748	0	-0.212893	1.22e-06	0	-0.235881	0.24914	1.33e-15	0	0.0132596	3.19e-31	0	0	0
ENSG00000111832	RWDD1	Q9H446	-0.0190811	0.0016255	0	-0.104942	0.000164428	0	-0.0858614	-0.47371	6.19e-46	-1	-0.559572	3.27e-31	-1	0	0
ENSG00000069345	DNAJA2	O60884	0.00111149	4.63e-06	0	-0.158665	0.00618961	0	-0.159776	0.0632464	9.17e-10	0	-0.09653	3.5e-31	0	0	0
ENSG00000146425	DYNLT1	P63172	0.233458	1.26e-23	0	0.133637	1.54e-13	0	-0.0998217	0.22887	1.58e-33	0	0.129048	3.58e-31	0	0	0
ENSG00000060339	CCAR1	Q8IX12	0.160402	9.5e-07	0	-0.118144	9.5e-17	0	-0.278546	0.120036	0.0532292	0	-0.15851	3.7e-31	0	0	0
ENSG00000136813	ECPAS	Q5VYK3	0.0134475	4.71e-09	0	-0.171453	4.39e-10	0	-0.184901	0.0140161	1.19e-06	0	-0.170885	4.03e-31	0	0	0
ENSG00000141905	NFIC	P08651	0.0305722	5e-49	0	-0.359164	8.22e-112	-1	-0.389736	0.0259238	1.99e-07	0	-0.363812	4.09e-31	-1	0	0
ENSG00000166401	SERPINB8	P50452	0.547341	2.08e-106	1	0.501944	1.35e-116	1	-0.0453975	0.352567	2.15e-10	1	0.30717	4.46e-31	1	0	0
ENSG00000129559	NEDD8	Q15843	0.0788644	0.0529385	0	0.252127	9.75e-16	1	0.173262	0.197805	5.88e-11	0	0.371068	4.49e-31	1	0	0
ENSG00000169925	BRD3	Q15059	-0.291345	2.57e-08	-1	-0.498489	3.01e-32	-1	-0.207144	-0.142599	2.7e-11	0	-0.349743	4.61e-31	-1	0	0
ENSG00000110921	MVK	Q03426	-0.238823	5.43e-41	0	-0.115185	4.84e-12	0	0.123638	0.0805477	0.00119485	0	0.204186	4.73e-31	0	0	0
ENSG00000124608	AARS2	Q5JTZ9	0.0420069	0.00243175	0	-0.16991	1.96e-37	0	-0.211917	-0.0307533	0.0720637	0	-0.24267	5.54e-31	0	0	0
ENSG00000172009	THOP1	P52888	0.120768	7.36e-05	0	-0.159144	1.42e-16	0	-0.279913	-0.00171098	1.93e-12	0	-0.281624	6.24e-31	-1	0	0
ENSG00000254986	DPP3	Q9NY33	0.0655373	2.71e-16	0	0.115172	8.73e-31	0	0.0496345	0.114313	1.36e-17	0	0.163947	6.49e-31	0	0	0
ENSG00000136802	LRRC8A	Q8IWT6	0.185072	1.95e-33	0	0.121054	7.29e-19	0	-0.0640178	-0.272308	8.43e-16	-1	-0.336326	7.06e-31	-1	0	0
ENSG00000196363	WDR5	P61964	-0.0230552	3.09e-05	0	-0.128483	5.33e-11	0	-0.105428	-0.0641509	7.51e-10	0	-0.169579	7.08e-31	0	0	0
ENSG00000143799	PARP1	P09874	-0.0591394	3.36e-131	0	-0.0679311	1.41e-98	0	-0.00879166	-0.0189302	1.37e-23	0	-0.0277219	7.4e-31	0	0	0
ENSG00000042493	CAPG	P40121	0.47993	1.7e-137	1	0.301158	2.28e-74	1	-0.178772	0.361098	4.12e-63	1	0.182326	7.73e-31	0	0	0
ENSG00000090615	GOLGA3	Q08378	0.201282	3.89e-49	0	-0.06087	9.23e-06	0	-0.262152	0.32973	2.75e-99	1	0.0675776	8.09e-31	0	0	0
ENSG00000156976	EIF4A2	Q14240	0.153663	0.0425547	0	0.13881	5.54e-06	0	-0.0148531	0.110174	4.12e-19	0	0.0953212	8.48e-31	0	0	0
ENSG00000064042	LIMCH1	Q9UPQ0	-0.11668	2.2e-35	0	-0.58882	1.42e-60	-1	-0.47214	0.617973	1.81e-91	1	0.145833	9.4e-31	0	0	0
ENSG00000035687	ADSS2	P30520	-0.305089	5.29e-100	-1	0.047172	0.0272648	0	0.352261	-0.212874	2.41e-12	0	0.139386	9.73e-31	0	0	0
ENSG00000107833	NPM3	O75607	-0.0265012	3.49e-11	0	-0.0642855	0.000240101	0	-0.0377842	-0.289201	2.38e-76	-1	-0.326985	1.07e-30	-1	0	0
ENSG00000165868	HSPA12A	O43301	0.294169	5.14e-25	1	0.265627	3.34e-55	1	-0.0285422	0.155533	5.16e-22	0	0.126991	1.11e-30	0	0	0
ENSG00000187555	USP7	Q93009	0.0380391	0.0162218	0	-0.00584514	6.39e-13	0	-0.0438843	-0.0948628	0.000694476	0	-0.138747	1.12e-30	0	0	0
ENSG00000139722	VPS37B	Q9H9H4	0.358098	2.06e-54	1	0.0734025	7.11e-31	0	-0.284695	0.342207	1.58e-53	1	0.057512	1.34e-30	0	0	0
ENSG00000168938	PPIC	P45877	0.257097	3.41e-46	1	0.212128	8.33e-37	0	-0.0449685	0.21797	1.99e-27	0	0.173002	1.55e-30	0	0	0
ENSG00000115364	MRPL19	P49406	0.116038	0.108028	0	-0.000829531	2.11e-06	0	-0.116868	0.037791	1.23e-17	0	-0.0790769	1.6e-30	0	0	0
ENSG00000059573	ALDH18A1	P54886	0.014404	1.56e-06	0	0.0899606	6.67e-23	0	0.0755566	-0.151651	1.06e-65	0	-0.076094	1.74e-30	0	0	0
ENSG00000215845	TSTD1	Q8NFU3	0.22336	4.25e-25	0	0.237863	2.34e-31	0	0.0145027	0.342148	1.4e-25	1	0.356651	1.77e-30	1	0	0
ENSG00000211456	SACM1L	Q9NTJ5	0.097687	0.0570979	0	-0.0664543	5.15e-09	0	-0.164141	0.40001	8.72e-88	1	0.235869	1.82e-30	0	0	0
ENSG00000128928	IVD	P26440	0.151425	2.12e-06	0	-0.106822	1.81e-05	0	-0.258247	0.00992962	7.34e-31	0	-0.248317	1.96e-30	0	0	0
ENSG00000145012	LPP	Q93052	0.220636	1.79e-23	0	0.0660336	8.42e-23	0	-0.154602	0.218188	5.52e-70	0	0.0635861	2.27e-30	0	0	0
ENSG00000169764	UGP2	Q16851	-0.268176	6.38e-96	-1	-0.276654	6.5e-44	-1	-0.00847758	0.063466	2.11e-11	0	0.0549885	2.56e-30	0	0	0
ENSG00000106628	POLD2	P49005	-0.596561	4e-201	-1	-0.572942	1.28e-148	-1	0.0236194	-0.299513	9.3e-49	-1	-0.275893	2.73e-30	-1	0	0
ENSG00000076924	XAB2	Q9HCS7	-0.11945	1.86e-36	0	-0.264196	1.93e-66	-1	-0.144746	-0.0442683	5.86e-12	0	-0.189014	2.99e-30	0	0	0
ENSG00000230124	ACBD6	Q9BR61	-0.0807709	2.43e-05	0	0.413267	1.28e-08	1	0.494037	0.0455164	4.66e-17	0	0.539554	3e-30	1	0	0
ENSG00000159399	HK2	P52789	0.0803145	1.03e-13	0	0.193201	2.3e-13	0	0.112886	-0.274293	1.51e-19	-1	-0.161407	3.11e-30	0	0	0
ENSG00000161217	PCYT1A	P49585	0.899448	2.88e-207	1	0.49194	1.24e-126	1	-0.407508	0.511041	4.69e-69	1	0.103533	3.16e-30	0	0	0
ENSG00000129351	ILF3	Q12906	-0.0876557	7.11e-15	0	0.00455515	1.3e-09	0	0.0922108	-0.192529	2.1e-39	0	-0.100318	3.61e-30	0	0	0
ENSG00000162972	MAIP1	Q8WWC4	0.050793	1.46e-09	0	0.0542737	3.56e-12	0	0.00348064	-0.0527805	0.000108797	0	-0.0492999	3.73e-30	0	0	0
ENSG00000115365	LANCL1	O43813	-0.133496	0.0489993	0	-0.0716106	4.09e-24	0	0.0618853	-0.337174	0.00533103	-1	-0.275288	4.03e-30	-1	0	0
ENSG00000126790	L3HYPDH	Q96EM0	0.333171	6.92e-09	1	-0.195933	1.69e-05	0	-0.529104	-0.0993108	0.000711754	0	-0.628415	5.74e-30	-1	0	0
ENSG00000102699	PARP4	Q9UKK3	0.12571	3.14e-81	0	0.253593	2.52e-111	1	0.127883	-0.0330846	2.98e-06	0	0.0947984	5.74e-30	0	0	0
ENSG00000165480	SKA3	Q8IX90	-0.908695	1.06e-210	-1	-0.994307	1.93e-159	-1	-0.0856128	-0.0118295	2.3e-46	0	-0.0974424	6.73e-30	0	0	0
ENSG00000011454	RABGAP1	Q9Y3P9	0.19679	4.9e-38	0	-0.0439527	0.0199839	0	-0.240743	0.35019	1.33e-94	1	0.109447	6.95e-30	0	0	0
ENSG00000075188	NUP37	Q8NFH4	-0.203724	2.34e-96	0	-0.256072	2.75e-59	-1	-0.0523484	-0.0884342	7.72e-44	0	-0.140783	1.01e-29	0	0	0
ENSG00000133195	SLC39A11	Q8N1S5	0.19321	8.11e-07	0	0.256282	4.02e-16	1	0.0630722	0.303469	1.02e-27	1	0.366541	1.22e-29	1	0	0
ENSG00000177463	NR2C2	P49116	-0.294851	4.55e-42	-1	-0.443087	9.27e-69	-1	-0.148236	-0.0779696	1.35e-05	0	-0.226205	1.24e-29	0	0	0
ENSG00000138829	FBN2	P35556	0.350082	1.27e-35	1	0.0883527	4.75e-10	0	-0.261729	0.418983	1.41e-38	1	0.157254	1.3e-29	0	0	0
ENSG00000122779	TRIM24	O15164	-0.0218705	4.25e-11	0	-0.469162	5.26e-39	-1	-0.447291	0.000149813	0.00318715	0	-0.447141	1.43e-29	-1	0	0
ENSG00000149084	HSD17B12	Q53GQ0	0.393259	1.91e-61	1	0.237259	4.68e-34	0	-0.156	0.323139	5.77e-32	1	0.167139	1.44e-29	0	0	0
ENSG00000182400	TRAPPC6B	Q86SZ2	0.149945	0.00131675	0	0.0703313	0.0130124	0	-0.0796135	0.769675	2.67e-64	1	0.690061	1.58e-29	1	0	0
ENSG00000124486	USP9X	Q93008	-0.174069	1.47e-12	0	0.0987405	8.1e-05	0	0.272809	-0.187118	0.0575662	0	0.0856915	1.76e-29	0	0	0
ENSG00000077152	UBE2T	Q9NPD8	-2.68836	1.01e-219	-1	-2.7834	1.76e-140	-1	-0.0950433	-0.393652	3.46e-47	-1	-0.488695	1.78e-29	-1	0	0
ENSG00000157954	WIPI2	Q9Y4P8	0.259311	6.19e-15	1	-0.00423619	0.108401	0	-0.263547	-0.0831056	0.115794	0	-0.346652	1.79e-29	-1	0	0
ENSG00000110063	DCPS	Q96C86	-0.125105	0.0365385	0	-0.0435843	1.45e-19	0	0.0815207	-0.164214	2.86e-08	0	-0.0826933	1.84e-29	0	0	0
ENSG00000170892	TSEN34	Q9BSV6	-0.172694	5.35e-30	0	0.0629833	0.128477	0	0.235678	-0.0139318	0.114392	0	0.221746	1.87e-29	0	0	0
ENSG00000162402	USP24	Q9UPU5	-0.00718785	0.0013284	0	-0.19203	4.81e-19	0	-0.184842	-0.00122838	0.041172	0	-0.18607	1.94e-29	0	0	0
ENSG00000088247	KHSRP	Q92945	-0.0379155	1.24e-83	0	-0.0555943	4.87e-57	0	-0.0176789	0.0575223	9.15e-30	0	0.0398435	2.08e-29	0	0	0
ENSG00000101407	TTI1	O43156	-0.125318	1.5e-15	0	-0.322426	3.54e-31	-1	-0.197108	-0.239143	4.64e-21	0	-0.436251	2.18e-29	-1	0	0
ENSG00000166484	MAPK7	Q13164	0.0186071	0.0951159	0	0.0623053	0.00178107	0	0.0436982	-0.574899	5.18e-24	-1	-0.531201	2.44e-29	-1	0	0
ENSG00000163468	CCT3	P49368	-0.0102443	2.04e-10	0	0.129947	9.05e-05	0	0.140191	-0.294316	3.13e-48	-1	-0.154125	2.6e-29	0	0	0
ENSG00000173465	ZNRD2	O60232	-0.147537	3e-22	0	0.142736	2.71e-21	0	0.290273	-0.440582	8.32e-86	-1	-0.150309	2.63e-29	0	0	0
ENSG00000099204	ABLIM1	O14639	0.413614	3.93e-206	1	0.127184	3.97e-14	0	-0.28643	0.456558	2.89e-230	1	0.170128	2.64e-29	0	0	0
ENSG00000127125	PPCS	Q9HAB8	0.163234	1.34e-57	0	0.1428	1.02e-28	0	-0.0204343	0.225244	2.49e-51	0	0.204809	2.76e-29	0	0	0
ENSG00000089289	IGBP1	P78318	-0.0315907	0.00314457	0	-0.113169	0.000238723	0	-0.0815784	0.154606	1.88e-34	0	0.0730275	3.11e-29	0	0	0
ENSG00000213930	GALT	P07902	-0.10411	0.0413946	0	-0.222563	2.6e-05	0	-0.118454	0.379611	3.73e-45	1	0.261158	3.88e-29	1	0	0
ENSG00000198142	SOWAHC	Q53LP3	0.264391	3.66e-21	1	0.136766	8.97e-47	0	-0.127625	0.25222	2e-13	1	0.124596	4.51e-29	0	0	0
ENSG00000131652	THOC6	Q86W42	-0.199318	1.28e-92	0	-0.158276	3.61e-59	0	0.041042	-0.268616	1.95e-66	-1	-0.227574	5.31e-29	0	0	0
ENSG00000104312	RIPK2	O43353	0.322258	8.4e-71	1	0.486768	2.9e-51	1	0.16451	0.180779	1.56e-34	0	0.345289	5.41e-29	1	0	0
ENSG00000089248	ERP29	P30040	-0.0113826	0.00749367	0	0.0880706	0.0159374	0	0.0994532	0.222271	7.68e-50	0	0.321724	5.58e-29	1	0	0
ENSG00000107625	DDX50	Q9BQ39	-0.0182171	2.59e-13	0	-0.00354271	0.00362951	0	0.0146743	0.0886191	9.21e-14	0	0.103293	5.63e-29	0	0	0
ENSG00000162736	NCSTN	Q92542	0.11735	1.95e-05	0	0.0150988	1.5e-12	0	-0.102251	0.175714	7.2e-21	0	0.073463	5.84e-29	0	0	0
ENSG00000067057	PFKP	Q01813	-0.000862398	0.111137	0	0.032341	2.79e-17	0	0.0332034	0.0683015	0.00104034	0	0.101505	5.86e-29	0	0	0
ENSG00000112339	HBS1L	Q9Y450	-0.084019	3.55e-23	0	-0.154239	1.1e-13	0	-0.0702203	0.017037	5.43e-24	0	-0.0531833	6.4e-29	0	0	0
ENSG00000172757	CFL1	P23528	0.215229	0.0307784	0	0.357425	8.49e-07	1	0.142196	-0.147517	1.33e-10	0	-0.00532068	9.89e-29	0	0	0
ENSG00000074696	HACD3	Q9P035	-0.213555	2.38e-123	0	-0.247251	1.89e-53	0	-0.0336962	-0.0428292	1.33e-43	0	-0.0765254	1.16e-28	0	0	0
ENSG00000140006	WDR89	Q96FK6	-0.0491214	1.38e-12	0	0.014882	0.00582722	0	0.0640034	-0.459397	9.87e-52	-1	-0.395394	1.17e-28	-1	0	0
ENSG00000171903	CYP4F11	Q9HBI6	0.824417	2.08e-82	1	0.691377	2.05e-51	1	-0.13304	0.418631	1.06e-45	1	0.285591	1.17e-28	1	0	0
ENSG00000196975	ANXA4	P09525	1.03753	0	1	0.809374	0	1	-0.22816	0.327352	1.67e-172	1	0.0991921	1.24e-28	0	0	0
ENSG00000109501	WFS1	O76024	0.286573	3.27e-05	1	0.103105	1.14e-06	0	-0.183468	0.371058	1.28e-97	1	0.18759	1.29e-28	0	0	0
ENSG00000184702	SEPTIN5	Q99719	0.20466	0.00102738	0	0.042489	1.2e-09	0	-0.162171	0.143324	1.52e-19	0	-0.0188473	1.33e-28	0	0	0
ENSG00000197548	ATG7	O95352	0.0222787	2.81e-25	0	0.126205	0.00522234	0	0.103926	-0.109669	3.75e-08	0	-0.00574317	1.37e-28	0	0	0
ENSG00000163754	GYG1	P46976	0.0603735	0.00168823	0	0.105814	6.54e-08	0	0.0454402	0.136472	7.48e-18	0	0.181912	1.57e-28	0	0	0
ENSG00000134996	OSTF1	Q92882	0.228099	0.0674431	0	-0.0176111	2.78e-06	0	-0.245711	0.313513	3.83e-22	1	0.067802	1.62e-28	0	0	0
ENSG00000168090	COPS6	Q7L5N1	-0.165404	4.87e-09	0	0.0716424	8.97e-09	0	0.237046	-0.259211	3.01e-37	-1	-0.0221653	1.78e-28	0	0	0
ENSG00000185896	LAMP1	P11279	0.521567	9.76e-35	1	0.112786	1.76e-06	0	-0.40878	-0.106742	0.000251665	0	-0.515522	1.96e-28	-1	0	0
ENSG00000173193	PARP14	Q460N5	-0.0113039	2.54e-12	0	0.0331371	6.41e-14	0	0.044441	0.0223549	6e-36	0	0.0667959	2.06e-28	0	0	0
ENSG00000169439	SDC2	P34741	-0.464994	1.07e-20	-1	-0.703175	9.91e-21	-1	-0.238181	1.13663	4.4e-47	1	0.898454	2.22e-28	1	0	0
ENSG00000075151	EIF4G3	O43432	-0.0635876	0.00140015	0	0.0438299	0.0299948	0	0.107417	0.154544	6.26e-47	0	0.261962	3.15e-28	1	0	0
ENSG00000057757	PITHD1	Q9GZP4	0.00147399	8.46e-27	0	0.0421933	3.71e-07	0	0.0407193	-0.217455	2.19e-68	0	-0.176735	3.16e-28	0	0	0
ENSG00000206395	DDAH2	O95865	0.195164	1.21e-30	0	-0.0293054	0.121784	0	-0.224469	0.398075	7.7e-110	1	0.173605	3.63e-28	0	0	0
ENSG00000139343	SNRPF	P62306	0.99834	3.7e-07	1	-1.40044	1.98e-12	-1	-2.39878	1.55432	0.0814188	0	-0.84446	3.67e-28	-1	0	0
ENSG00000104381	GDAP1	Q8TB36	0.32291	5.3e-29	1	0.209406	6.74e-25	0	-0.113505	0.293222	1.71e-28	1	0.179718	4e-28	0	0	0
ENSG00000157184	CPT2	P23786	0.186031	2.23e-13	0	0.398956	5.54e-28	1	0.212925	0.000720301	4.79e-06	0	0.213645	4.36e-28	0	0	0
ENSG00000198689	SLC9A6	Q92581	-0.206741	6.37e-22	0	-0.0908321	0.0087212	0	0.115909	0.134731	2.61e-05	0	0.25064	4.42e-28	1	0	0
ENSG00000151445	VIPAS39	Q9H9C1	0.00252619	0.00052423	0	0.135616	8.22e-36	0	0.13309	-0.0180927	0.0379675	0	0.114997	4.93e-28	0	0	0
ENSG00000196498	NCOR2	Q9Y618	-0.152415	2.8e-39	0	-0.193914	1.17e-14	0	-0.0414994	0.191022	5.8e-33	0	0.149522	4.96e-28	0	0	0
ENSG00000086504	MRPL28	Q13084	-0.386224	3.01e-08	-1	-0.0577529	0.00892999	0	0.328471	-0.122898	2.35e-06	0	0.205573	5.36e-28	0	0	0
ENSG00000168906	MAT2A	P31153	-0.0968741	4.63e-104	0	-0.0440243	5.49e-08	0	0.0528498	-0.152474	7.4e-12	0	-0.0996245	5.95e-28	0	0	0
ENSG00000187840	EIF4EBP1	Q13541	0.207207	1.72e-08	0	0.0400748	0.0389619	0	-0.167132	-0.511232	1.88e-06	-1	-0.678363	5.97e-28	-1	0	0
ENSG00000112282	MED23	Q9ULK4	0.251151	3.84e-18	1	0.132905	0.00344685	0	-0.118247	-0.307697	1.25e-06	-1	-0.425943	5.98e-28	-1	0	0
ENSG00000103363	ELOB	Q15370	0.0598054	5.5e-11	0	0.0405295	9e-12	0	-0.0192759	0.0339094	0.0520506	0	0.0146335	6.53e-28	0	0	0
ENSG00000122068	FYTTD1	Q96QD9	0.0714882	0.0909287	0	0.151416	1.04e-11	0	0.0799283	0.310767	0.000137595	1	0.390695	6.56e-28	1	0	0
ENSG00000104626	ERI1	Q8IV48	-0.274319	1.17e-36	-1	-0.231856	3.51e-58	0	0.0424625	-0.122113	3.53e-12	0	-0.0796503	6.86e-28	0	0	0
ENSG00000164754	RAD21	O60216	-0.299172	2.9e-127	-1	-0.462036	3.07e-147	-1	-0.162865	-0.0561471	1.4e-10	0	-0.219012	7.43e-28	0	0	0
ENSG00000204120	GIGYF2	Q6Y7W6	0.0878156	5.87e-15	0	-0.0023034	3.63e-12	0	-0.090119	0.0852197	2.58e-30	0	-0.00489922	8.58e-28	0	0	0
ENSG00000107819	SFXN3	Q9BWM7	0.251092	7.32e-84	1	0.32187	5.77e-32	1	0.0707771	-0.228138	9e-07	0	-0.157361	9.62e-28	0	0	0
ENSG00000115363	EVA1A	Q9H8M9	0.0233824	0.0663708	0	-0.200584	1.61e-08	0	-0.223966	-0.259059	1.56e-10	-1	-0.483026	1e-27	-1	0	0
ENSG00000143756	FBXO28	Q9NVF7	-0.606998	1.14e-15	-1	-0.215892	2.17e-20	0	0.391106	0.114014	7.01e-31	0	0.50512	1.17e-27	1	0	0
ENSG00000133703	KRAS	P01116	0.259005	5.31e-08	1	-0.402521	3.48e-11	-1	-0.661526	0.0826808	0.0638545	0	-0.578845	1.23e-27	-1	0	0
ENSG00000149806	FAU	P62861	0.492126	7.99e-20	1	-0.076979	0.00372271	0	-0.569105	0.130301	0.00064754	0	-0.438804	1.28e-27	-1	0	0
ENSG00000110844	PRPF40B	Q6NWY9	0.090008	1.35e-09	0	-0.0391085	0.000945733	0	-0.129117	0.403132	1.22e-40	1	0.274015	1.28e-27	1	0	0
ENSG00000113621	TXNDC15	Q96J42	-0.392417	4.32e-20	-1	0.0742344	0.0667214	0	0.466651	0.0340959	0.0168804	0	0.500747	1.5e-27	1	0	0
ENSG00000105245	NUMBL	Q9Y6R0	-0.205407	0.0592143	0	0.129804	0.0887433	0	0.335211	0.0490953	2.52e-31	0	0.384306	1.99e-27	1	0	0
ENSG00000130159	ECSIT	Q9BQ95	0.261484	5.93e-13	1	0.0147731	0.0540136	0	-0.246711	-0.113462	1.21e-06	0	-0.360173	2.1e-27	-1	0	0
ENSG00000141985	SH3GL1	Q99961	0.0298308	1.58e-21	0	-0.00226568	2.36e-06	0	-0.0320965	0.0957039	5.75e-13	0	0.0636075	2.14e-27	0	0	0
ENSG00000130204	TOMM40	O96008	-0.185091	0.0262086	0	0.0770781	7.11e-14	0	0.262169	-0.336538	1.09e-20	-1	-0.0743688	2.16e-27	0	0	0
ENSG00000103168	TAF1C	Q15572	-0.22261	0.00324318	0	0.176642	2.61e-05	0	0.399251	0.266107	5.94e-24	1	0.665358	2.31e-27	1	0	0
ENSG00000164031	DNAJB14	Q8TBM8	-0.288931	6.73e-06	-1	-0.218632	4.83e-12	0	0.0702986	0.41879	8.01e-46	1	0.489089	2.74e-27	1	0	0
ENSG00000241468	ATP5MF	P56134	0.0392451	5.59e-06	0	0.0956523	0.0542324	0	0.0564072	-0.348981	1.82e-22	-1	-0.292574	2.81e-27	-1	0	0
ENSG00000187778	MCRS1	Q96EZ8	-0.187649	0.0535992	0	-0.392725	5.53e-20	-1	-0.205076	0.00557441	7.92e-12	0	-0.199501	2.81e-27	0	0	0
ENSG00000110075	PPP6R3	Q5H9R7	-0.23226	1.22e-76	0	-0.256954	7.29e-57	-1	-0.0246941	-0.108813	8.16e-43	0	-0.133508	4.15e-27	0	0	0
ENSG00000106459	NRF1	Q16656	-0.210579	1.67e-43	0	-0.334483	5.3e-90	-1	-0.123904	-0.0725543	3e-12	0	-0.196458	4.27e-27	0	0	0
ENSG00000152234	ATP5F1A	P25705	-0.0977656	7.76e-14	0	-0.0603134	5.56e-09	0	0.0374522	-0.244694	6.28e-14	0	-0.207242	4.47e-27	0	0	0
ENSG00000185650	ZFP36L1	Q07352	1.05563	7.04e-112	1	0.37276	1.54e-192	1	-0.682865	0.420299	1.04e-06	1	-0.262567	4.48e-27	-1	0	0
ENSG00000184967	NOC4L	Q9BVI4	0.0513891	0.126502	0	-0.0743407	0.0147326	0	-0.12573	-0.156349	5.83e-21	0	-0.282079	4.67e-27	-1	0	0
ENSG00000131475	VPS25	Q9BRG1	0.252782	0.0010758	1	0.105158	2.92e-07	0	-0.147624	0.125339	6.38e-09	0	-0.0222853	4.88e-27	0	0	0
ENSG00000125458	NT5C	Q8TCD5	0.177358	1.56e-09	0	0.190369	8.24e-11	0	0.013011	-0.437005	5.46e-23	-1	-0.423994	5.05e-27	-1	0	0
ENSG00000101138	CSTF1	Q05048	-0.173004	0.00146157	0	-0.106847	1.99e-05	0	0.0661574	-0.349953	1.21e-43	-1	-0.283796	5.08e-27	-1	0	0
ENSG00000198841	KTI12	Q96EK9	0.0053271	5.42e-06	0	0.139718	1.39e-21	0	0.134391	0.0431059	1.1e-06	0	0.177497	5.09e-27	0	0	0
ENSG00000143436	MRPL9	Q9BYD2	0.0747365	0.000129115	0	-0.0937147	0.128829	0	-0.168451	-0.0514735	1.13e-18	0	-0.219925	5.26e-27	0	0	0
ENSG00000067248	DHX29	Q7Z478	-0.0584166	6.66e-12	0	-0.262669	2.12e-56	-1	-0.204252	-0.0474922	4.6e-05	0	-0.251744	5.53e-27	-1	0	0
ENSG00000099968	BCL2L13	Q9BXK5	0.499557	3.25e-60	1	0.139151	2.48e-31	0	-0.360406	0.555164	5.32e-59	1	0.194758	6.34e-27	0	0	0
ENSG00000163002	NUP35	Q8NFH5	-0.373682	3.93e-137	-1	-0.249443	4.49e-115	0	0.124239	-0.0081922	2.46e-07	0	0.116047	6.4e-27	0	0	0
ENSG00000165280	VCP	P55072	0.0522692	1.28e-158	0	0.0499206	1.14e-45	0	-0.00234855	-0.0610425	0.00215001	0	-0.063391	6.5e-27	0	0	0
ENSG00000205937	RNPS1	Q15287	-0.0815885	7.32e-24	0	-0.160508	0.000159552	0	-0.0789191	0.12488	1.14e-16	0	0.0459606	6.55e-27	0	0	0
ENSG00000063245	EPN1	Q9Y6I3	-0.127977	1.21e-16	0	0.0346063	1.61e-05	0	0.162584	0.0516906	0.0904196	0	0.214274	6.72e-27	0	0	0
ENSG00000133083	DCLK1	O15075	0.719213	8.04e-50	1	0.721079	1.01e-81	1	0.00186574	0.386102	9.21e-29	1	0.387968	7.27e-27	1	0	0
ENSG00000147381	MAGEA4	P43358	-0.45297	5.43e-07	-1	0.126047	3.38e-59	0	0.579017	-0.358613	0.00640259	-1	0.220404	7.57e-27	0	0	0
ENSG00000103512	NOMO1	Q15155	0.0678423	0.0957243	0	0.084943	0.0554572	0	0.0171007	-0.0938827	4.67e-28	0	-0.076782	8.03e-27	0	0	0
ENSG00000103365	GGA2	Q9UJY4	-0.442631	1.26e-160	-1	-0.265655	1.29e-48	-1	0.176976	-0.017144	0.000174093	0	0.159832	9.35e-27	0	0	0
ENSG00000111907	TPD52L1	Q16890	-0.0483182	0.00024091	0	-0.144746	8.76e-05	0	-0.0964283	0.521397	8.46e-31	1	0.424969	9.37e-27	1	0	0
ENSG00000081307	UBA5	Q9GZZ9	0.0550033	0.0244182	0	0.0394902	1.14e-06	0	-0.015513	0.166564	7.77e-22	0	0.151051	9.67e-27	0	0	0
ENSG00000204576	PRR3	P79522	-0.236017	1.56e-07	0	-0.0395035	0.0173348	0	0.196513	0.407108	1.5e-08	1	0.603622	9.91e-27	1	0	0
ENSG00000177189	RPS6KA3	P51812	0.0646186	1.48e-05	0	0.0721396	0.0625627	0	0.00752099	-0.038321	8.87e-19	0	-0.0308	9.99e-27	0	0	0
ENSG00000187164	SHTN1	A0MZ66	0.100915	3.01e-11	0	-0.135519	4.76e-12	0	-0.236434	-0.0981422	1.94e-30	0	-0.334576	1.03e-26	-1	0	0
ENSG00000112335	SNX3	O60493	-0.0989889	5.09e-51	0	-0.0432559	0.110957	0	0.055733	0.0254283	0.056291	0	0.0811613	1.22e-26	0	0	0
ENSG00000161204	ABCF3	Q9NUQ8	-0.0664124	0.055229	0	-0.0966487	3.96e-06	0	-0.0302362	-0.0928439	9.47e-10	0	-0.12308	1.32e-26	0	0	0
ENSG00000099995	SF3A1	Q15459	0.0993224	0.000289961	0	-0.135847	4.2e-09	0	-0.23517	0.0105999	0.0794721	0	-0.22457	1.5e-26	0	0	0
ENSG00000152229	PSTPIP2	Q9H939	1.25269	1.03e-39	1	1.15933	6.5e-67	1	-0.0933674	0.55342	1.16e-23	1	0.460053	1.51e-26	1	0	0
ENSG00000179091	CYC1	P08574	0.41197	4.57e-05	1	-0.365102	0.111047	0	-0.777072	0.281224	2.52e-09	1	-0.495848	1.61e-26	-1	0	0
ENSG00000243678	NME2	P22392	0.077081	4.31e-18	0	1.23363	4.68e-15	1	1.15655	-2.22635	9.89e-38	-1	-1.0698	1.66e-26	-1	0	0
ENSG00000100888	CHD8	Q9HCK8	-0.622663	5.22e-95	-1	-0.703457	5.02e-134	-1	-0.0807942	0.374487	1.19e-115	1	0.293693	1.72e-26	1	0	0
ENSG00000142552	RCN3	Q96D15	0.0596344	5.24e-08	0	-0.100713	0.079459	0	-0.160348	0.145198	1.1e-70	0	-0.0151499	1.73e-26	0	0	0
ENSG00000136877	FPGS	Q05932	-0.287251	8.74e-38	-1	-0.171139	5.81e-06	0	0.116112	0.00970182	0.0954597	0	0.125814	1.75e-26	0	0	0
ENSG00000169057	MECP2	P51608	-0.0158974	2.08e-30	0	-0.0951285	0.0268942	0	-0.079231	0.381521	2.48e-49	1	0.30229	1.84e-26	1	0	0
ENSG00000076201	PTPN23	Q9H3S7	-0.0159272	0.00181601	0	-0.00985893	0.00665211	0	0.00606831	0.102115	8.66e-75	0	0.108183	2.12e-26	0	0	0
ENSG00000108094	CUL2	Q13617	0.0553212	0.117229	0	-0.112578	1.42e-08	0	-0.167899	-0.0374654	7.68e-11	0	-0.205364	2.16e-26	0	0	0
ENSG00000180228	PRKRA	O75569	0.0350309	2.42e-06	0	-0.00466522	6.7e-08	0	-0.0396961	0.0901312	1.25e-24	0	0.0504351	2.3e-26	0	0	0
ENSG00000117394	SLC2A1	P11166	0.43015	6.16e-140	1	0.400926	1.04e-119	1	-0.0292241	0.1681	6.09e-12	0	0.138875	2.3e-26	0	0	0
ENSG00000129484	PARP2	Q9UGN5	-0.651337	1.26e-246	-1	-0.721512	4.15e-249	-1	-0.0701752	-0.0854751	5.73e-30	0	-0.15565	2.59e-26	0	0	0
ENSG00000184220	CMSS1	Q9BQ75	-0.318074	1.28e-58	-1	-0.281986	3.4e-42	-1	0.0360884	-0.157532	3.88e-43	0	-0.121443	2.59e-26	0	0	0
ENSG00000065491	TBC1D22B	Q9NU19	0.0194355	7.5e-06	0	0.220079	0.0229209	0	0.200644	0.391517	1.54e-28	1	0.592161	2.82e-26	1	0	0
ENSG00000100220	RTCB	Q9Y3I0	-0.16663	3.5e-10	0	-0.0210236	0.0556323	0	0.145606	-0.0349511	3.93e-78	0	0.110655	3.26e-26	0	0	0
ENSG00000105176	URI1	O94763	-0.125718	6.42e-26	0	-0.227935	4.56e-28	0	-0.102218	0.204958	1.07e-34	0	0.10274	3.48e-26	0	0	0
ENSG00000172428	COPS9	Q8WXC6	0.245512	9.22e-08	0	-0.138838	0.000385281	0	-0.384349	-0.0280014	1.24e-05	0	-0.412351	3.59e-26	-1	0	0
ENSG00000090372	STRN4	Q9NRL3	0.0559344	0.001326	0	-0.0435868	0.0162027	0	-0.0995212	0.214704	6.08e-23	0	0.115182	3.7e-26	0	0	0
ENSG00000126858	RHOT1	Q8IXI2	-0.00618162	0.00885393	0	-0.0683275	0.0103779	0	-0.0621459	-0.0852131	2.24e-09	0	-0.147359	3.92e-26	0	0	0
ENSG00000166133	RPUSD2	Q8IZ73	-0.479927	5.7e-63	-1	-0.34715	6.95e-23	-1	0.132777	0.0232736	0.000740318	0	0.156051	3.95e-26	0	0	0
ENSG00000125484	GTF3C4	Q9UKN8	-0.214788	2.42e-41	0	-0.283918	1.02e-27	-1	-0.0691302	-0.219378	2.52e-37	0	-0.288508	4.03e-26	-1	0	0
ENSG00000117298	ECE1	P42892	-0.567014	2.34e-188	-1	-0.231642	2.16e-62	0	0.335372	-0.219902	9.73e-09	0	0.11547	4.11e-26	0	0	0
ENSG00000135932	CAB39	Q9Y376	0.210973	5.6e-19	0	-0.0778106	0.000169709	0	-0.288784	0.0571779	2.96e-06	0	-0.231606	4.46e-26	0	0	0
ENSG00000136819	C9orf78	Q9NZ63	-0.341914	1.24e-45	-1	-0.114507	2.73e-08	0	0.227408	0.0462502	0.0936803	0	0.273658	4.83e-26	1	0	0
ENSG00000140830	TXNL4B	Q9NX01	-0.160528	1.48e-12	0	-0.189653	0.00474393	0	-0.0291242	-0.452752	2.43e-44	-1	-0.481876	4.84e-26	-1	0	0
ENSG00000024422	EHD2	Q9NZN4	0.291333	7.87e-13	1	-0.0203974	1.45e-05	0	-0.311731	0.0760272	0.0997832	0	-0.235704	5.01e-26	0	0	0
ENSG00000104967	NOVA2	Q9UNW9	0.268429	0.125254	0	0.106524	3.77e-09	0	-0.161905	-0.263728	7.49e-06	-1	-0.425633	5.99e-26	-1	0	0
ENSG00000151553	FAM160B1	Q5W0V3	-0.0919483	0.122711	0	0.447701	2.67e-09	1	0.53965	0.0253257	0.00219748	0	0.564975	6.35e-26	1	0	0
ENSG00000100650	SRSF5	Q13243	0.0346401	0.0609503	0	0.280981	6.82e-27	1	0.246341	-0.0560948	0.0790267	0	0.190246	7.58e-26	0	0	0
ENSG00000157654	PALM2AKAP2	Q9Y2D5	0.302927	6.08e-135	1	0.175657	6.04e-43	0	-0.12727	0.192393	1.41e-115	0	0.0651233	7.94e-26	0	0	0
ENSG00000085365	SCAMP1	O15126	0.0321851	0.0165023	0	0.192426	0.112133	0	0.16024	0.0628967	3.19e-13	0	0.223137	8.13e-26	0	0	0
ENSG00000179119	SPTY2D1	Q68D10	-0.27943	5.69e-58	-1	-0.56613	1.86e-41	-1	-0.286699	0.345351	6.2e-25	1	0.0586518	8.49e-26	0	0	0
ENSG00000173486	FKBP2	P26885	0.126135	0.0585016	0	0.196621	0.00221265	0	0.0704865	0.299232	9.09e-34	1	0.369719	8.65e-26	1	0	0
ENSG00000132581	SDF2	Q99470	0.217068	1.14e-23	0	-0.0707399	0.000256383	0	-0.287808	0.590722	1.53e-92	1	0.302914	1.04e-25	1	0	0
ENSG00000138303	ASCC1	Q8N9N2	0.0774404	0.000102974	0	0.235137	3.63e-48	0	0.157697	0.0368734	3.12e-08	0	0.19457	1.07e-25	0	0	0
ENSG00000086827	ZW10	O43264	-0.265648	7.8e-104	-1	-0.286722	2.55e-140	-1	-0.0210745	-0.15637	1.08e-25	0	-0.177445	1.08e-25	0	0	0
ENSG00000105127	AKAP8	O43823	0.00030812	0.0190096	0	-0.0340811	3.89e-07	0	-0.0343892	0.0672945	1.7e-61	0	0.0329053	1.09e-25	0	0	0
ENSG00000173218	VANGL1	Q8TAA9	-0.0773214	1.56e-16	0	-0.0780413	9.21e-08	0	-0.000719865	0.29066	1.05e-06	1	0.289941	1.18e-25	1	0	0
ENSG00000100083	GGA1	Q9UJY5	0.0882141	5.25e-05	0	-0.0639405	0.0199515	0	-0.152155	-0.082522	3.61e-21	0	-0.234677	1.23e-25	0	0	0
ENSG00000141219	C17orf80	Q9BSJ5	0.0555502	3.66e-13	0	0.0199079	0.00631798	0	-0.0356423	0.290776	3.26e-53	1	0.255134	1.27e-25	1	0	0
ENSG00000111275	ALDH2	P05091	0.381779	4e-70	1	0.160427	4.59e-24	0	-0.221352	0.244476	3.07e-56	0	0.0231242	1.3e-25	0	0	0
ENSG00000114030	KPNA1	P52294	-0.186384	9.02e-17	0	0.00577555	0.0133302	0	0.192159	0.162067	0.0036001	0	0.354226	1.31e-25	1	0	0
ENSG00000198380	GFPT1	Q06210	0.177981	1.47e-23	0	0.148851	4.54e-23	0	-0.0291294	0.135751	8.84e-30	0	0.106622	1.34e-25	0	0	0
ENSG00000167202	TBC1D2B	Q9UPU7	0.167739	2.1e-26	0	-0.0578406	0.0226463	0	-0.225579	-0.0175256	7.59e-08	0	-0.243105	1.39e-25	0	0	0
ENSG00000115421	PAPOLG	Q9BWT3	-0.53023	3.24e-48	-1	-0.243796	2.66e-33	0	0.286434	0.262903	2.15e-32	1	0.549337	1.51e-25	1	0	0
ENSG00000135919	SERPINE2	P07093	1.10168	4.36e-56	1	1.21595	7.83e-98	1	0.114269	0.185522	1.01e-06	0	0.299791	1.57e-25	1	0	0
ENSG00000126088	UROD	P06132	0.508057	9.96e-45	1	0.00991405	3.85e-45	0	-0.498143	0.327087	1.04e-52	1	-0.171056	1.62e-25	0	0	0
ENSG00000100889	PCK2	Q16822	0.0185253	0.0337815	0	0.243496	1.6e-46	0	0.224971	-0.0970007	0.000284945	0	0.12797	1.71e-25	0	0	0
ENSG00000130725	UBE2M	P61081	0.191222	4.28e-11	0	0.0129981	0.019696	0	-0.178224	-0.0974081	0.0745676	0	-0.275632	1.79e-25	-1	0	0
ENSG00000094880	CDC23	Q9UJX2	-0.0667111	6.36e-05	0	0.150367	0.0532625	0	0.217078	-0.320438	9.12e-42	-1	-0.10336	1.79e-25	0	0	0
ENSG00000125912	NCLN	Q969V3	0.233803	0.00871007	0	-0.0727286	1.68e-13	0	-0.306531	-0.0198579	8.47e-60	0	-0.326389	1.83e-25	-1	0	0
ENSG00000109971	HSPA8	P11142	-0.0263755	0.00127685	0	0.661978	0.00310833	1	0.688354	-0.359986	3.82e-30	-1	0.328367	2e-25	1	0	0
ENSG00000110660	SLC35F2	Q8IXU6	-0.224726	3.43e-12	0	-0.2643	1.22e-18	-1	-0.0395742	-0.323913	5.2e-25	-1	-0.363488	2.03e-25	-1	0	0
ENSG00000204435	CSNK2B	P67870	0.00422379	2.34e-32	0	-0.0743621	3.97e-05	0	-0.0785859	0.0967736	3.13e-07	0	0.0181877	2.15e-25	0	0	0
ENSG00000127526	SLC35E1	Q96K37	0.045625	0.000369034	0	0.325377	1.19e-05	1	0.279752	0.178852	2.76e-16	0	0.458603	2.18e-25	1	0	0
ENSG00000063660	GPC1	P35052	1.14432	1.56e-259	1	0.707675	7.02e-210	1	-0.436648	0.52985	5.78e-65	1	0.0932019	2.2e-25	0	0	0
ENSG00000183214	MICA	Q29983	0.021724	0.0838818	0	-0.0117447	0.00190974	0	-0.0334688	0.444869	4.15e-06	1	0.4114	2.54e-25	1	0	0
ENSG00000184216	IRAK1	P51617	-0.0759156	0.000541537	0	0.0425801	0.126245	0	0.118496	0.212429	8.36e-08	0	0.330925	2.55e-25	1	0	0
ENSG00000141756	FKBP10	Q96AY3	0.147962	1.89e-32	0	0.0918936	7.02e-18	0	-0.0560681	0.275806	9.31e-49	1	0.219738	2.58e-25	0	0	0
ENSG00000175931	UBE2O	Q9C0C9	-0.0300372	4.67e-21	0	-0.183634	6.84e-34	0	-0.153597	-0.00891144	2.14e-16	0	-0.162508	2.87e-25	0	0	0
ENSG00000165775	FUNDC2	Q9BWH2	0.147381	0.122618	0	0.00760776	2.02e-14	0	-0.139773	-0.14771	1.85e-07	0	-0.287483	2.89e-25	-1	0	0
ENSG00000132256	TRIM5	Q9C035	0.30967	1.05e-43	1	0.113827	4.62e-28	0	-0.195842	0.17858	1.1e-49	0	-0.0172623	2.95e-25	0	0	0
ENSG00000165271	NOL6	Q9H6R4	-0.0046423	3.25e-20	0	0.0357952	2.61e-19	0	0.0404375	-0.0430813	1.05e-15	0	-0.00264381	3.02e-25	0	0	0
ENSG00000159164	SV2A	Q7L0J3	-0.367239	3.65e-62	-1	0.0210694	1.28e-12	0	0.388308	-0.213646	0.0392572	0	0.174663	3.16e-25	0	0	0
ENSG00000169258	GPRIN1	Q7Z2K8	-0.151146	4.71e-14	0	-0.239801	1.15e-10	0	-0.0886548	0.291642	1.27e-27	1	0.202988	3.26e-25	0	0	0
ENSG00000102743	SLC25A15	Q9Y619	0.387275	3.39e-21	1	0.251735	2.43e-39	1	-0.13554	0.258893	1.43e-07	1	0.123352	3.32e-25	0	0	0
ENSG00000204138	PHACTR4	Q8IZ21	-0.0596599	0.0050604	0	-0.192902	2.22e-05	0	-0.133242	0.265776	1.3e-52	1	0.132534	3.5e-25	0	0	0
ENSG00000107897	ACBD5	Q5T8D3	0.0737705	0.0715101	0	-0.162642	0.0849723	0	-0.236413	0.312405	5.54e-32	1	0.0759923	3.61e-25	0	0	0
ENSG00000105810	CDK6	Q00534	-1.04717	0	-1	-0.803223	1.17e-273	-1	0.243947	-0.0911981	0.00479419	0	0.152749	3.89e-25	0	0	0
ENSG00000109452	INPP4B	O15327	0.251729	0.00951927	1	-0.411897	1.8e-36	-1	-0.663626	0.0408202	0.0923523	0	-0.622805	4.03e-25	-1	0	0
ENSG00000162368	CMPK1	P30085	0.0754612	0.000103821	0	0.107365	1.1e-06	0	0.0319033	0.0840994	1.03e-22	0	0.116003	4.11e-25	0	0	0
ENSG00000221968	FADS3	Q9Y5Q0	0.11683	9.38e-20	0	0.0532819	1.45e-18	0	-0.0635484	0.264729	3.32e-08	1	0.201181	4.31e-25	0	0	0
ENSG00000114491	UMPS	P11172	0.0897087	3.04e-08	0	-0.0887475	3.21e-10	0	-0.178456	-0.0520593	1.61e-18	0	-0.230515	4.57e-25	0	0	0
ENSG00000096433	ITPR3	Q14573	0.0659131	0.00486418	0	0.152216	8.62e-06	0	0.0863034	0.132635	0.000128471	0	0.218938	4.77e-25	0	0	0
ENSG00000166263	STXBP4	Q6ZWJ1	-0.0172949	3.37e-29	0	-0.323529	2.47e-36	-1	-0.306234	-0.141102	4.39e-22	0	-0.447336	5.08e-25	-1	0	0
ENSG00000155100	OTUD6B	Q8N6M0	-0.042623	0.0490928	0	0.0760824	7.23e-07	0	0.118705	0.00839156	1e-11	0	0.127097	5.19e-25	0	0	0
ENSG00000198563	DDX39B	Q13838	-0.167814	1.08e-13	0	0.431196	6.97e-05	1	0.59901	-0.201584	0.105725	0	0.397426	5.21e-25	1	0	0
ENSG00000140553	UNC45A	Q9H3U1	0.0387526	0.0681852	0	0.0603735	9.42e-15	0	0.021621	0.10715	0.000441611	0	0.128771	5.35e-25	0	0	0
ENSG00000134809	TIMM10	P62072	0.0565553	4.63e-11	0	-0.184711	1.99e-05	0	-0.241266	0.258424	1.27e-19	1	0.0171577	5.47e-25	0	0	0
ENSG00000126602	TRAP1	Q12931	-0.028922	1.83e-15	0	-0.0771527	1.33e-06	0	-0.0482307	-0.152177	1.63e-42	0	-0.200408	5.87e-25	0	0	0
ENSG00000007080	CCDC124	Q96CT7	0.136572	0.0972141	0	-0.0371042	1.43e-07	0	-0.173677	-0.0753796	1.5e-06	0	-0.249056	6.11e-25	0	0	0
ENSG00000081760	AACS	Q86V21	0.0743447	0.103653	0	0.0846132	5.57e-06	0	0.0102685	0.109932	6.35e-08	0	0.1202	6.52e-25	0	0	0
ENSG00000070761	CFAP20	Q9Y6A4	-0.229932	5.16e-11	0	-0.329237	1.92e-22	-1	-0.0993054	-0.205343	1.04e-13	0	-0.304649	6.57e-25	-1	0	0
ENSG00000132274	TRIM22	Q8IYM9	1.41751	8.69e-179	1	0.580905	1.4e-136	1	-0.836606	1.02942	6.26e-151	1	0.192811	7.23e-25	0	0	0
ENSG00000183624	HMCES	Q96FZ2	-0.286991	5.07e-82	-1	-0.13458	2.35e-23	0	0.152411	-0.0681045	9.11e-06	0	0.084306	7.45e-25	0	0	0
ENSG00000133731	IMPA1	P29218	-0.00319388	0.0239592	0	-0.00594868	1.91e-05	0	-0.0027548	-0.198831	2.84e-23	0	-0.201586	8.16e-25	0	0	0
ENSG00000117859	OSBPL9	Q96SU4	0.122646	3.24e-12	0	0.00163476	0.000110615	0	-0.121011	-0.138288	1.7e-12	0	-0.259299	8.64e-25	-1	0	0
ENSG00000175390	EIF3F	O00303	-0.18431	1.13e-76	0	0.042327	8.9e-05	0	0.226637	-0.231315	2.54e-26	0	-0.0046779	8.95e-25	0	0	0
ENSG00000178105	DDX10	Q13206	-0.0294204	0.0699956	0	0.0229037	4.75e-09	0	0.0523241	-0.090702	4.48e-08	0	-0.0383779	9.18e-25	0	0	0
ENSG00000196776	CD47	Q08722	0.07099	0.000144443	0	-0.0541682	0.000387749	0	-0.125158	0.332689	6.79e-43	1	0.20753	9.41e-25	0	0	0
ENSG00000104889	RNASEH2A	O75792	-0.600557	1.66e-206	-1	-0.59783	4.51e-190	-1	0.00272693	-0.175285	2.28e-41	0	-0.172558	9.65e-25	0	0	0
ENSG00000108262	GIT1	Q9Y2X7	0.271207	2.55e-07	1	0.249087	3.36e-52	0	-0.0221198	0.0498369	0.0849616	0	0.0277171	9.76e-25	0	0	0
ENSG00000162614	NEXN	Q0ZGT2	0.298399	0.000145489	1	-0.19382	3.61e-05	0	-0.492219	0.629678	1.29e-65	1	0.137459	1e-24	0	0	0
ENSG00000164167	LSM6	P62312	-0.04077	5.77e-07	0	-0.0285632	5.5e-06	0	0.0122067	-0.224296	1.16e-23	0	-0.212089	1.09e-24	0	0	0
ENSG00000163840	DTX3L	Q8TDB6	-0.157401	5.81e-21	0	-0.155804	2.62e-18	0	0.00159656	0.0712713	1.22e-22	0	0.0728678	1.11e-24	0	0	0
ENSG00000130522	JUND	P17535	-0.0336454	0.00048828	0	0.143485	0.0846348	0	0.177131	0.172337	9.77e-07	0	0.349467	1.11e-24	1	0	0
ENSG00000152492	CCDC50	Q8IVM0	0.0289299	4.03e-07	0	0.0719761	0.00297266	0	0.0430461	0.295913	3.5e-39	1	0.33896	1.26e-24	1	0	0
ENSG00000083720	OXCT1	P55809	0.126045	0.0209059	0	-0.131501	1.9e-26	0	-0.257546	0.298163	6.99e-134	1	0.0406169	1.36e-24	0	0	0
ENSG00000159685	CHCHD6	Q9BRQ6	0.297776	6.27e-14	1	0.0849601	0.117459	0	-0.212816	-0.15903	3.02e-06	0	-0.371845	1.39e-24	-1	0	0
ENSG00000151729	SLC25A4	P12235	0.0366635	0.0866566	0	-0.0617159	0.000746885	0	-0.0983794	0.369371	2.06e-10	1	0.270992	1.46e-24	1	0	0
ENSG00000182473	EXOC7	Q9UPT5	0.32079	2.59e-44	1	0.126229	3.04e-48	0	-0.194561	0.191744	2.24e-23	0	-0.00281704	1.47e-24	0	0	0
ENSG00000180957	PITPNB	P48739	0.0256369	0.0253624	0	0.161653	1.32e-19	0	0.136016	-0.0577646	0.0858861	0	0.0782513	1.49e-24	0	0	0
ENSG00000153207	AHCTF1	Q8WYP5	-0.262009	7.4e-225	-1	-0.378629	2.58e-246	-1	-0.11662	0.153357	1.04e-37	0	0.0367371	1.51e-24	0	0	0
ENSG00000086475	SEPHS1	P49903	-0.121117	0.0323224	0	-0.181013	2.39e-36	0	-0.0598963	-0.125662	0.0561921	0	-0.185558	1.56e-24	0	0	0
ENSG00000147065	MSN	P26038	0.218877	4.42e-88	0	0.483334	9.01e-59	1	0.264457	-0.327523	5.79e-11	-1	-0.0630654	1.96e-24	0	0	0
ENSG00000106605	BLVRA	P53004	0.162072	9.53e-31	0	0.156887	2.11e-57	0	-0.00518561	0.0828809	0.0756059	0	0.0776953	2.04e-24	0	0	0
ENSG00000166788	SAAL1	Q96ER3	-0.164496	4.32e-27	0	-0.173138	3.97e-41	0	-0.00864278	-0.217421	5.06e-06	0	-0.226063	2.27e-24	0	0	0
ENSG00000075292	ZNF638	Q14966	-0.00166589	3.73e-11	0	-0.163085	1.61e-78	0	-0.161419	0.171641	2.05e-124	0	0.010222	2.34e-24	0	0	0
ENSG00000138698	RAP1GDS1	P52306	0.169727	0.0831089	0	0.0269475	1.22e-08	0	-0.14278	-0.0167016	8.05e-12	0	-0.159482	2.4e-24	0	0	0
ENSG00000131165	CHMP1A	Q9HD42	0.0147873	0.00370134	0	-0.01856	2.54e-11	0	-0.0333473	0.161259	2.24e-31	0	0.127912	2.62e-24	0	0	0
ENSG00000116874	WARS2	Q9UGM6	0.157995	4.6e-18	0	0.141989	6.25e-09	0	-0.0160061	-0.263167	1.1e-12	-1	-0.279173	2.87e-24	-1	0	0
ENSG00000133216	EPHB2	P29323	0.01081	3.57e-12	0	0.155112	6.71e-18	0	0.144302	-0.313272	4.6e-33	-1	-0.168969	3.07e-24	0	0	0
ENSG00000108588	CCDC47	Q96A33	-0.036407	4.68e-10	0	-0.00913206	0.0958018	0	0.0272749	0.138992	3e-19	0	0.166267	3.77e-24	0	0	0
ENSG00000100417	PMM1	Q92871	-0.199616	1.29e-24	0	-0.230789	3.55e-11	0	-0.0311731	-0.25771	2.33e-22	-1	-0.288884	3.87e-24	-1	0	0
ENSG00000162623	TYW3	Q6IPR3	0.10485	0.00252938	0	-0.000388488	7e-07	0	-0.105238	0.165252	1.02e-08	0	0.0600142	3.89e-24	0	0	0
ENSG00000106245	BUD31	P41223	-0.457395	4.25e-45	-1	-0.0595543	1.33e-28	0	0.39784	-0.41254	6.93e-45	-1	-0.0146997	3.96e-24	0	0	0
ENSG00000116171	SCP2	P22307	0.179028	9.15e-27	0	0.205088	2.47e-07	0	0.0260594	-0.0315819	8.71e-45	0	-0.00552253	4e-24	0	0	0
ENSG00000114416	FXR1	P51114	-7.28e-05	9.5e-69	0	-0.19371	1.28e-54	0	-0.193637	0.0670245	1.2e-22	0	-0.126612	4.11e-24	0	0	0
ENSG00000080824	HSP90AA1	P07900	-0.204125	0.00363421	0	0.215331	9.56e-15	0	0.419456	-0.216975	2.52e-102	0	0.202481	4.59e-24	0	0	0
ENSG00000131269	ABCB7	O75027	0.087306	3.96e-09	0	-0.00155351	0.000238399	0	-0.0888595	-0.111252	1.31e-12	0	-0.200112	4.61e-24	0	0	0
ENSG00000125733	TRIP10	Q15642	0.157703	0.00284667	0	-0.152932	1.23e-52	0	-0.310635	0.0607688	0.000145914	0	-0.249866	4.66e-24	0	0	0
ENSG00000130741	EIF2S3	P41091	-0.0856427	4.43e-19	0	0.0880917	2.74e-11	0	0.173734	-0.258612	2.67e-102	-1	-0.0848775	4.74e-24	0	0	0
ENSG00000116133	DHCR24	Q15392	0.229082	1.87e-29	0	0.343237	7.86e-24	1	0.114155	-0.340741	2.61e-27	-1	-0.226585	4.81e-24	0	0	0
ENSG00000120549	KIAA1217	Q5T5P2	0.153126	7.07e-18	0	0.196571	7.15e-32	0	0.0434457	0.236293	1.31e-05	0	0.279739	4.86e-24	1	0	0
ENSG00000174791	RIN1	Q13671	0.721896	3.69e-93	1	0.737805	4.23e-122	1	0.0159091	0.226717	1.35e-16	0	0.242626	4.87e-24	0	0	0
ENSG00000113504	SLC12A7	Q9Y666	-0.224223	1.52e-11	0	-0.325434	1.13e-80	-1	-0.101211	0.340971	3.32e-93	1	0.23976	4.89e-24	0	0	0
ENSG00000178035	IMPDH2	P12268	0.0119409	1.09e-30	0	-0.193633	0.0452087	0	-0.205574	-0.0673539	0.00791259	0	-0.272928	5e-24	-1	0	0
ENSG00000160049	DFFA	O00273	0.105423	1e-06	0	-0.428654	1.85e-10	-1	-0.534077	0.453926	1.28e-30	1	-0.0801506	5.24e-24	0	0	0
ENSG00000138768	USO1	O60763	0.280745	6.4e-100	1	0.256306	3.58e-88	1	-0.0244396	0.066533	6.66e-30	0	0.0420934	5.55e-24	0	0	0
ENSG00000110651	CD81	P60033	-0.0737933	0.000124241	0	-0.161232	1.67e-10	0	-0.0874392	-0.2732	4.14e-26	-1	-0.360639	5.76e-24	-1	0	0
ENSG00000176396	EID2	Q8N6I1	-0.708266	2.34e-15	-1	-0.193955	4.21e-39	0	0.51431	0.268992	9.89e-31	1	0.783303	5.88e-24	1	0	0
ENSG00000153904	DDAH1	O94760	0.0696599	5.42e-17	0	-0.0137606	2.29e-06	0	-0.0834205	0.205888	1.9e-49	0	0.122467	6.63e-24	0	0	0
ENSG00000023697	DERA	Q9Y315	0.0201797	1.29e-05	0	-0.0864037	5.13e-13	0	-0.106583	-0.0494109	1.61e-11	0	-0.155994	6.98e-24	0	0	0
ENSG00000146109	ABT1	Q9ULW3	0.0635705	1.7e-08	0	-0.30229	3.08e-08	-1	-0.36586	0.0662333	0.0962539	0	-0.299627	7e-24	-1	0	0
ENSG00000198910	L1CAM	P32004	0.648467	0	1	0.546505	0	1	-0.101963	0.271404	2.72e-87	1	0.169441	7.08e-24	0	0	0
ENSG00000124209	RAB22A	Q9UL26	0.334519	8.59e-05	1	0.147996	0.00126412	0	-0.186523	-0.106192	1.36e-15	0	-0.292714	7.96e-24	-1	0	0
ENSG00000139746	RBM26	Q5T8P6	0.0810446	0.0133681	0	0.000815844	0.0907508	0	-0.0802288	0.321108	3.64e-38	1	0.240879	8.03e-24	0	0	0
ENSG00000099331	MYO9B	Q13459	-0.0163233	0.0206497	0	-0.171949	1.47e-09	0	-0.155626	-0.0160967	8.81e-14	0	-0.171723	8.22e-24	0	0	0
ENSG00000158864	NDUFS2	O75306	0.234138	1.75e-08	0	0.0708398	1.11e-09	0	-0.163298	-0.0543704	2.98e-30	0	-0.217669	9.02e-24	0	0	0
ENSG00000153914	SREK1	Q8WXA9	0.0297005	2.86e-14	0	-0.379994	3.84e-39	-1	-0.409694	0.0200646	1.75e-09	0	-0.38963	9.52e-24	-1	0	0
ENSG00000127914	AKAP9	Q99996	0.0485493	0.000193368	0	0.00239774	6.68e-05	0	-0.0461515	0.232945	5.37e-27	0	0.186793	9.53e-24	0	0	0
ENSG00000128534	LSM8	O95777	-0.239624	4.04e-16	0	-0.24101	2.31e-14	0	-0.00138586	-0.270545	2.8e-25	-1	-0.271931	9.64e-24	-1	0	0
ENSG00000068489	PRR11	Q96HE9	-0.953431	7.39e-33	-1	-2.01489	4.34e-63	-1	-1.06146	-0.32366	8.93e-08	-1	-1.38512	1.07e-23	-1	0	0
ENSG00000138802	SEC24B	O95487	-0.072657	3.6e-15	0	-0.0582616	0.12353	0	0.0143954	0.0702769	1.81e-06	0	0.0846723	1.08e-23	0	0	0
ENSG00000196576	PLXNB2	O15031	0.331293	0	1	0.273758	2.21e-106	1	-0.0575343	0.0373908	1.58e-07	0	-0.0201435	1.09e-23	0	0	0
ENSG00000169570	DTWD2	Q8NBA8	-0.138981	6.73e-13	0	-0.12064	1.4e-23	0	0.0183417	0.143655	1.57e-36	0	0.161996	1.12e-23	0	0	0
ENSG00000154727	GABPA	Q06546	-0.0894396	1.18e-22	0	-0.3089	2.01e-49	-1	-0.219461	-0.113276	1.79e-06	0	-0.332737	1.16e-23	-1	0	0
ENSG00000130779	CLIP1	P30622	0.0225951	0.000134732	0	-0.122654	8.4e-30	0	-0.145249	0.386617	5.81e-168	1	0.241368	1.17e-23	0	0	0
ENSG00000111237	VPS29	Q9UBQ0	0.0444566	1.43e-05	0	-0.0804236	0.00318216	0	-0.12488	0.0236231	2.61e-17	0	-0.101257	1.19e-23	0	0	0
ENSG00000110395	CBL	P22681	-0.203866	1.04e-07	0	0.0200526	0.0221168	0	0.223918	0.0157792	0.000363446	0	0.239698	1.28e-23	0	0	0
ENSG00000126457	PRMT1	Q99873	0.300296	0.12454	0	-0.0345656	0.000499474	0	-0.334861	0.136373	1.01e-14	0	-0.198488	1.29e-23	0	0	0
ENSG00000163541	SUCLG1	P53597	-0.079876	1.15e-14	0	0.0852868	3.24e-16	0	0.165163	-0.24184	4.77e-31	0	-0.0766767	1.3e-23	0	0	0
ENSG00000125686	MED1	Q15648	-0.145699	9.76e-19	0	-0.309321	2.21e-29	-1	-0.163622	-0.0628648	5.26e-12	0	-0.226487	1.32e-23	0	0	0
ENSG00000108510	MED13	Q9UHV7	0.110823	0.0724319	0	-0.425214	6.58e-19	-1	-0.536037	0.0563734	0.093647	0	-0.479663	1.37e-23	-1	0	0
ENSG00000168653	NDUFS5	O43920	0.139442	5.53e-25	0	-0.044111	0.0229812	0	-0.183553	0.171856	0.000999002	0	-0.0116963	1.37e-23	0	0	0
ENSG00000180398	MCFD2	Q8NI22	-0.117994	0.0176181	0	0.105341	0.0150176	0	0.223334	0.0467927	1.71e-39	0	0.270127	1.42e-23	1	0	0
ENSG00000164978	NUDT2	P50583	0.111605	0.0637868	0	0.10272	3.23e-05	0	-0.00888461	-0.34145	2.88e-37	-1	-0.350335	1.47e-23	-1	0	0
ENSG00000077348	EXOSC5	Q9NQT4	-0.22326	8.13e-28	0	-0.21318	1.54e-35	0	0.0100798	-0.126753	9.61e-15	0	-0.116674	1.6e-23	0	0	0
ENSG00000171219	CDC42BPG	Q6DT37	1.57547	3.15e-84	1	0.796163	1.3e-57	1	-0.77931	1.07611	1.39e-43	1	0.296804	1.66e-23	1	0	0
ENSG00000123159	GIPC1	O14908	0.147385	0.00883422	0	0.00485976	6.72e-08	0	-0.142525	-0.0771764	7.25e-05	0	-0.219701	1.74e-23	0	0	0
ENSG00000173812	EIF1	P41567	0.162062	0.0309438	0	0.128823	0.00157676	0	-0.0332396	0.213432	4.72e-08	0	0.180192	1.99e-23	0	0	0
ENSG00000188846	RPL14	P50914	0.0937507	5.81e-05	0	-0.189012	5.37e-10	0	-0.282762	-0.0316009	1.75e-13	0	-0.314363	2.15e-23	-1	0	0
ENSG00000075336	TIMM21	Q9BVV7	0.163963	6.14e-10	0	-0.0597795	0.0742625	0	-0.223742	-0.133497	1.2e-11	0	-0.357239	2.2e-23	-1	0	0
ENSG00000136824	SMC2	O95347	-0.343751	0	-1	-0.50504	0	-1	-0.16129	-0.0237623	1.26e-14	0	-0.185052	2.27e-23	0	0	0
ENSG00000139546	TARBP2	Q15633	-0.126482	0.0125944	0	-0.103674	1.33e-05	0	0.0228083	-0.240578	2.64e-08	0	-0.21777	2.35e-23	0	0	0
ENSG00000137563	GGH	Q92820	-0.412634	1.32e-210	-1	-0.517525	2.81e-286	-1	-0.104891	-0.044749	0.00942539	0	-0.14964	2.41e-23	0	0	0
ENSG00000092098	RNF31	Q96EP0	-0.153825	0.000340773	0	0.137199	8.08e-05	0	0.291024	-0.00391653	2.19e-05	0	0.287108	2.46e-23	1	0	0
ENSG00000104805	NUCB1	Q02818	-0.289217	1.36e-100	-1	-0.391922	2.8e-88	-1	-0.102705	0.132784	5.07e-25	0	0.0300786	2.54e-23	0	0	0
ENSG00000129235	TXNDC17	Q9BRA2	0.160406	0.00833169	0	0.233777	7.22e-49	0	0.0733712	0.066856	0.0178093	0	0.140227	2.6e-23	0	0	0
ENSG00000121680	PEX16	Q9Y5Y5	0.0228142	1.19e-05	0	-0.0879562	0.0308927	0	-0.11077	0.240272	5.98e-17	0	0.129502	2.69e-23	0	0	0
ENSG00000103550	KNOP1	Q1ED39	-0.327652	3.33e-26	-1	-0.0819097	0.000630158	0	0.245742	0.0242977	0.000518441	0	0.27004	2.84e-23	1	0	0
ENSG00000142669	SH3BGRL3	Q9H299	0.248818	6.99e-67	0	0.219385	1.36e-46	0	-0.0294323	0.25604	1.52e-31	1	0.226608	2.86e-23	0	0	0
ENSG00000167323	STIM1	Q13586	0.0398798	3.77e-08	0	-0.112831	8.04e-08	0	-0.152711	0.261185	8.5e-34	1	0.108474	2.93e-23	0	0	0
ENSG00000119640	ACYP1	P07311	-0.200516	1.96e-20	0	-0.149728	2.25e-19	0	0.0507885	-0.202492	7.34e-13	0	-0.151703	3.05e-23	0	0	0
ENSG00000157216	SSBP3	Q9BWW4	-0.725737	1.88e-23	-1	-0.949573	1.22e-43	-1	-0.223836	-0.381075	2.21e-17	-1	-0.604911	3.19e-23	-1	0	0
ENSG00000164134	NAA15	Q9BXJ9	-0.0802233	1.08e-08	0	-0.0789258	3.78e-08	0	0.0012975	-0.0624953	1.42e-60	0	-0.0611978	3.24e-23	0	0	0
ENSG00000130479	MAP1S	Q66K74	0.108183	0.00310178	0	-0.0779825	0.0415973	0	-0.186166	-0.0278353	6.01e-17	0	-0.214001	3.38e-23	0	0	0
ENSG00000213341	CHUK	O15111	0.0439658	1.68e-13	0	-0.0781482	3.84e-07	0	-0.122114	-0.08657	1.48e-25	0	-0.208684	3.42e-23	0	0	0
ENSG00000180543	TSPYL5	Q86VY4	0.0541203	0.00539742	0	-0.122433	1.11e-29	0	-0.176553	0.0182999	9.12e-05	0	-0.158254	3.43e-23	0	0	0
ENSG00000126653	NSRP1	Q9H0G5	-0.0231228	9.52e-09	0	-0.209717	3.32e-27	0	-0.186595	0.411132	3.97e-46	1	0.224537	3.61e-23	0	0	0
ENSG00000133121	STARD13	Q9Y3M8	0.309066	1.07e-64	1	0.279758	1.2e-42	1	-0.0293075	0.294939	1.45e-48	1	0.265632	3.63e-23	1	0	0
ENSG00000113758	DBN1	Q16643	-0.106201	5.53e-12	0	-0.207932	1.81e-31	0	-0.101731	0.131079	7.73e-81	0	0.0293485	3.73e-23	0	0	0
ENSG00000156831	NSMCE2	Q96MF7	-0.269428	2.46e-111	-1	-0.0174655	5.91e-76	0	0.251962	0.029263	3.42e-09	0	0.281225	3.75e-23	1	0	0
ENSG00000189079	ARID2	Q68CP9	-0.256435	1.22e-71	-1	-0.603844	2.12e-91	-1	-0.347409	-0.059434	1.22e-07	0	-0.406843	4.01e-23	-1	0	0
ENSG00000042286	AIFM2	Q9BRQ8	0.302536	5.02e-23	1	0.110448	4.43e-40	0	-0.192088	0.192931	3.06e-28	0	0.000842846	4.09e-23	0	0	0
ENSG00000110172	CHORDC1	Q9UHD1	-0.0872549	8.97e-16	0	-0.12667	3.88e-05	0	-0.0394148	-0.0825701	1.4e-15	0	-0.121985	4.18e-23	0	0	0
ENSG00000160633	SAFB	Q15424	0.136749	1.99e-19	0	-0.153738	2.34e-40	0	-0.290487	-0.0799363	6.97e-10	0	-0.370423	4.25e-23	-1	0	0
ENSG00000241360	PDXP	Q96GD0	-0.0438053	7.73e-05	0	0.0270554	0.00116663	0	0.0708607	-0.46671	7.02e-43	-1	-0.395849	4.4e-23	-1	0	0
ENSG00000176148	TCP11L1	Q9NUJ3	0.442226	7.58e-166	1	0.276082	4.67e-38	1	-0.166144	0.242868	2.76e-134	0	0.0767243	4.96e-23	0	0	0
ENSG00000118482	PHF3	Q92576	-0.151493	2.73e-52	0	-0.369953	3.83e-32	-1	-0.21846	0.141489	3.52e-14	0	-0.0769713	4.97e-23	0	0	0
ENSG00000030066	NUP160	Q12769	-0.258922	7.31e-52	-1	-0.272761	7.27e-56	-1	-0.0138388	-0.14284	3.49e-23	0	-0.156679	5.18e-23	0	0	0
ENSG00000137409	MTCH1	Q9NZJ7	0.373339	2.7e-84	1	0.523476	1.33e-64	1	0.150137	-0.194502	4.74e-19	0	-0.0443651	5.33e-23	0	0	0
ENSG00000198301	SDAD1	Q9NVU7	-0.0273776	2.38e-10	0	-0.0294762	0.0358618	0	-0.00209855	-0.131894	0.00311894	0	-0.133993	5.54e-23	0	0	0
ENSG00000116157	GPX7	Q96SL4	0.010755	2.74e-07	0	-0.148012	0.00826427	0	-0.158767	0.487322	2.23e-28	1	0.328555	5.87e-23	1	0	0
ENSG00000114480	GBE1	Q04446	0.524814	6.87e-144	1	0.420688	9.9e-58	1	-0.104125	0.351762	2.05e-69	1	0.247637	5.99e-23	0	0	0
ENSG00000276293	PIP4K2B	P78356	0.274462	0.00290304	1	0.0531467	1.22e-09	0	-0.221315	0.466459	7.34e-12	1	0.245144	6.26e-23	0	0	0
ENSG00000213465	ARL2	P36404	0.0134516	7.11e-05	0	-0.390359	5.67e-10	-1	-0.403811	-0.150225	0.0673269	0	-0.554036	6.7e-23	-1	0	0
ENSG00000105404	RABAC1	Q9UI14	-0.109601	1.52e-07	0	-0.0246004	0.055392	0	0.0850006	0.159914	4.49e-15	0	0.244915	6.85e-23	0	0	0
ENSG00000120738	EGR1	P18146	0.965909	2.88e-45	1	0.0345589	0.114311	0	-0.93135	0.333401	1.53e-07	1	-0.597949	6.88e-23	-1	0	0
ENSG00000106636	YKT6	O15498	0.126239	2.37e-17	0	0.0707701	6.03e-11	0	-0.0554685	-0.153345	1.22e-09	0	-0.208813	7.43e-23	0	0	0
ENSG00000149930	TAOK2	Q9UL54	-0.165561	1.06e-12	0	-0.199046	2.76e-12	0	-0.0334854	-0.18741	6.45e-21	0	-0.220896	8.07e-23	0	0	0
ENSG00000117691	NENF	Q9UMX5	0.202174	5.48e-22	0	0.0773425	0.0408661	0	-0.124831	0.287006	2.38e-80	1	0.162175	8.46e-23	0	0	0
ENSG00000124570	SERPINB6	P35237	0.13148	1.9e-19	0	0.0468206	0.0143798	0	-0.0846591	-0.0913645	0.0352528	0	-0.176024	8.53e-23	0	0	0
ENSG00000070831	CDC42	P60953	0.00381249	0.000295816	0	0.107813	2.11e-19	0	0.104001	-0.131062	0.0104123	0	-0.0270616	8.66e-23	0	0	0
ENSG00000136319	TTC5	Q8N0Z6	-0.0272284	1.7e-05	0	-0.108629	0.00146605	0	-0.0814008	0.207765	3.26e-21	0	0.126364	8.83e-23	0	0	0
ENSG00000141499	WRAP53	Q9BUR4	-0.628636	1.65e-23	-1	-0.917514	2.29e-33	-1	-0.288878	-0.0788884	0.00331518	0	-0.367767	9.43e-23	-1	0	0
ENSG00000198218	QRICH1	Q2TAL8	-0.391046	1.31e-164	-1	-0.343652	4.12e-172	-1	0.0473941	-0.12775	4.01e-21	0	-0.0803555	9.94e-23	0	0	0
ENSG00000143179	UCK2	Q9BZX2	-0.546624	2.69e-99	-1	-0.324769	5.15e-90	-1	0.221855	0.0760915	0.00411396	0	0.297946	1.09e-22	1	0	0
ENSG00000131171	SH3BGRL	O75368	0.312705	0.00011676	1	0.0383036	2.88e-07	0	-0.274402	0.372861	1.23e-19	1	0.0984598	1.13e-22	0	0	0
ENSG00000150995	ITPR1	Q14643	-0.563908	0.000749918	-1	-0.6472	0.0096048	-1	-0.083292	-0.0303419	4.37e-12	0	-0.113634	1.15e-22	0	0	0
ENSG00000161800	RACGAP1	Q9H0H5	-1.33349	3.29e-283	-1	-1.33284	3.17e-251	-1	0.000650603	-0.112131	4.76e-23	0	-0.11148	1.15e-22	0	0	0
ENSG00000143190	POU2F1	P14859	-0.245746	4.35e-15	0	-0.329913	5.05e-27	-1	-0.0841667	-0.0751832	1.73e-06	0	-0.15935	1.19e-22	0	0	0
ENSG00000124214	STAU1	O95793	-0.150573	9.77e-67	0	-0.194359	2.79e-86	0	-0.0437861	0.220103	7.6e-67	0	0.176317	1.24e-22	0	0	0
ENSG00000020922	MRE11	P49959	-0.207372	1.43e-77	0	-0.249069	2.73e-112	0	-0.041697	-0.0833106	1.95e-36	0	-0.125008	1.25e-22	0	0	0
ENSG00000119711	ALDH6A1	Q02252	0.123017	3.26e-17	0	0.0731213	0.000503644	0	-0.049896	-0.165173	2.97e-05	0	-0.215069	1.33e-22	0	0	0
ENSG00000122359	ANXA11	P50995	0.0370145	0.000860937	0	0.011855	5.9e-06	0	-0.0251595	0.0613168	0.000478946	0	0.0361573	1.34e-22	0	0	0
ENSG00000100029	PES1	O00541	-0.276325	7.85e-25	-1	-0.237031	1.1e-14	0	0.0392939	0.0452917	7.69e-17	0	0.0845855	1.5e-22	0	0	0
ENSG00000196139	AKR1C3	P42330	0.637636	1.48e-10	1	-0.311946	0.0174276	-1	-0.949582	1.2394	9.22e-48	1	0.28982	1.51e-22	1	0	0
ENSG00000157349	DDX19B	Q9UMR2	0.0782203	3.9e-10	0	-0.185027	0.0393036	0	-0.263247	-0.147396	0.0339183	0	-0.410643	1.52e-22	-1	0	0
ENSG00000100403	ZC3H7B	Q9UGR2	-0.0513234	0.0128519	0	0.0622339	0.0770713	0	0.113557	-0.155443	1.56e-16	0	-0.0418852	1.79e-22	0	0	0
ENSG00000116096	SPR	P35270	0.00732183	0.000774612	0	-0.0181471	2.68e-11	0	-0.025469	-0.243918	4.46e-73	0	-0.269387	1.85e-22	-1	0	0
ENSG00000091039	OSBPL8	Q9BZF1	0.0925892	5.09e-21	0	0.148556	0.0879795	0	0.0559665	-0.0256015	0.0617284	0	0.030365	1.88e-22	0	0	0
ENSG00000122218	COPA	P53621	0.153223	3.75e-50	0	0.191998	1.52e-115	0	0.0387752	-0.000150339	0.000123575	0	0.0386249	1.95e-22	0	0	0
ENSG00000184304	PRKD1	Q15139	0.122761	2.06e-18	0	-0.128518	0.102133	0	-0.251279	-0.0533099	0.000194072	0	-0.304589	1.96e-22	-1	0	0
ENSG00000162664	ZNF326	Q5BKZ1	-0.102515	2.21e-10	0	-0.0623748	0.000114102	0	0.0401399	0.0895556	1.39e-18	0	0.129696	1.96e-22	0	0	0
ENSG00000166340	TPP1	O14773	0.334487	8.04e-39	1	0.578809	7.11e-77	1	0.244323	-0.0778023	5.94e-11	0	0.16652	2.05e-22	0	0	0
ENSG00000123908	AGO2	Q9UKV8	-0.0752198	4.17e-05	0	0.00132673	0.0395259	0	0.0765465	-0.243094	2.59e-10	0	-0.166547	2.14e-22	0	0	0
ENSG00000115271	GCA	P28676	0.142058	0.106529	0	0.269188	0.000567183	1	0.12713	-0.198212	2.66e-11	0	-0.0710821	2.2e-22	0	0	0
ENSG00000126749	EMG1	Q92979	-0.0881189	1.24e-09	0	-0.0905135	0.000486986	0	-0.00239462	-0.222136	2.45e-25	0	-0.22453	2.42e-22	0	0	0
ENSG00000150093	ITGB1	P05556	-0.023756	4.1e-10	0	-0.278837	6.44e-15	-1	-0.255081	0.193888	1.1e-19	0	-0.0611933	2.51e-22	0	0	0
ENSG00000135111	TBX3	O15119	0.75219	4.56e-38	1	0.440873	1.02e-25	1	-0.311318	-0.15612	1.02e-07	0	-0.467437	2.72e-22	-1	0	0
ENSG00000183617	MRPL54	Q6P161	-0.0607513	4.01e-08	0	0.113917	0.0190096	0	0.174668	-0.247428	0.0012138	0	-0.0727598	2.78e-22	0	0	0
ENSG00000213281	NRAS	P01111	0.259122	1.13e-17	1	0.0523574	3.96e-38	0	-0.206765	0.115517	3.73e-15	0	-0.0912476	2.8e-22	0	0	0
ENSG00000118260	CREB1	P16220	0.0392347	0.00578485	0	-0.139133	1.93e-18	0	-0.178368	0.0669546	0.0253158	0	-0.111413	2.87e-22	0	0	0
ENSG00000118508	RAB32	Q13637	-0.0241214	8.83e-05	0	0.149041	2.75e-18	0	0.173163	0.0484829	0.00455093	0	0.221645	3.11e-22	0	0	0
ENSG00000111361	EIF2B1	Q14232	0.203576	0.108161	0	0.0523114	0.001399	0	-0.151264	-0.121444	3.92e-51	0	-0.272708	3.19e-22	-1	0	0
ENSG00000116030	SUMO1	P63165	-0.0847463	6.19e-17	0	0.0339709	4.74e-07	0	0.118717	-0.199514	1.91e-13	0	-0.0807966	3.3e-22	0	0	0
ENSG00000132612	VPS4A	Q9UN37	0.127084	8.57e-09	0	-0.0454155	0.0480534	0	-0.172499	0.110116	2.17e-06	0	-0.0623829	3.58e-22	0	0	0
ENSG00000013583	HEBP1	Q9NRV9	0.0497586	0.00198705	0	0.305543	1.46e-06	1	0.255785	-0.132596	2.59e-06	0	0.123189	3.85e-22	0	0	0
ENSG00000055950	MRPL43	Q8N983	0.0727283	3.13e-08	0	-0.092377	0.0346869	0	-0.165105	-0.0582984	0.064433	0	-0.223404	3.87e-22	0	0	0
ENSG00000134243	SORT1	Q99523	-0.395237	2.51e-88	-1	-0.450763	1.81e-71	-1	-0.0555267	-0.128897	1.86e-28	0	-0.184424	3.99e-22	0	0	0
ENSG00000248098	BCKDHA	P12694	0.0410388	1.52e-23	0	0.137131	0.0062304	0	0.0960927	0.0778358	0.001633	0	0.173928	4.16e-22	0	0	0
ENSG00000116750	UCHL5	Q9Y5K5	-0.065063	3.14e-08	0	-0.359489	6.7e-68	-1	-0.294426	0.0569729	0.000258757	0	-0.237453	4.26e-22	0	0	0
ENSG00000179409	GEMIN4	P57678	-0.13061	1.16e-19	0	-0.261516	1.47e-25	-1	-0.130906	-0.164896	4.7e-20	0	-0.295802	4.38e-22	-1	0	0
ENSG00000119705	SLIRP	Q9GZT3	-0.130946	1.64e-13	0	0.0938954	0.00115878	0	0.224842	0.00275381	0.0591365	0	0.227596	4.66e-22	0	0	0
ENSG00000109111	SUPT6H	Q7KZ85	-0.275566	7.13e-112	-1	-0.116025	6.13e-70	0	0.159542	-0.0210742	4e-09	0	0.138467	4.76e-22	0	0	0
ENSG00000107566	ERLIN1	O75477	-0.205662	1.63e-12	0	-0.252	4.95e-37	-1	-0.0463387	-0.140869	9.53e-06	0	-0.187207	4.84e-22	0	0	0
ENSG00000172020	GAP43	P17677	-0.0593708	2.61e-10	0	-0.264363	0.000786015	-1	-0.204992	-0.336371	3.57e-23	-1	-0.541363	4.92e-22	-1	0	0
ENSG00000137776	SLTM	Q9NWH9	0.119544	1.28e-05	0	-0.0759258	0.0087152	0	-0.19547	0.247494	2.48e-100	0	0.0520244	5.22e-22	0	0	0
ENSG00000136521	NDUFB5	O43674	0.157787	1.78e-12	0	0.109399	9.29e-10	0	-0.0483878	-0.0490369	2.7e-08	0	-0.0974247	5.25e-22	0	0	0
ENSG00000140525	FANCI	Q9NVI1	-0.57907	0	-1	-0.623257	0	-1	-0.044187	-0.179728	2.42e-29	0	-0.223915	5.57e-22	0	0	0
ENSG00000161888	SPC24	Q8NBT2	-0.0768928	1.41e-150	0	-0.606791	9.14e-124	-1	-0.529898	0.0678952	1.33e-30	0	-0.462003	5.62e-22	-1	0	0
ENSG00000090273	NUDC	Q9Y266	0.314905	2.21e-14	1	-0.133986	0.00368669	0	-0.44889	-0.144577	0.0667686	0	-0.593467	5.82e-22	-1	0	0
ENSG00000165898	ISCA2	Q86U28	-0.0517494	5.24e-23	0	-0.444216	2.17e-87	-1	-0.392467	0.00897844	0.0799991	0	-0.383488	5.82e-22	-1	0	0
ENSG00000002586	CD99	P14209	0.148708	3.74e-10	0	0.0997828	1.43e-14	0	-0.0489254	0.226408	1.35e-08	0	0.177483	6.05e-22	0	0	0
ENSG00000133983	COX16	Q9P0S2	0.0201105	0.0716696	0	0.12561	3.79e-07	0	0.105499	0.157482	1.88e-12	0	0.262982	6.28e-22	1	0	0
ENSG00000113742	CPEB4	Q17RY0	0.702606	1.4e-48	1	0.643242	9.14e-34	1	-0.0593633	0.398435	8.67e-18	1	0.339072	6.46e-22	1	0	0
ENSG00000148396	SEC16A	O15027	0.0551181	2.01e-21	0	-0.0687351	1.37e-37	0	-0.123853	0.113948	1.12e-49	0	-0.00990511	7.03e-22	0	0	0
ENSG00000119820	YIPF4	Q9BSR8	0.241447	1.36e-80	0	0.28669	7.73e-47	1	0.0452428	0.0938253	3.64e-14	0	0.139068	8.01e-22	0	0	0
ENSG00000116560	SFPQ	P23246	-0.00959819	0.000206064	0	-0.110646	2.72e-30	0	-0.101047	0.0772747	9.69e-87	0	-0.0237726	8.34e-22	0	0	0
ENSG00000100347	SAMM50	Q9Y512	0.236634	4.2e-06	0	-0.0577675	0.124669	0	-0.294401	-0.0161562	7.97e-09	0	-0.310557	8.51e-22	-1	0	0
ENSG00000198171	DDRGK1	Q96HY6	0.284351	0.00323121	1	-0.212435	0.000854066	0	-0.496786	0.481587	1.58e-46	1	-0.0151993	1.04e-21	0	0	0
ENSG00000145901	TNIP1	Q15025	0.237179	0.000898278	0	0.217104	0.0518506	0	-0.0200749	-0.192742	1.26e-06	0	-0.212817	1.05e-21	0	0	0
ENSG00000109606	DHX15	O43143	-6.01e-05	1.39e-08	0	-0.104247	2.69e-11	0	-0.104187	-0.0256192	3.13e-25	0	-0.129807	1.06e-21	0	0	0
ENSG00000130787	HIP1R	O75146	0.0839065	9.31e-06	0	-0.00747602	0.125955	0	-0.0913826	0.220366	1.82e-50	0	0.128983	1.18e-21	0	0	0
ENSG00000149357	LAMTOR1	Q6IAA8	0.147242	7.11e-07	0	0.241973	3.33e-75	0	0.094731	-0.12432	0.0226246	0	-0.0295892	1.26e-21	0	0	0
ENSG00000100003	SEC14L2	O76054	0.311959	9.36e-55	1	0.281579	3.91e-22	1	-0.0303802	0.334404	1.26e-62	1	0.304024	1.26e-21	1	0	0
ENSG00000035141	FAM136A	Q96C01	0.160494	8.07e-06	0	-0.00821255	1.89e-05	0	-0.168706	0.34217	4.97e-05	1	0.173463	1.37e-21	0	0	0
ENSG00000197879	MYO1C	O00159	0.0592075	4.86e-52	0	0.0639362	4.83e-16	0	0.00472871	-0.0441001	0.0010903	0	-0.0393714	1.39e-21	0	0	0
ENSG00000175793	SFN	P31947	0.964359	8.29e-206	1	1.16015	5.73e-132	1	0.195794	0.0199501	1.61e-60	0	0.215744	1.4e-21	0	0	0
ENSG00000124356	STAMBP	O95630	0.192254	4.02e-92	0	0.157908	2.6e-40	0	-0.0343459	0.196257	2.91e-63	0	0.161911	1.43e-21	0	0	0
ENSG00000110108	TMEM109	Q9BVC6	0.090807	4.61e-06	0	-0.119952	0.000312	0	-0.210759	-0.0649846	0.0765512	0	-0.275743	1.58e-21	-1	0	0
ENSG00000125755	SYMPK	Q92797	-0.0647423	2.17e-27	0	-0.217091	1e-37	0	-0.152349	-0.0162205	4.48e-06	0	-0.168569	1.59e-21	0	0	0
ENSG00000099624	ATP5F1D	P30049	0.0682786	0.0142379	0	-0.0260512	0.12242	0	-0.0943298	-0.140273	1.88e-21	0	-0.234603	1.64e-21	0	0	0
ENSG00000061273	HDAC7	Q8WUI4	-0.11399	1.99e-12	0	-0.0462573	0.000175561	0	0.0677329	0.0892765	0.0594973	0	0.157009	1.64e-21	0	0	0
ENSG00000197170	PSMD12	O00232	0.0150502	0.000228194	0	-0.0911238	2e-07	0	-0.106174	0.0317976	0.107937	0	-0.0743764	1.74e-21	0	0	0
ENSG00000164877	MICALL2	Q8IY33	0.16762	5.07e-07	0	0.0884479	1.13e-07	0	-0.0791726	0.213419	4.03e-22	0	0.134246	1.79e-21	0	0	0
ENSG00000029725	RABEP1	Q15276	-0.0765887	0.0439197	0	0.112227	0.00995087	0	0.188815	0.0522838	6.46e-12	0	0.241099	2.11e-21	0	0	0
ENSG00000142627	EPHA2	P29317	0.64537	4.4e-127	1	0.26706	6.27e-76	1	-0.378311	0.394254	2.38e-67	1	0.0159436	2.12e-21	0	0	0
ENSG00000118007	STAG1	Q8WVM7	-0.118907	1.3e-99	0	-0.427578	6.35e-139	-1	-0.308671	0.0683157	4.75e-09	0	-0.240356	2.33e-21	0	0	0
ENSG00000158669	GPAT4	Q86UL3	-0.213719	0.00426774	0	-0.228112	0.0335606	0	-0.0143921	-0.357201	6.65e-12	-1	-0.371593	2.42e-21	-1	0	0
ENSG00000102024	PLS3	P13797	0.11935	4.23e-07	0	0.0336381	0.00056861	0	-0.0857116	0.0243271	0.123166	0	-0.0613846	2.49e-21	0	0	0
ENSG00000103855	CD276	Q5ZPR3	0.260554	5.71e-07	1	0.172704	4.89e-21	0	-0.0878498	0.264695	4.97e-08	1	0.176845	2.56e-21	0	0	0
ENSG00000135070	ISCA1	Q9BUE6	-0.0800919	5.41e-21	0	-0.194803	0.0226827	0	-0.114711	0.217706	2.43e-07	0	0.102995	2.71e-21	0	0	0
ENSG00000177830	CHID1	Q9BWS9	0.0624358	1.01e-14	0	0.0216338	0.0326303	0	-0.040802	-0.0590704	0.034482	0	-0.0998725	2.9e-21	0	0	0
ENSG00000134108	ARL8B	Q9NVJ2	-0.00672475	6.64e-22	0	0.104956	6.59e-26	0	0.11168	-0.160501	1.17e-41	0	-0.0488209	2.95e-21	0	0	0
ENSG00000138678	GPAT3	Q53EU6	-0.147205	1.6e-05	0	0.297135	4.72e-12	1	0.44434	0.12051	0.0256604	0	0.56485	2.95e-21	1	0	0
ENSG00000160949	TONSL	Q96HA7	-0.560185	1.03e-259	-1	-0.526156	3.52e-168	-1	0.0340294	-0.19169	2.68e-49	0	-0.157661	3.09e-21	0	0	0
ENSG00000205323	SARNP	P82979	-0.16355	2.77e-66	0	0.0787829	0.0553292	0	0.242333	-0.192691	1.88e-17	0	0.049642	3.18e-21	0	0	0
ENSG00000112245	PTP4A1	Q93096	0.626423	7.76e-28	1	-0.0820876	0.116344	0	-0.708511	0.622737	0.0119717	1	-0.0857737	3.46e-21	0	0	0
ENSG00000013588	GPRC5A	Q8NFJ5	-0.0296223	0.000675116	0	0.381186	3.26e-16	1	0.410808	0.108926	0.0168251	0	0.519734	3.55e-21	1	0	0
ENSG00000165795	NDRG2	Q9UN36	-0.0944652	3.63e-12	0	-0.0760472	5.94e-15	0	0.018418	0.2477	1.59e-26	0	0.266118	3.73e-21	1	0	0
ENSG00000025796	SEC63	Q9UGP8	-0.100407	7.83e-19	0	-0.0463688	1.11e-17	0	0.054038	0.0978951	7.35e-26	0	0.151933	3.77e-21	0	0	0
ENSG00000072415	MPP5	Q8N3R9	-0.159194	3.02e-12	0	-0.122244	6.3e-10	0	0.0369496	0.0811364	2.79e-08	0	0.118086	3.96e-21	0	0	0
ENSG00000140740	UQCRC2	P22695	0.0720942	5.7e-07	0	0.092512	0.0540937	0	0.0204178	-0.121704	4.31e-16	0	-0.101286	4.45e-21	0	0	0
ENSG00000131143	COX4I1	P13073	-0.0204839	1.94e-05	0	-0.0853487	5.12e-14	0	-0.0648648	-0.226624	3.29e-97	0	-0.291489	4.55e-21	-1	0	0
ENSG00000101439	CST3	P01034	0.739555	1.7e-75	1	0.688858	1.81e-64	1	-0.0506969	0.336041	9.13e-27	1	0.285344	4.57e-21	1	0	0
ENSG00000197712	FAM114A1	Q8IWE2	0.312933	3.01e-24	1	0.00186764	4.69e-10	0	-0.311065	0.245929	1.41e-47	0	-0.0651361	4.66e-21	0	0	0
ENSG00000060688	SNRNP40	Q96DI7	-0.41051	2.89e-83	-1	-0.239227	6.18e-97	0	0.171283	-0.140935	1.29e-67	0	0.0303484	4.83e-21	0	0	0
ENSG00000103932	RPAP1	Q9BWH6	-0.455615	7.87e-10	-1	0.00158926	0.0445325	0	0.457204	-0.0670834	0.0196003	0	0.39012	5e-21	1	0	0
ENSG00000169813	HNRNPF	P52597	0.0738338	4.31e-27	0	-0.10231	0.0898957	0	-0.176144	-0.0760143	3.35e-92	0	-0.252158	5.31e-21	-1	0	0
ENSG00000171302	CANT1	Q8WVQ1	-0.0574965	0.00208012	0	-0.325193	2.51e-20	-1	-0.267697	0.191334	0.00309636	0	-0.076363	5.34e-21	0	0	0
ENSG00000275903	PSMB3	P49720	0.195993	0.087756	0	0.133274	1.84e-07	0	-0.0627188	-0.0427996	0.00216167	0	-0.105518	5.67e-21	0	0	0
ENSG00000119285	HEATR1	Q9H583	-0.0678362	0.00135067	0	0.0243913	9.23e-07	0	0.0922274	-0.185185	6.81e-65	0	-0.0929579	5.78e-21	0	0	0
ENSG00000168078	PBK	Q96KB5	-1.08648	0	-1	-0.689012	0	-1	0.397469	-0.222012	3.09e-57	0	0.175457	6.27e-21	0	0	0
ENSG00000148481	MINDY3	Q9H8M7	0.201913	3.66e-28	0	0.16182	9.5e-29	0	-0.0400932	0.151354	2.64e-17	0	0.111261	6.58e-21	0	0	0
ENSG00000076706	MCAM	P43121	0.0609991	1.61e-08	0	0.108948	4.5e-16	0	0.0479493	0.180692	8e-20	0	0.228641	7.46e-21	0	0	0
ENSG00000183207	RUVBL2	Q9Y230	-0.0582707	4.01e-10	0	-0.00638666	0.0831997	0	0.051884	-0.102699	4.89e-05	0	-0.050815	7.7e-21	0	0	0
ENSG00000058804	NDC1	Q9BTX1	-0.266413	1.49e-11	-1	-0.529481	2.19e-26	-1	-0.263068	-0.0799009	0.030614	0	-0.342969	7.77e-21	-1	0	0
ENSG00000179021	C3orf38	Q5JPI3	-0.177163	2.66e-16	0	-0.160198	0.000227556	0	0.0169647	0.235065	1.6e-10	0	0.25203	8.21e-21	1	0	0
ENSG00000185088	RPS27L	Q71UM5	0.057734	9.28e-06	0	0.107483	1.02e-09	0	0.0497485	0.318386	0.102395	0	0.368134	8.54e-21	1	0	0
ENSG00000148484	RSU1	Q15404	0.410916	1.95e-40	1	0.235456	1.71e-31	0	-0.17546	0.187359	2.02e-23	0	0.0118991	9.65e-21	0	0	0
ENSG00000108604	SMARCD2	Q92925	-0.221465	6.8e-103	0	-0.337269	2.74e-143	-1	-0.115804	-0.0568718	1.71e-30	0	-0.172676	9.71e-21	0	0	0
ENSG00000185238	PRMT3	O60678	-0.110638	2.6e-24	0	-0.027092	0.116938	0	0.0835465	-0.0185367	0.000615116	0	0.0650098	1.09e-20	0	0	0
ENSG00000164916	FOXK1	P85037	0.240673	0.000198723	0	0.031465	0.100587	0	-0.209208	-0.0456555	7.78e-15	0	-0.254863	1.13e-20	-1	0	0
ENSG00000126391	FRMD8	Q9BZ67	0.445936	1.64e-56	1	0.338456	2.69e-67	1	-0.10748	-0.269981	2.36e-26	-1	-0.377461	1.14e-20	-1	0	0
ENSG00000164039	BDH2	Q9BUT1	0.251891	8.25e-30	1	0.096619	0.000128692	0	-0.155272	0.471497	2.03e-47	1	0.316225	1.23e-20	1	0	0
ENSG00000119655	NPC2	P61916	0.102553	7.97e-08	0	-0.0547855	7.92e-12	0	-0.157339	0.264573	3.08e-19	1	0.107234	1.27e-20	0	0	0
ENSG00000131876	SNRPA1	P09661	-0.100749	5.15e-11	0	0.0248725	1.98e-11	0	0.125621	-0.247804	3.07e-27	0	-0.122183	1.28e-20	0	0	0
ENSG00000099977	DDT	P30046	0.0955572	0.0637039	0	0.200804	7.13e-57	0	0.105246	-0.195811	4.72e-12	0	-0.0905648	1.28e-20	0	0	0
ENSG00000142798	HSPG2	P98160	1.17192	1.33e-06	1	0.612929	4.02e-37	1	-0.558987	0.960295	0.00109486	1	0.401309	1.33e-20	1	0	0
ENSG00000124783	SSR1	P43307	0.323538	2.24e-54	1	0.099938	1.72e-22	0	-0.2236	-0.00642001	7.58e-08	0	-0.23002	1.34e-20	0	0	0
ENSG00000135486	HNRNPA1	P09651	-0.104442	0.000963246	0	-0.283103	0.000670422	-1	-0.178661	0.597619	6.57e-50	1	0.418958	1.38e-20	1	0	0
ENSG00000119414	PPP6C	O00743	0.106859	0.0362459	0	-0.529425	8.57e-16	-1	-0.636284	0.132357	1.44e-06	0	-0.503927	1.39e-20	-1	0	0
ENSG00000004660	CAMKK1	Q8N5S9	-0.258279	2.28e-08	-1	-0.0390743	0.0741646	0	0.219205	0.209481	1e-11	0	0.428686	1.4e-20	1	0	0
ENSG00000138231	DBR1	Q9UK59	-0.0795266	3.99e-12	0	-0.293903	9.05e-30	-1	-0.214376	-0.0495684	4.44e-05	0	-0.263944	1.41e-20	-1	0	0
ENSG00000121892	PDS5A	Q29RF7	-0.120236	2.5e-112	0	-0.457124	2.12e-226	-1	-0.336888	0.0173176	0.000907358	0	-0.319571	1.47e-20	-1	0	0
ENSG00000113558	SKP1	P63208	0.129476	1.8e-05	0	0.0867737	0.00016611	0	-0.0427027	0.178696	4.13e-24	0	0.135993	1.49e-20	0	0	0
ENSG00000136710	CCDC115	Q96NT0	-0.351501	5.09e-11	-1	0.0790086	0.00936918	0	0.430509	0.173773	1e-06	0	0.604282	1.49e-20	1	0	0
ENSG00000132463	GRSF1	Q12849	0.0942099	3e-20	0	-0.128969	1.27e-09	0	-0.223179	0.0622661	5.43e-12	0	-0.160913	1.52e-20	0	0	0
ENSG00000105849	POLR1F	Q3B726	0.096207	4.46e-14	0	0.00935138	0.0264275	0	-0.0868556	0.197177	6.31e-08	0	0.110321	1.64e-20	0	0	0
ENSG00000174851	YIF1A	O95070	0.0830917	0.00121351	0	-0.110913	0.107471	0	-0.194004	-0.208734	1.1e-14	0	-0.402739	1.7e-20	-1	0	0
ENSG00000104856	RELB	Q01201	0.292491	2.45e-08	1	0.0481332	1.23e-06	0	-0.244358	-0.104325	8.83e-05	0	-0.348683	1.74e-20	-1	0	0
ENSG00000147526	TACC1	O75410	0.183198	0.00046305	0	0.0983359	0.00649826	0	-0.0848625	0.180735	5.56e-29	0	0.0958728	1.86e-20	0	0	0
ENSG00000065518	NDUFB4	O95168	0.117547	3.47e-16	0	-0.0421291	0.015751	0	-0.159676	-0.029642	0.00369784	0	-0.189318	1.95e-20	0	0	0
ENSG00000172239	PAIP1	Q9H074	-0.0219078	6.22e-10	0	0.13508	0.0704442	0	0.156988	-0.111027	0.00147812	0	0.0459612	2.11e-20	0	0	0
ENSG00000107438	PDLIM1	O00151	0.533051	6.86e-06	1	-0.431778	3.31e-33	-1	-0.964829	0.529593	8.59e-14	1	-0.435236	2.12e-20	-1	0	0
ENSG00000105135	ILVBL	A1L0T0	-0.0213597	0.109795	0	0.0715302	8.47e-12	0	0.0928898	-0.273446	0.0653331	0	-0.180556	2.21e-20	0	0	0
ENSG00000137947	GTF2B	Q00403	0.0283701	0.000363085	0	-0.0517511	9.04e-09	0	-0.0801212	0.00467161	0.122051	0	-0.0754496	2.26e-20	0	0	0
ENSG00000105357	MYH14	Q7Z406	0.208276	9.58e-26	0	-0.0321585	5.95e-07	0	-0.240434	0.226934	3.56e-48	0	-0.0134999	2.27e-20	0	0	0
ENSG00000125826	RBCK1	Q9BYM8	0.0684619	3.33e-09	0	0.115226	2.31e-05	0	0.046764	0.302021	6.2e-20	1	0.348785	2.3e-20	1	0	0
ENSG00000103121	CMC2	Q9NRP2	-0.289824	2.65e-06	-1	-0.101076	0.0623054	0	0.188748	0.177584	0.0042975	0	0.366332	2.31e-20	1	0	0
ENSG00000165609	NUDT5	Q9UKK9	-0.0191611	0.000313152	0	-0.0440126	0.000495196	0	-0.0248515	-0.151782	1.55e-39	0	-0.176633	2.34e-20	0	0	0
ENSG00000058668	ATP2B4	P23634	-0.0386642	4.66e-09	0	-0.00252469	0.103558	0	0.0361396	0.116932	2.68e-48	0	0.153072	2.46e-20	0	0	0
ENSG00000174197	MGA	Q8IWI9	-0.635184	1.48e-82	-1	-0.540714	6.75e-48	-1	0.0944703	0.150353	0.0016555	0	0.244823	2.49e-20	0	0	0
ENSG00000086289	EPDR1	Q9UM22	0.0858933	0.016735	0	-0.0219873	0.0884793	0	-0.107881	0.323519	6.96e-36	1	0.215639	2.76e-20	0	0	0
ENSG00000118523	CCN2	P29279	2.10979	5.45e-91	1	1.66327	2e-109	1	-0.446521	0.16272	9.13e-05	0	-0.2838	2.81e-20	-1	0	0
ENSG00000148634	HERC4	Q5GLZ8	0.0292494	9.25e-19	0	0.0418087	0.12085	0	0.0125593	-0.0166589	0.0102578	0	-0.00409961	3.05e-20	0	0	0
ENSG00000073536	NLE1	Q9NVX2	0.119922	0.0176513	0	-0.187279	2.6e-05	0	-0.307201	-0.00417849	5.46e-14	0	-0.31138	3.14e-20	-1	0	0
ENSG00000113441	LNPEP	Q9UIQ6	0.159243	2.17e-24	0	0.150427	6.66e-28	0	-0.00881667	0.127544	3.81e-10	0	0.118728	3.16e-20	0	0	0
ENSG00000123143	PKN1	Q16512	-0.216201	2.59e-05	0	-0.0340024	0.0715919	0	0.182199	0.14486	1.5e-21	0	0.327059	3.23e-20	1	0	0
ENSG00000242247	ARFGAP3	Q9NP61	0.0124995	0.00768675	0	0.0802444	0.000275354	0	0.0677449	0.164866	2.96e-11	0	0.232611	3.29e-20	0	0	0
ENSG00000048828	FAM120A	Q9NZB2	0.0289998	2.07e-08	0	-0.0483944	0.00048559	0	-0.0773942	0.111745	0.0253792	0	0.0343512	3.47e-20	0	0	0
ENSG00000139324	TMTC3	Q6ZXV5	0.360929	3.23e-44	1	0.156103	1.03e-35	0	-0.204826	0.187654	3.34e-46	0	-0.017172	3.54e-20	0	0	0
ENSG00000134324	LPIN1	Q14693	-0.0185821	3.61e-09	0	0.110225	0.018734	0	0.128807	0.217769	1.74e-08	0	0.346576	3.54e-20	1	0	0
ENSG00000144028	SNRNP200	O75643	-0.190587	0	0	-0.212776	0	0	-0.0221889	-0.10536	3.38e-89	0	-0.127549	3.56e-20	0	0	0
ENSG00000114062	UBE3A	Q05086	0.0139953	0.0422558	0	-0.102264	5.85e-16	0	-0.116259	0.0185052	0.0551927	0	-0.0977542	3.65e-20	0	0	0
ENSG00000005059	MCUB	Q9NWR8	0.00581929	0.067477	0	-0.0220137	4e-30	0	-0.027833	-0.0481329	0.00448377	0	-0.0759659	3.7e-20	0	0	0
ENSG00000071054	MAP4K4	O95819	0.41442	4.37e-73	1	0.0880971	1.08e-12	0	-0.326323	0.280034	4.12e-11	1	-0.0462887	3.82e-20	0	0	0
ENSG00000115073	ACTR1B	P42025	0.289556	4.12e-05	1	0.307334	9.29e-14	1	0.0177779	0.209184	8.73e-08	0	0.226962	4.04e-20	0	0	0
ENSG00000160803	UBQLN4	Q9NRR5	-0.0853223	2.64e-30	0	0.121388	0.0758143	0	0.206711	-0.0660274	0.0513251	0	0.140683	4.52e-20	0	0	0
ENSG00000112081	SRSF3	P84103	-0.138863	5.19e-14	0	0.00177174	0.0649949	0	0.140635	-0.0696515	3.13e-08	0	0.0709831	4.67e-20	0	0	0
ENSG00000112493	TAPBP	O15533	0.388618	5.25e-106	1	0.267919	6.16e-62	1	-0.120699	0.130993	6.55e-34	0	0.0102939	4.69e-20	0	0	0
ENSG00000166741	NNMT	P40261	0.371234	9.81e-50	1	0.502649	4.31e-61	1	0.131415	0.0841174	0.11169	0	0.215532	4.84e-20	0	0	0
ENSG00000111481	COPZ1	P61923	0.109993	2.07e-05	0	0.0976771	5.07e-38	0	-0.0123163	0.00166369	0.0951801	0	-0.0106526	5.07e-20	0	0	0
ENSG00000135387	CAPRIN1	Q14444	-0.314358	4.45e-101	-1	-0.178853	1.44e-64	0	0.135506	-0.0909441	8.61e-09	0	0.0445615	5.16e-20	0	0	0
ENSG00000144559	TAMM41	Q96BW9	0.15797	0.00523906	0	0.490632	8.13e-24	1	0.332663	-0.0680079	0.0121866	0	0.264655	6.25e-20	1	0	0
ENSG00000119953	SMNDC1	O75940	-0.40709	1.69e-53	-1	-0.1333	4.78e-18	0	0.27379	0.202832	0.0166117	0	0.476622	6.56e-20	1	0	0
ENSG00000112984	KIF20A	O95235	-1.93846	0	-1	-2.00132	2.22e-214	-1	-0.0628565	-0.266868	3.13e-51	-1	-0.329724	6.78e-20	-1	0	0
ENSG00000155329	ZCCHC10	Q8TBK6	0.226005	0.0231099	0	0.0769394	8.45e-08	0	-0.149066	-0.0244209	0.0585896	0	-0.173487	6.91e-20	0	0	0
ENSG00000091127	PUS7	Q96PZ0	-0.262831	2.28e-30	-1	-0.160651	7.85e-36	0	0.10218	-0.264196	2.99e-52	-1	-0.162016	7.23e-20	0	0	0
ENSG00000070718	AP3M2	P53677	-0.523015	0.0020536	-1	0.0952738	0.000268499	0	0.618289	-0.138639	0.00949461	0	0.47965	7.37e-20	1	0	0
ENSG00000012822	CALCOCO1	Q9P1Z2	0.731074	6.22e-20	1	0.653	2.96e-30	1	-0.0780743	0.476942	9.62e-12	1	0.398868	8.04e-20	1	0	0
ENSG00000132646	PCNA	P12004	0.133264	0.00413093	0	0.126328	0.0775983	0	-0.00693646	-0.25922	1.55e-31	-1	-0.266157	8.59e-20	-1	0	0
ENSG00000171097	KYAT1	Q16773	-0.00526907	6.87e-06	0	-0.13445	0.000168688	0	-0.12918	-0.280497	1.67e-29	-1	-0.409677	8.63e-20	-1	0	0
ENSG00000061676	NCKAP1	Q9Y2A7	0.114819	1.59e-08	0	-0.0394163	2.96e-08	0	-0.154236	0.0807422	0.0724195	0	-0.0734933	8.75e-20	0	0	0
ENSG00000169398	PTK2	Q05397	0.0842232	0.0156124	0	0.0461969	0.0101136	0	-0.0380263	0.0753823	4.65e-25	0	0.037356	8.82e-20	0	0	0
ENSG00000102384	CENPI	Q92674	-0.997278	2.51e-106	-1	-1.04423	5.3e-128	-1	-0.0469519	-0.096445	2.67e-18	0	-0.143397	9.47e-20	0	0	0
ENSG00000100316	RPL3	P39023	-0.166042	0.000145838	0	0.00279603	7.79e-18	0	0.168838	-0.255717	2.66e-57	-1	-0.086879	1e-19	0	0	0
ENSG00000254505	CHMP4A	Q9BY43	0.0411984	7.81e-17	0	-0.140594	0.0478328	0	-0.181792	0.0357393	0.00210204	0	-0.146053	1.02e-19	0	0	0
ENSG00000134824	FADS2	O95864	-0.480515	1.34e-276	-1	-0.29343	1.34e-138	-1	0.187085	-0.129432	0.00908878	0	0.0576527	1.17e-19	0	0	0
ENSG00000101003	GINS1	Q14691	-0.31161	3.99e-63	-1	-0.510286	1.77e-54	-1	-0.198676	-0.140942	1.08e-26	0	-0.339618	1.27e-19	-1	0	0
ENSG00000075856	SART3	Q15020	-0.0948445	2.15e-05	0	-0.0511274	9.71e-17	0	0.043717	-0.19108	7e-11	0	-0.147363	1.3e-19	0	0	0
ENSG00000128294	TPST2	O60704	0.020594	1.01e-07	0	-0.231604	5.41e-35	0	-0.252198	0.423847	1.41e-53	1	0.171649	1.46e-19	0	0	0
ENSG00000007168	PAFAH1B1	P43034	0.202642	2.09e-07	0	-0.3446	1.05e-23	-1	-0.547242	0.0390408	0.00295954	0	-0.508201	1.5e-19	-1	0	0
ENSG00000124802	EEF1E1	O43324	-0.0548591	0.058059	0	-0.241986	1.64e-16	0	-0.187127	-0.0315209	0.112331	0	-0.218648	1.68e-19	0	0	0
ENSG00000186522	SEPTIN10	Q9P0V9	0.0745498	0.0359277	0	-0.263681	3.03e-29	-1	-0.338231	0.0420517	0.0890314	0	-0.296179	1.7e-19	-1	0	0
ENSG00000114742	WDR48	Q8TAF3	0.202481	0.0464032	0	-0.33747	0.00112255	-1	-0.539951	-0.0248095	3.85e-13	0	-0.564761	1.72e-19	-1	0	0
ENSG00000157778	PSMG3	Q9BT73	0.029131	1.2e-07	0	-0.144186	0.00048077	0	-0.173317	-0.123777	5.5e-27	0	-0.297094	1.75e-19	-1	0	0
ENSG00000167123	CERCAM	Q5T4B2	0.432025	9.89e-18	1	-0.184745	5.37e-11	0	-0.616769	0.506666	6.18e-26	1	-0.110104	1.77e-19	0	0	0
ENSG00000170471	RALGAPB	Q86X10	0.434931	1.19e-34	1	0.117119	4.31e-09	0	-0.317813	0.1376	8.67e-39	0	-0.180212	1.82e-19	0	0	0
ENSG00000088832	FKBP1A	P62942	0.0212653	0.000296855	0	0.0865694	5.67e-18	0	0.0653041	0.0466669	0.000136635	0	0.111971	1.83e-19	0	0	0
ENSG00000158941	CCAR2	Q8N163	0.0600847	2.1e-09	0	-0.11167	2.44e-18	0	-0.171755	-0.118663	8.59e-06	0	-0.290418	1.97e-19	-1	0	0
ENSG00000130313	PGLS	O95336	0.198644	2.34e-52	0	-0.136315	5.19e-11	0	-0.334959	0.321932	5.33e-59	1	-0.0130266	1.97e-19	0	0	0
ENSG00000106399	RPA3	P35244	-0.284712	1.55e-110	-1	-0.458631	8.11e-121	-1	-0.173919	-0.157764	2.02e-61	0	-0.331682	2.19e-19	-1	0	0
ENSG00000134057	CCNB1	P14635	-1.93757	0	-1	-1.7473	1.12e-119	-1	0.190272	-0.311548	3.47e-119	-1	-0.121276	2.27e-19	0	0	0
ENSG00000103152	MPG	P29372	0.0629213	3.6e-06	0	-0.0117534	0.000292533	0	-0.0746747	-0.0486361	1.94e-26	0	-0.123311	2.32e-19	0	0	0
ENSG00000172053	QARS1	P47897	-0.064246	1.74e-48	0	-0.0820611	0.0284445	0	-0.0178151	0.00386683	7.78e-06	0	-0.0139483	2.33e-19	0	0	0
ENSG00000131828	PDHA1	P08559	0.0903279	0.00937663	0	0.0189213	7.08e-05	0	-0.0714066	0.00152536	4.61e-05	0	-0.0698812	2.34e-19	0	0	0
ENSG00000170581	STAT2	P52630	-0.000389103	0.069167	0	0.0668296	2.91e-51	0	0.0672187	-0.077366	0.00231283	0	-0.0101473	2.39e-19	0	0	0
ENSG00000095059	DHPS	P49366	-0.142402	2.45e-61	0	-0.155649	8.01e-32	0	-0.0132468	0.0772475	0.0127706	0	0.0640007	2.5e-19	0	0	0
ENSG00000146731	CCT6A	P40227	-0.253329	8.92e-49	-1	-0.0137239	0.102936	0	0.239605	-0.291456	5.57e-127	-1	-0.0518514	2.58e-19	0	0	0
ENSG00000196396	PTPN1	P18031	0.0393265	0.0019722	0	0.181753	8.78e-16	0	0.142426	0.0114335	3.13e-07	0	0.15386	2.61e-19	0	0	0
ENSG00000076108	BAZ2A	Q9UIF9	-0.0461886	6.12e-16	0	-0.300083	6.03e-08	-1	-0.253895	0.354038	8.87e-11	1	0.100143	2.7e-19	0	0	0
ENSG00000049449	RCN1	Q15293	0.553343	9.35e-36	1	0.125055	0.000133456	0	-0.428288	-0.00879332	0.000164763	0	-0.437082	2.77e-19	-1	0	0
ENSG00000172590	MRPL52	Q86TS9	0.0433528	0.0297906	0	-0.262874	1.68e-10	-1	-0.306226	0.0321622	0.0724549	0	-0.274064	2.85e-19	-1	0	0
ENSG00000155850	SLC26A2	P50443	0.0903405	0.00922569	0	-0.0511486	0.00772738	0	-0.141489	-0.197014	2.08e-06	0	-0.338504	2.87e-19	-1	0	0
ENSG00000128487	SPECC1	Q5M775	0.0953814	0.0868223	0	-0.473737	2.81e-09	-1	-0.569119	0.255162	0.100267	0	-0.313957	2.9e-19	-1	0	0
ENSG00000101158	NELFCD	Q8IXH7	0.0407044	0.000858762	0	-0.109965	3.91e-10	0	-0.15067	-0.0610745	2.28e-07	0	-0.211744	2.93e-19	0	0	0
ENSG00000096717	SIRT1	Q96EB6	-0.147689	2.06e-13	0	-0.296812	1.09e-56	-1	-0.149122	-0.0552951	0.0928368	0	-0.204418	2.97e-19	0	0	0
ENSG00000147044	CASK	O14936	0.244672	9.44e-79	0	0.124833	3.99e-32	0	-0.119839	0.165427	4e-27	0	0.0455874	3.07e-19	0	0	0
ENSG00000182247	UBE2E2	Q96LR5	-0.0613249	1.82e-21	0	0.0428434	1.13e-11	0	0.104168	-0.190125	4.19e-35	0	-0.0859565	3.22e-19	0	0	0
ENSG00000103423	DNAJA3	Q96EY1	-0.0432807	0.0559365	0	0.0508462	0.00207681	0	0.094127	0.019817	3.74e-16	0	0.113944	3.27e-19	0	0	0
ENSG00000092621	PHGDH	O43175	-0.349428	2.05e-92	-1	-0.236041	1.25e-05	0	0.113387	-0.236466	1.69e-69	0	-0.123079	3.31e-19	0	0	0
ENSG00000164818	DNAAF5	Q86Y56	-0.119309	3.69e-121	0	-0.114224	6.34e-28	0	0.00508423	-0.0873883	0.000677216	0	-0.082304	3.4e-19	0	0	0
ENSG00000117308	GALE	Q14376	0.427939	3.19e-33	1	0.407362	2.44e-133	1	-0.0205765	0.0166539	0.00438595	0	-0.00392263	3.42e-19	0	0	0
ENSG00000163655	GMPS	P49915	-0.29291	2.04e-228	-1	-0.419778	1.09e-201	-1	-0.126868	-0.159088	7.9e-18	0	-0.285956	3.51e-19	-1	0	0
ENSG00000167005	NUDT21	O43809	-0.00391619	0.120833	0	-0.0755025	1.04e-21	0	-0.0715863	-0.228862	0.000210555	0	-0.300448	3.59e-19	-1	0	0
ENSG00000167720	SRR	Q9GZT4	-0.430046	7.2e-14	-1	-0.0792561	9.31e-37	0	0.35079	0.197575	7.89e-37	0	0.548365	3.7e-19	1	0	0
ENSG00000065978	YBX1	P67809	-0.0433719	3.75e-12	0	-0.018177	1.14e-15	0	0.0251949	-0.110966	1.48e-18	0	-0.085771	3.76e-19	0	0	0
ENSG00000093167	LRRFIP2	Q9Y608	-0.185283	0.0320578	0	-0.228003	5.22e-31	0	-0.0427204	0.312673	9.89e-88	1	0.269952	3.86e-19	1	0	0
ENSG00000105928	GSDME	O60443	0.648471	1.84e-84	1	0.358309	4.51e-66	1	-0.290162	-0.0839474	1.76e-10	0	-0.37411	4.15e-19	-1	0	0
ENSG00000134851	TMEM165	Q9HC07	0.219762	0.0149605	0	-0.0529821	2.51e-05	0	-0.272745	0.389839	5.24e-50	1	0.117095	4.27e-19	0	0	0
ENSG00000118193	KIF14	Q15058	-0.538459	3.32e-98	-1	-0.683101	7.49e-81	-1	-0.144642	-0.269018	2.84e-44	-1	-0.41366	4.41e-19	-1	0	0
ENSG00000155463	OXA1L	Q15070	0.0215831	0.000175085	0	0.0665596	0.00010545	0	0.0449765	0.110004	2.08e-07	0	0.154981	4.5e-19	0	0	0
ENSG00000145675	PIK3R1	P27986	0.125249	6.33e-05	0	0.191815	1.87e-15	0	0.0665662	0.237452	6.3e-21	0	0.304018	4.63e-19	1	0	0
ENSG00000198805	PNP	P00491	0.332391	3.38e-278	1	0.171763	5.45e-102	0	-0.160627	-0.0144309	0.00140939	0	-0.175058	4.98e-19	0	0	0
ENSG00000163931	TKT	P29401	0.0194519	1.59e-14	0	0.187497	1e-49	0	0.168045	-0.226379	0.00622596	0	-0.0583342	5.12e-19	0	0	0
ENSG00000070950	RAD18	Q9NS91	-0.131283	0.039755	0	-0.694676	7.25e-32	-1	-0.563393	0.393318	0.000231301	1	-0.170075	5.2e-19	0	0	0
ENSG00000107164	FUBP3	Q96I24	-0.0230143	0.0196356	0	0.0251278	0.0896654	0	0.0481421	0.0893283	5.68e-32	0	0.13747	5.32e-19	0	0	0
ENSG00000125827	TMX4	Q9H1E5	0.0637519	0.00787068	0	0.0553161	0.000107093	0	-0.00843579	0.257144	3.91e-15	1	0.248709	5.34e-19	0	0	0
ENSG00000164284	GRPEL2	Q8TAA5	-0.555765	1.45e-60	-1	-0.370631	2.19e-23	-1	0.185135	-0.449706	3.11e-40	-1	-0.264571	5.53e-19	-1	0	0
ENSG00000130508	PXDN	Q92626	0.265315	7.49e-08	1	0.133482	5.65e-18	0	-0.131833	0.272391	1.59e-13	1	0.140558	5.63e-19	0	0	0
ENSG00000100353	EIF3D	O15371	0.0146643	1.28e-38	0	-0.104014	0.00164077	0	-0.118679	-0.0251728	0.105415	0	-0.143851	5.72e-19	0	0	0
ENSG00000130520	LSM4	Q9Y4Z0	-0.0821438	2.31e-08	0	-0.108906	5.84e-22	0	-0.0267626	-0.0570412	3.55e-06	0	-0.0838037	5.81e-19	0	0	0
ENSG00000138623	SEMA7A	O75326	0.580638	3.09e-93	1	0.524437	3.19e-59	1	-0.056201	0.323868	3.69e-09	1	0.267667	5.85e-19	1	0	0
ENSG00000001497	LAS1L	Q9Y4W2	0.029022	0.00103463	0	-0.126381	0.00116112	0	-0.155403	-0.216989	2.87e-25	0	-0.372392	5.98e-19	-1	0	0
ENSG00000164190	NIPBL	Q6KC79	-0.154476	5.73e-42	0	-0.0896971	2.38e-98	0	0.0647787	-0.064615	0.000185633	0	0.000163718	5.98e-19	0	0	0
ENSG00000133313	CNDP2	Q96KP4	0.0367384	8.35e-14	0	0.00257703	2.38e-48	0	-0.0341614	-0.0584144	0.0527177	0	-0.0925758	6.01e-19	0	0	0
ENSG00000140263	SORD	Q00796	0.0095928	0.0133806	0	-0.154361	1.15e-08	0	-0.163954	-0.110773	4.51e-11	0	-0.274727	6.24e-19	-1	0	0
ENSG00000177119	ANO6	Q4KMQ2	0.339881	6.86e-20	1	-0.336852	5.55e-15	-1	-0.676733	0.338879	3.16e-16	1	-0.337854	6.34e-19	-1	0	0
ENSG00000153037	SRP19	P09132	-0.11573	0.000200518	0	0.0569238	7.69e-06	0	0.172654	0.0107235	0.0342254	0	0.183377	6.56e-19	0	0	0
ENSG00000151718	WWC2	Q6AWC2	-0.0384574	2.9e-05	0	-0.16667	2.12e-48	0	-0.128213	0.294562	1.69e-63	1	0.166349	7.05e-19	0	0	0
ENSG00000165417	GTF2A1	P52655	-0.150664	0.0452183	0	0.0440682	0.00342294	0	0.194732	-0.483722	2.28e-08	-1	-0.28899	7.47e-19	-1	0	0
ENSG00000169372	CRADD	P78560	0.306209	1.88e-11	1	-0.136207	0.0132112	0	-0.442417	-0.568453	2.04e-07	-1	-1.01087	7.58e-19	-1	0	0
ENSG00000099399	MAGEB2	O15479	0.121792	3.17e-28	0	0.1581	6.09e-59	0	0.0363071	-0.00200869	1.77e-05	0	0.0342984	7.84e-19	0	0	0
ENSG00000156697	UTP14A	Q9BVJ6	0.0328054	2.4e-07	0	-0.0882559	0.0664053	0	-0.121061	0.102689	4.44e-10	0	-0.0183719	8.18e-19	0	0	0
ENSG00000130706	ADRM1	Q16186	-0.121173	3.58e-10	0	-0.0313088	0.109076	0	0.0898637	-0.00474406	7.25e-07	0	0.0851197	8.39e-19	0	0	0
ENSG00000119929	CUTC	Q9NTM9	0.299398	0.0326467	1	-0.409354	2.89e-17	-1	-0.708753	-0.00413853	2.42e-10	0	-0.712891	8.58e-19	-1	0	0
ENSG00000189043	NDUFA4	O00483	0.242222	0.0188119	0	0.131362	2.8e-05	0	-0.11086	-0.637322	5.87e-23	-1	-0.748182	8.72e-19	-1	0	0
ENSG00000106344	RBM28	Q9NW13	0.12438	4.2e-14	0	-0.124205	2.27e-05	0	-0.248585	0.291695	2.44e-103	1	0.0431101	9.1e-19	0	0	0
ENSG00000161618	ALDH16A1	Q8IZ83	-0.101873	5.1e-13	0	-0.200248	2.08e-36	0	-0.0983755	-0.0153074	1.28e-05	0	-0.113683	9.27e-19	0	0	0
ENSG00000068394	GPKOW	Q92917	-0.17252	1.61e-21	0	-0.301438	6.11e-12	-1	-0.128917	0.211302	1.51e-10	0	0.0823853	9.36e-19	0	0	0
ENSG00000035403	VCL	P18206	0.151379	4.55e-102	0	0.0856247	1.01e-39	0	-0.0657539	0.0738278	7.13e-92	0	0.00807389	9.65e-19	0	0	0
ENSG00000089902	RCOR1	Q9UKL0	-0.189021	4.93e-55	0	-0.193813	1.72e-35	0	-0.00479147	-0.10912	4.66e-09	0	-0.113912	9.71e-19	0	0	0
ENSG00000169019	COMMD8	Q9NX08	-0.0846461	9.35e-21	0	-0.0647132	2.26e-24	0	0.0199328	0.210349	4.22e-81	0	0.230282	9.79e-19	0	0	0
ENSG00000151552	QDPR	P09417	0.318767	5.43e-10	1	0.179669	1.83e-12	0	-0.139098	0.177832	0.00400715	0	0.0387337	9.84e-19	0	0	0
ENSG00000123240	OPTN	Q96CV9	0.617246	3.83e-80	1	0.392757	5.76e-88	1	-0.224489	0.357107	1.13e-49	1	0.132618	9.84e-19	0	0	0
ENSG00000138442	WDR12	Q9GZL7	-0.013139	2.97e-08	0	6.16e-05	3.73e-07	0	0.0132006	-0.0638113	0.0632277	0	-0.0506107	9.9e-19	0	0	0
ENSG00000103642	LACTB	P83111	0.0839724	0.000384368	0	0.000121522	2.19e-06	0	-0.0838509	-0.0369198	0.0246721	0	-0.120771	9.98e-19	0	0	0
ENSG00000002330	BAD	Q92934	0.0951646	0.0645115	0	-0.0183836	2.56e-07	0	-0.113548	0.235063	1.69e-40	0	0.121515	1.02e-18	0	0	0
ENSG00000087008	ACOX3	O15254	-0.0268468	1.52e-08	0	0.0837654	0.0135622	0	0.110612	0.0487785	0.00068313	0	0.159391	1.04e-18	0	0	0
ENSG00000071794	HLTF	Q14527	-0.616627	0	-1	-0.636955	0	-1	-0.0203286	0.100874	4.49e-22	0	0.0805452	1.17e-18	0	0	0
ENSG00000120686	UFM1	P61960	0.267097	1.47e-14	1	0.0557797	5.14e-26	0	-0.211317	0.30226	8.26e-09	1	0.0909426	1.25e-18	0	0	0
ENSG00000135900	MRPL44	Q9H9J2	-0.0255022	0.096711	0	-0.0890496	0.0995943	0	-0.0635474	-0.181658	1.96e-12	0	-0.245206	1.3e-18	0	0	0
ENSG00000175104	TRAF6	Q9Y4K3	0.719629	1.57e-13	1	0.175454	0.000930234	0	-0.544175	-0.394535	7.63e-13	-1	-0.93871	1.31e-18	-1	0	0
ENSG00000173473	SMARCC1	Q92922	0.214242	7.79e-38	0	-0.28108	3.03e-129	-1	-0.495322	0.183438	0.0101011	0	-0.311883	1.36e-18	-1	0	0
ENSG00000164163	ABCE1	P61221	-0.0208952	3.93e-23	0	0.129166	1.87e-08	0	0.150062	-0.192964	1.49e-114	0	-0.0429025	1.36e-18	0	0	0
ENSG00000136854	STXBP1	P61764	0.0195566	0.042894	0	0.0865123	0.00010963	0	0.0669557	0.185565	4.82e-24	0	0.252521	1.47e-18	1	0	0
ENSG00000081870	HSPB11	Q9Y547	0.274648	1.78e-05	1	-0.319295	2.69e-13	-1	-0.593943	-0.0975857	0.00284159	0	-0.691528	1.62e-18	-1	0	0
ENSG00000197265	GTF2E2	P29084	-0.414617	1.01e-43	-1	-0.409665	7.11e-66	-1	0.00495242	0.147293	1.24e-22	0	0.152246	1.64e-18	0	0	0
ENSG00000215305	VPS16	Q9H269	0.14895	1.51e-21	0	0.153691	8.87e-25	0	0.00474113	0.0885727	2.17e-11	0	0.0933138	1.65e-18	0	0	0
ENSG00000116266	STXBP3	O00186	0.253813	2.08e-87	1	0.290127	2.37e-91	1	0.0363147	0.0720983	2.48e-21	0	0.108413	1.69e-18	0	0	0
ENSG00000135677	GNS	P15586	0.367815	1.32e-32	1	0.193959	5.89e-51	0	-0.173856	0.326215	4.48e-13	1	0.152359	1.69e-18	0	0	0
ENSG00000175768	TOMM5	Q8N4H5	0.239623	1.29e-11	0	-0.0487467	0.118306	0	-0.28837	-0.158629	0.122808	0	-0.446998	1.71e-18	-1	0	0
ENSG00000176619	LMNB2	Q03252	0.119783	0.123594	0	-0.0462602	1.38e-08	0	-0.166044	-0.0283704	0.0856348	0	-0.194414	1.73e-18	0	0	0
ENSG00000148229	POLE3	Q9NRF9	-0.550855	5.88e-155	-1	-0.817318	7.84e-109	-1	-0.266462	-0.120782	5.47e-13	0	-0.387245	1.76e-18	-1	0	0
ENSG00000204590	GNL1	P36915	-0.106138	4.87e-11	0	0.00297227	0.04207	0	0.109111	-0.156171	6.47e-07	0	-0.0470606	1.9e-18	0	0	0
ENSG00000186063	AIDA	Q96BJ3	0.153309	2.92e-07	0	-0.221488	5.41e-05	0	-0.374797	0.128139	0.0800341	0	-0.246658	1.93e-18	0	0	0
ENSG00000077147	TM9SF3	Q9HD45	0.172976	1.03e-17	0	-0.0029902	0.000226663	0	-0.175966	0.0363202	2.08e-05	0	-0.139646	1.99e-18	0	0	0
ENSG00000120437	ACAT2	Q9BWD1	0.0608863	0.042299	0	0.0529011	0.067286	0	-0.00798516	0.0915189	3.13e-19	0	0.0835338	2.14e-18	0	0	0
ENSG00000204267	TAP2	Q03519	0.358811	3.15e-59	1	0.367745	2.13e-68	1	0.00893393	0.188734	1.57e-16	0	0.197668	2.25e-18	0	0	0
ENSG00000171824	EXOSC10	Q01780	-0.26184	2.21e-114	-1	-0.280509	1.2e-78	-1	-0.0186689	-0.115811	3.85e-14	0	-0.13448	2.27e-18	0	0	0
ENSG00000115946	PNO1	Q9NRX1	-0.0526442	3.58e-33	0	-0.144907	1.95e-06	0	-0.0922626	0.0393259	0.100243	0	-0.0529366	2.32e-18	0	0	0
ENSG00000140939	NOL3	O60936	0.336716	2.1e-10	1	0.184017	5.03e-10	0	-0.1527	0.518386	2.77e-26	1	0.365686	2.32e-18	1	0	0
ENSG00000172500	FIBP	O43427	-0.168253	8.53e-16	0	-0.424854	1.11e-20	-1	-0.256601	-0.12485	2.18e-14	0	-0.381451	2.53e-18	-1	0	0
ENSG00000161847	RAVER1	Q8IY67	-0.276633	1.82e-56	-1	-0.212969	2.54e-27	0	0.0636635	-0.225825	2.31e-26	0	-0.162162	2.6e-18	0	0	0
ENSG00000137825	ITPKA	P23677	-0.0559534	0.000249054	0	0.139223	1.79e-06	0	0.195176	0.112452	0.00163043	0	0.307628	2.73e-18	1	0	0
ENSG00000116984	MTR	Q99707	-0.159146	2.44e-28	0	-0.14255	0.000411749	0	0.0165955	0.0502389	0.00261568	0	0.0668344	2.77e-18	0	0	0
ENSG00000126777	KTN1	Q86UP2	0.102529	4.21e-24	0	0.00389896	0.000135076	0	-0.0986305	0.0681669	2.43e-63	0	-0.0304636	2.82e-18	0	0	0
ENSG00000155229	MMS19	Q96T76	-0.0743057	0.0939654	0	-0.16079	3.73e-12	0	-0.0864844	-0.0986167	0.00641946	0	-0.185101	2.86e-18	0	0	0
ENSG00000185418	TARS3	A2RTX5	0.497092	1.84e-05	1	-0.146812	1.57e-13	0	-0.643905	-0.0563658	0.00877399	0	-0.70027	2.87e-18	-1	0	0
ENSG00000146535	GNA12	Q03113	0.0150076	7.22e-11	0	1.33145	0.0263436	1	1.31644	-1.50506	1.41e-14	-1	-0.188626	3.1e-18	0	0	0
ENSG00000174748	RPL15	P61313	-0.0968426	3.31e-40	0	0.0979404	3.3e-07	0	0.194783	-0.319094	7.31e-15	-1	-0.124311	3.16e-18	0	0	0
ENSG00000114127	XRN1	Q8IZH2	-0.093227	4.01e-11	0	-0.068151	0.00107012	0	0.0250761	0.00852482	0.027483	0	0.0336009	3.17e-18	0	0	0
ENSG00000165006	UBAP1	Q9NZ09	0.312352	0.116513	0	-0.0610683	0.0267177	0	-0.37342	0.524978	2.19e-21	1	0.151558	3.18e-18	0	0	0
ENSG00000100554	ATP6V1D	Q9Y5K8	0.277657	1.63e-19	1	0.288344	8.52e-33	1	0.0106868	0.126239	7e-08	0	0.136926	3.22e-18	0	0	0
ENSG00000174243	DDX23	Q9BUQ8	-0.0590728	2.26e-24	0	0.0384221	2.34e-35	0	0.097495	-0.0535634	9.51e-10	0	0.0439315	3.24e-18	0	0	0
ENSG00000125818	PSMF1	Q92530	-0.171479	1.33e-14	0	0.048715	6.73e-09	0	0.220194	-0.113431	3.04e-05	0	0.106763	3.34e-18	0	0	0
ENSG00000112290	WASF1	Q92558	-0.0710149	8.77e-06	0	-0.377856	6.73e-15	-1	-0.306841	0.0513857	9.97e-06	0	-0.255455	3.55e-18	-1	0	0
ENSG00000087191	PSMC5	P62195	-0.0599129	1.09e-17	0	-0.084906	4.55e-09	0	-0.0249932	-0.0138463	8.1e-09	0	-0.0388395	3.55e-18	0	0	0
ENSG00000107957	SH3PXD2A	Q5TCZ1	0.0615022	1.11e-11	0	0.587109	6.35e-05	1	0.525607	-0.318364	8.9e-10	-1	0.207243	3.81e-18	0	0	0
ENSG00000175606	TMEM70	Q9BUB7	0.00870804	0.00848209	0	-0.11601	1.7e-11	0	-0.124718	-0.0966468	0.082567	0	-0.221364	3.91e-18	0	0	0
ENSG00000159202	UBE2Z	Q9H832	0.0506417	0.0340401	0	-0.185348	0.0534109	0	-0.235989	-0.119037	3.07e-23	0	-0.355026	3.99e-18	-1	0	0
ENSG00000175467	SART1	O43290	-0.273531	3.54e-151	-1	-0.381353	1.11e-277	-1	-0.107823	0.132652	9.76e-16	0	0.0248291	4e-18	0	0	0
ENSG00000142546	NOSIP	Q9Y314	-0.119407	2.1e-10	0	-0.0876006	4.11e-10	0	0.0318061	0.227074	2.85e-15	0	0.25888	4.08e-18	1	0	0
ENSG00000038532	CLEC16A	Q2KHT3	0.182	0.000872824	0	-0.0708938	2.52e-08	0	-0.252893	0.187485	7.35e-10	0	-0.0654085	4.11e-18	0	0	0
ENSG00000162688	AGL	P35573	0.0907048	9.6e-06	0	0.178757	6.5e-69	0	0.0880524	0.00200449	4.04e-07	0	0.0900569	4.14e-18	0	0	0
ENSG00000144036	EXOC6B	Q9Y2D4	0.0632309	8.19e-10	0	0.0787826	0.0304437	0	0.0155516	0.221922	1.98e-49	0	0.237474	4.15e-18	0	0	0
ENSG00000196235	SUPT5H	O00267	-0.257932	1.43e-93	-1	-0.174435	1.68e-37	0	0.0834973	-0.262013	2.48e-85	-1	-0.178515	4.28e-18	0	0	0
ENSG00000064601	CTSA	P10619	0.403216	0.0258174	1	0.524023	2.73e-78	1	0.120807	-0.00182389	1.42e-10	0	0.118983	4.42e-18	0	0	0
ENSG00000188313	PLSCR1	O15162	0.0537535	0.0182861	0	-0.374764	6.57e-17	-1	-0.428517	0.129848	0.103931	0	-0.29867	4.66e-18	-1	0	0
ENSG00000100577	GSTZ1	O43708	0.232045	1.07e-34	0	0.152737	2.27e-23	0	-0.079308	-0.137151	1.14e-10	0	-0.216459	4.8e-18	0	0	0
ENSG00000086598	TMED2	Q15363	0.0617593	1.66e-12	0	-0.0448132	1.61e-10	0	-0.106573	0.2144	0.000102493	0	0.107827	5e-18	0	0	0
ENSG00000211455	STK38L	Q9Y2H1	-0.0532686	0.119084	0	-0.0414021	0.0149614	0	0.0118665	-0.28707	2.47e-07	-1	-0.275204	5.08e-18	-1	0	0
ENSG00000135424	ITGA7	Q13683	0.127883	3.84e-16	0	0.111989	0.000134675	0	-0.0158942	0.2758	1.14e-41	1	0.259906	5.18e-18	1	0	0
ENSG00000100902	PSMA6	P60900	0.130322	0.0588874	0	0.0658627	0.0780261	0	-0.0644592	0.202385	1.99e-26	0	0.137925	5.86e-18	0	0	0
ENSG00000064933	PMS1	P54277	-0.134384	2.65e-16	0	-0.106199	3.12e-09	0	0.0281846	0.0973219	7.46e-07	0	0.125507	6.18e-18	0	0	0
ENSG00000187522	HSPA14	Q0VDF9	-0.0510394	1.16e-07	0	-0.274055	2.97e-34	-1	-0.223016	0.0732695	0.0147925	0	-0.149746	6.21e-18	0	0	0
ENSG00000100605	ITPK1	Q13572	-0.58464	2.95e-37	-1	-0.0212772	0.0858854	0	0.563363	-0.221497	4.77e-16	0	0.341866	6.29e-18	1	0	0
ENSG00000121057	AKAP1	Q92667	-0.254876	2.09e-28	-1	-0.355785	3.64e-09	-1	-0.100909	-0.282754	1.7e-36	-1	-0.383663	6.31e-18	-1	0	0
ENSG00000119638	NEK9	Q8TD19	0.209793	1.32e-34	0	0.252418	4.98e-13	1	0.042625	-0.120146	8.59e-07	0	-0.0775213	6.34e-18	0	0	0
ENSG00000133789	SWAP70	Q9UH65	0.257328	4.18e-10	1	-0.141078	0.0689823	0	-0.398406	0.302806	2.01e-65	1	-0.0956004	6.46e-18	0	0	0
ENSG00000112759	SLC29A1	Q99808	0.381414	0.000112007	1	-0.758856	3.13e-20	-1	-1.14027	-0.316943	6.04e-10	-1	-1.45721	6.71e-18	-1	0	0
ENSG00000156587	UBE2L6	O14933	-0.209851	0.101386	0	0.151213	5.95e-21	0	0.361064	0.0822886	0.0616855	0	0.443353	7.23e-18	1	0	0
ENSG00000164062	APEH	P13798	0.0876343	4.4e-12	0	0.0367461	3.12e-11	0	-0.0508883	-0.0628894	1.51e-27	0	-0.113778	8.6e-18	0	0	0
ENSG00000011243	AKAP8L	Q9ULX6	-0.111101	0.0137969	0	0.13552	0.0796428	0	0.246621	0.158415	2.52e-24	0	0.405036	9.98e-18	1	0	0
ENSG00000111144	LTA4H	P09960	0.162012	3.51e-15	0	0.0284478	7.7e-15	0	-0.133565	-0.0937297	1.98e-17	0	-0.227294	1.04e-17	0	0	0
ENSG00000160688	FLAD1	Q8NFF5	0.0637547	0.0992349	0	-0.209198	0.0147398	0	-0.272953	-0.0997452	6.41e-14	0	-0.372698	1.05e-17	-1	0	0
ENSG00000166226	CCT2	P78371	-0.0965762	2.15e-12	0	-0.0980289	0.000435892	0	-0.00145264	0.0565472	2.56e-40	0	0.0550945	1.07e-17	0	0	0
ENSG00000085719	CPNE3	O75131	0.162083	6.07e-14	0	0.260858	1.62e-49	1	0.0987749	-0.0606981	0.0423008	0	0.0380767	1.11e-17	0	0	0
ENSG00000102054	RBBP7	Q16576	-0.222161	6.19e-30	0	-0.253379	6.47e-69	-1	-0.0312182	-0.0972462	4.79e-12	0	-0.128464	1.16e-17	0	0	0
ENSG00000143819	EPHX1	P07099	0.0352191	0.124495	0	-0.10561	1.14e-13	0	-0.140829	0.0647627	0.040138	0	-0.0760661	1.18e-17	0	0	0
ENSG00000177700	POLR2L	P62875	0.982656	3.47e-13	1	0.0526614	0.00459568	0	-0.929995	0.364775	0.00150014	1	-0.56522	1.27e-17	-1	0	0
ENSG00000141458	NPC1	O15118	0.227402	3.48e-37	0	0.0111328	0.00204552	0	-0.216269	0.0823979	0.00255714	0	-0.133871	1.31e-17	0	0	0
ENSG00000131381	RBSN	Q9H1K0	-0.438151	9.31e-05	-1	-0.189608	0.0815461	0	0.248543	-0.0361602	6.25e-06	0	0.212383	1.31e-17	0	0	0
ENSG00000078369	GNB1	P62873	0.200708	1.27e-06	0	-0.166851	0.0170449	0	-0.367559	0.11831	0.000413515	0	-0.249248	1.37e-17	0	0	0
ENSG00000171772	SYCE1	Q8N0S2	-0.507975	3.05e-16	-1	-0.275979	7.47e-05	-1	0.231997	0.185476	6.46e-05	0	0.417473	1.4e-17	1	0	0
ENSG00000127955	GNAI1	P63096	0.321106	5.16e-12	1	-0.0342775	0.0011768	0	-0.355384	0.0510686	0.00878467	0	-0.304315	1.48e-17	-1	0	0
ENSG00000198561	CTNND1	O60716	-0.179906	3.21e-89	0	-0.150759	1.32e-47	0	0.0291466	0.0693485	0.00296068	0	0.0984952	1.54e-17	0	0	0
ENSG00000065485	PDIA5	Q14554	0.286979	6.42e-10	1	0.213229	2.44e-22	0	-0.0737499	0.179546	4.15e-06	0	0.105796	1.64e-17	0	0	0
ENSG00000143924	EML4	Q9HC35	-0.025841	9.96e-08	0	-0.161772	2.65e-18	0	-0.135931	0.020598	1.76e-06	0	-0.115333	1.65e-17	0	0	0
ENSG00000104497	SNX16	P57768	-0.105688	0.0380052	0	-0.33482	2.91e-12	-1	-0.229132	0.583592	3.34e-38	1	0.354459	1.72e-17	1	0	0
ENSG00000119318	RAD23B	P54727	-0.0276344	0.0553264	0	0.0469612	2.31e-08	0	0.0745956	0.130698	4.1e-25	0	0.205293	1.77e-17	0	0	0
ENSG00000076382	SPAG5	Q96R06	-0.913263	5.02e-278	-1	-1.12004	4.79e-236	-1	-0.206777	-0.019562	1.69e-07	0	-0.226339	1.78e-17	0	0	0
ENSG00000064703	DDX20	Q9UHI6	-0.293794	1.68e-159	-1	-0.300179	1.71e-168	-1	-0.00638506	-0.137128	5.29e-14	0	-0.143513	1.78e-17	0	0	0
ENSG00000220205	VAMP2	P63027	-0.0805446	3.25e-08	0	-0.531415	0.00370254	-1	-0.450871	-0.17449	0.000115676	0	-0.625361	1.82e-17	-1	0	0
ENSG00000163719	MTMR14	Q8NCE2	0.244671	1.3e-33	0	0.099714	6.37e-08	0	-0.144957	-0.0656476	0.0141233	0	-0.210605	1.83e-17	0	0	0
ENSG00000154310	TNIK	Q9UKE5	0.334515	2.56e-11	1	0.181809	0.043287	0	-0.152706	-0.0297977	0.0253768	0	-0.182504	1.87e-17	0	0	0
ENSG00000065615	CYB5R4	Q7L1T6	-0.0248289	0.0788207	0	0.0600394	0.0140715	0	0.0848683	0.500105	2.81e-07	1	0.584974	1.91e-17	1	0	0
ENSG00000143374	TARS2	Q9BW92	-0.0346516	0.00335225	0	0.0120516	0.064843	0	0.0467032	-0.202359	3.51e-33	0	-0.155656	1.92e-17	0	0	0
ENSG00000185787	MORF4L1	Q9UBU8	-0.310696	4.65e-86	-1	-0.351981	1.95e-83	-1	-0.0412851	0.223098	2.62e-11	0	0.181813	1.95e-17	0	0	0
ENSG00000104892	KLC3	Q6P597	-0.16867	0.000207831	0	0.403101	1.48e-12	1	0.571772	-0.169734	0.000117505	0	0.402037	1.95e-17	1	0	0
ENSG00000197321	SVIL	O95425	0.243844	3.61e-44	0	0.158791	1.97e-10	0	-0.085053	-0.0296286	0.00513231	0	-0.114682	1.99e-17	0	0	0
ENSG00000182287	AP1S2	P56377	-0.0908058	1.11e-06	0	-0.11057	4.05e-22	0	-0.0197646	0.1791	6.26e-51	0	0.159336	1.99e-17	0	0	0
ENSG00000136770	DNAJC1	Q96KC8	-0.0757202	2.72e-33	0	-0.334473	1.35e-55	-1	-0.258753	0.17802	0.0348399	0	-0.0807329	2.01e-17	0	0	0
ENSG00000100612	DHRS7	Q9Y394	0.375047	8.21e-25	1	0.437043	1.54e-46	1	0.0619963	0.139746	0.0895119	0	0.201743	2.15e-17	0	0	0
ENSG00000115325	DOK1	Q99704	-0.125327	1.9e-11	0	0.00272947	0.0848969	0	0.128056	0.0631528	6.2e-05	0	0.191209	2.25e-17	0	0	0
ENSG00000096746	HNRNPH3	P31942	-0.31688	3.83e-06	-1	-0.137103	4.34e-08	0	0.179777	0.274653	6.76e-33	1	0.45443	2.25e-17	1	0	0
ENSG00000113272	THG1L	Q9NWX6	0.0228082	0.0524266	0	0.0643743	0.000153549	0	0.0415661	-0.239086	2.36e-14	0	-0.19752	2.32e-17	0	0	0
ENSG00000186010	NDUFA13	Q9P0J0	-0.0389651	5.99e-05	0	0.397764	1.1e-52	1	0.436729	-0.0512179	1.02e-16	0	0.385511	2.36e-17	1	0	0
ENSG00000050820	BCAR1	P56945	0.121741	0.00306344	0	-0.153352	0.000138633	0	-0.275093	0.525181	8.07e-40	1	0.250088	2.37e-17	1	0	0
ENSG00000080819	CPOX	P36551	-0.0283458	0.0896427	0	0.132248	2.3e-27	0	0.160594	-0.130098	0.000424733	0	0.0304961	2.42e-17	0	0	0
ENSG00000089597	GANAB	Q14697	0.0900185	8e-09	0	0.13951	2.79e-28	0	0.0494916	0.00514565	0.000507336	0	0.0546372	2.71e-17	0	0	0
ENSG00000150990	DHX37	Q8IY37	-0.298709	9.44e-53	-1	-0.140924	4.2e-11	0	0.157785	-0.0901623	0.0346245	0	0.0676228	2.8e-17	0	0	0
ENSG00000168872	DDX19A	Q9NUU7	0.0705369	0.00971158	0	0.0174644	0.000170381	0	-0.0530725	-0.00222777	1.96e-19	0	-0.0553003	2.85e-17	0	0	0
ENSG00000198060	MARCHF5	Q9NX47	0.0716719	0.00195247	0	-0.0141479	0.0395886	0	-0.0858198	-0.0668098	0.000578319	0	-0.15263	2.92e-17	0	0	0
ENSG00000091640	SPAG7	O75391	-0.255285	2.86e-50	-1	-0.522833	5.31e-39	-1	-0.267548	-0.0390915	1.56e-12	0	-0.30664	2.96e-17	-1	0	0
ENSG00000162924	REL	Q04864	-0.291585	1.45e-10	-1	-0.0536631	0.0915139	0	0.237922	0.318679	0.0124911	1	0.556601	2.97e-17	1	0	0
ENSG00000166886	NAB2	Q15742	0.235906	5.12e-08	0	0.128785	9.75e-17	0	-0.107121	0.244777	7.47e-32	0	0.137656	2.98e-17	0	0	0
ENSG00000145425	RPS3A	P61247	0.0200597	4.28e-11	0	0.0253678	0.00567332	0	0.00530811	0.0524541	0.076082	0	0.0577622	3.01e-17	0	0	0
ENSG00000180329	CCDC43	Q96MW1	0.159359	5.92e-19	0	0.0972392	0.00894284	0	-0.0621194	-0.112777	0.000366864	0	-0.174896	3.02e-17	0	0	0
ENSG00000049656	CLPTM1L	Q96KA5	0.0757223	0.00148876	0	0.0791581	0.000864315	0	0.00343578	0.0509006	1.17e-19	0	0.0543364	3.16e-17	0	0	0
ENSG00000139644	TMBIM6	P55061	-0.398958	6.59e-60	-1	-0.678251	3.67e-67	-1	-0.279293	0.100911	0.00314306	0	-0.178382	3.17e-17	0	0	0
ENSG00000138107	ACTR1A	P61163	-0.0522214	0.00236209	0	0.00989442	0.000443807	0	0.0621158	-0.213019	5.09e-34	0	-0.150903	3.35e-17	0	0	0
ENSG00000053501	USE1	Q9NZ43	0.18895	0.0086547	0	0.119526	0.0808239	0	-0.0694236	0.23976	4.18e-39	0	0.170336	3.41e-17	0	0	0
ENSG00000165672	PRDX3	P30048	0.322865	0.00190503	1	-0.0785796	9.01e-05	0	-0.401444	-0.0312901	1.24e-16	0	-0.432734	3.45e-17	-1	0	0
ENSG00000110048	OSBP	P22059	0.229039	8.25e-50	0	0.0186712	0.00190456	0	-0.210368	0.0923828	4.67e-05	0	-0.117985	3.53e-17	0	0	0
ENSG00000187608	ISG15	P05161	0.203249	3.05e-09	0	0.227789	3.55e-51	0	0.0245396	0.00555035	0.0154076	0	0.03009	3.93e-17	0	0	0
ENSG00000017797	RALBP1	Q15311	0.084312	0.0222784	0	-0.392573	1.65e-09	-1	-0.476885	-0.0411225	2.25e-07	0	-0.518007	4e-17	-1	0	0
ENSG00000124789	NUP153	P49790	-0.0738593	3.56e-42	0	-0.259271	3.47e-97	-1	-0.185412	0.21323	7.86e-61	0	0.0278186	4.04e-17	0	0	0
ENSG00000147459	DOCK5	Q9H7D0	0.0805997	2.96e-13	0	0.00486757	0.0676722	0	-0.0757321	-0.174891	0.0332805	0	-0.250623	4.05e-17	-1	0	0
ENSG00000117174	ZNHIT6	Q9NWK9	-0.869101	7.58e-25	-1	-0.663147	1.18e-38	-1	0.205954	0.396258	8.48e-20	1	0.602212	4.17e-17	1	0	0
ENSG00000178896	EXOSC4	Q9NPD3	-0.215122	6.3e-27	0	-0.00427137	2.15e-19	0	0.210851	-0.294445	7.01e-22	-1	-0.0835939	4.49e-17	0	0	0
ENSG00000139719	VPS33A	Q96AX1	0.0975638	7.05e-22	0	0.168323	9.14e-23	0	0.0707591	0.0610208	5.27e-21	0	0.13178	4.73e-17	0	0	0
ENSG00000055332	EIF2AK2	P19525	-0.0790161	1.12e-58	0	-0.207823	2.14e-14	0	-0.128807	0.0395843	3.66e-08	0	-0.0892231	4.75e-17	0	0	0
ENSG00000100664	EIF5	P55010	0.0988086	4.79e-16	0	0.18077	0.0230933	0	0.081961	-0.237937	0.067528	0	-0.155976	4.8e-17	0	0	0
ENSG00000122406	RPL5	P46777	0.092778	0.0117855	0	0.0809988	0.0779211	0	-0.0117791	-0.0839732	2.55e-25	0	-0.0957523	4.87e-17	0	0	0
ENSG00000160218	TRAPPC10	P48553	-0.117161	0.00177192	0	0.169302	3.59e-14	0	0.286463	0.0180648	0.108663	0	0.304528	4.99e-17	1	0	0
ENSG00000075391	RASAL2	Q9UJF2	0.171719	0.00106843	0	0.408228	1.17e-11	1	0.23651	0.0861477	0.000113173	0	0.322657	5.02e-17	1	0	0
ENSG00000099901	RANBP1	P43487	-0.0875714	5.32e-10	0	-0.335744	1.25e-26	-1	-0.248172	0.0314963	6.04e-11	0	-0.216676	5.28e-17	0	0	0
ENSG00000177879	AP3S1	Q92572	0.187798	0.0208357	0	0.185202	3.79e-14	0	-0.0025957	0.17832	0.0204728	0	0.175724	5.31e-17	0	0	0
ENSG00000139410	SDSL	Q96GA7	-0.000119936	0.000207324	0	0.168172	1.39e-18	0	0.168292	0.257772	4.15e-08	1	0.426064	5.52e-17	1	0	0
ENSG00000151503	NCAPD3	P42695	-1.46765	2.31e-173	-1	-1.8391	1.18e-86	-1	-0.371443	-0.472485	1.17e-77	-1	-0.843928	5.53e-17	-1	0	0
ENSG00000213523	SRA1	Q9HD15	0.128232	3.19e-41	0	0.189128	2.25e-73	0	0.0608961	0.0982184	1.31e-21	0	0.159115	6.21e-17	0	0	0
ENSG00000065268	WDR18	Q9BV38	-0.0985412	5.37e-09	0	0.0400101	0.0621249	0	0.138551	-0.2637	2.07e-42	-1	-0.125149	6.22e-17	0	0	0
ENSG00000174547	MRPL11	Q9Y3B7	-0.0166875	0.000515139	0	0.0467717	0.00180904	0	0.0634592	-0.185671	5.93e-17	0	-0.122211	6.41e-17	0	0	0
ENSG00000110917	MLEC	Q14165	0.286901	6.1e-33	1	0.213844	1.02e-35	0	-0.0730569	-0.150804	8.35e-30	0	-0.223861	6.56e-17	0	0	0
ENSG00000239264	TXNDC5	Q8NBS9	0.105124	0.00218699	0	-0.122851	2.93e-36	0	-0.227974	0.0237259	1.45e-10	0	-0.204248	6.61e-17	0	0	0
ENSG00000102606	ARHGEF7	Q14155	0.136673	0.00283031	0	0.165431	1.99e-17	0	0.0287577	0.181823	0.000515207	0	0.210581	6.65e-17	0	0	0
ENSG00000141577	CEP131	Q9UPN4	-0.37937	2.92e-176	-1	-0.537603	5.95e-274	-1	-0.158232	0.206981	1.86e-32	0	0.0487484	7.12e-17	0	0	0
ENSG00000143157	POGK	Q9P215	-0.106007	2.3e-30	0	0.00771296	3.46e-08	0	0.11372	0.0320843	0.103929	0	0.145804	7.14e-17	0	0	0
ENSG00000213015	ZNF580	Q9UK33	-0.346758	6.64e-10	-1	-0.338415	1.09e-17	-1	0.0083428	0.410513	1.86e-21	1	0.418856	7.21e-17	1	0	0
ENSG00000105755	ETHE1	O95571	-0.00934751	4.5e-07	0	0.109702	0.00253715	0	0.11905	-0.259959	1.42e-17	-1	-0.140909	7.57e-17	0	0	0
ENSG00000166333	ILK	Q13418	0.0137246	2.4e-33	0	-0.23174	0.000105163	0	-0.245465	0.142061	0.0215725	0	-0.103404	7.87e-17	0	0	0
ENSG00000196961	AP2A1	O95782	0.0132855	1.27e-05	0	-0.0798681	1.46e-05	0	-0.0931537	0.129423	7.49e-25	0	0.0362695	8.08e-17	0	0	0
ENSG00000163481	RNF25	Q96BH1	0.13979	0.0705621	0	0.082709	0.0432299	0	-0.0570805	0.103829	1.4e-13	0	0.046748	8.41e-17	0	0	0
ENSG00000148218	ALAD	P13716	0.0175353	0.000585776	0	-0.0587967	0.118996	0	-0.0763321	-0.108352	1.65e-10	0	-0.184684	8.88e-17	0	0	0
ENSG00000149136	SSRP1	Q08945	-0.188735	2.37e-63	0	-0.325024	8.4e-98	-1	-0.136288	0.194692	2.3e-58	0	0.0584037	8.99e-17	0	0	0
ENSG00000104129	DNAJC17	Q9NVM6	-0.04491	0.000510452	0	0.0101475	0.0100835	0	0.0550574	0.0836221	1.51e-17	0	0.138679	9.3e-17	0	0	0
ENSG00000048162	NOP16	Q9Y3C1	-0.130464	1.06e-50	0	0.0303168	0.000562758	0	0.160781	0.11572	0.0821007	0	0.276501	9.85e-17	1	0	0
ENSG00000168282	MGAT2	Q10469	0.0222262	0.0870505	0	-0.120843	3.22e-08	0	-0.143069	0.216251	4.46e-32	0	0.0731814	9.87e-17	0	0	0
ENSG00000100796	PPP4R3A	Q6IN85	0.601717	2.57e-73	1	0.256377	2.82e-07	1	-0.34534	0.160547	2.37e-13	0	-0.184793	9.89e-17	0	0	0
ENSG00000014138	POLA2	Q14181	-0.540876	1.13e-106	-1	-0.669173	9.99e-91	-1	-0.128296	-0.0906936	3.76e-08	0	-0.21899	9.97e-17	0	0	0
ENSG00000114383	TUSC2	O75896	0.0330487	0.115707	0	0.18108	2.87e-05	0	0.148031	0.119664	5.75e-11	0	0.267695	1e-16	1	0	0
ENSG00000079616	KIF22	Q14807	-0.802745	9.57e-81	-1	2.08698	3.88e-21	1	2.88972	-0.30533	2.7e-65	-1	2.58439	1e-16	1	0	0
ENSG00000156239	N6AMT1	Q9Y5N5	0.180156	0.0724549	0	-0.0029664	0.00218321	0	-0.183123	0.286857	6.19e-25	1	0.103734	1.01e-16	0	0	0
ENSG00000010165	EEF1AKNMT	Q8N6R0	0.0857121	0.000452558	0	0.0135186	1.05e-06	0	-0.0721935	-0.102619	2.55e-14	0	-0.174813	1.03e-16	0	0	0
ENSG00000078747	ITCH	Q96J02	-0.225883	1.24e-21	0	-0.347113	6.07e-27	-1	-0.12123	0.308282	7.06e-16	1	0.187052	1.07e-16	0	0	0
ENSG00000213190	MLLT11	Q13015	0.251752	8.5e-13	1	0.570957	2.8e-58	1	0.319206	-0.171667	3.49e-17	0	0.147539	1.08e-16	0	0	0
ENSG00000109133	TMEM33	P57088	0.00803121	8.54e-14	0	0.145243	2.58e-10	0	0.137212	-0.0539307	5.14e-07	0	0.0832809	1.11e-16	0	0	0
ENSG00000109919	MTCH2	Q9Y6C9	0.0904639	1.74e-47	0	-0.0521023	0.00321555	0	-0.142566	0.063399	0.0163758	0	-0.0791672	1.15e-16	0	0	0
ENSG00000134014	ELP3	Q9H9T3	-0.208404	3.16e-20	0	-0.0223094	0.0296554	0	0.186095	-0.107465	0.000161005	0	0.07863	1.15e-16	0	0	0
ENSG00000161970	RPL26	P61254	0.00190451	0.110569	0	-0.269389	0.00778942	-1	-0.271294	-0.149636	2.84e-24	0	-0.42093	1.18e-16	-1	0	0
ENSG00000117758	STX12	Q86Y82	0.218646	6.57e-08	0	0.255811	3.26e-19	1	0.0371649	0.0422206	3.03e-09	0	0.0793855	1.23e-16	0	0	0
ENSG00000144848	ATG3	Q9NT62	-0.237305	4.21e-10	0	0.173397	0.027517	0	0.410703	0.0452555	0.00860002	0	0.455958	1.23e-16	1	0	0
ENSG00000127191	TRAF2	Q12933	-0.0861695	4.41e-21	0	-0.274737	1.33e-20	-1	-0.188567	-0.128691	1.18e-16	0	-0.317258	1.27e-16	-1	0	0
ENSG00000134815	DHX34	Q14147	-0.440114	6.95e-13	-1	0.475344	1.9e-14	1	0.915458	-0.369858	1.77e-10	-1	0.5456	1.28e-16	1	0	0
ENSG00000171224	FAM241B	Q96D05	0.0989142	0.000164279	0	0.0321763	6.15e-05	0	-0.0667379	0.374535	1.54e-28	1	0.307797	1.31e-16	1	0	0
ENSG00000152253	SPC25	Q9HBM1	-0.450242	3.13e-163	-1	-0.555491	7.61e-128	-1	-0.105249	-0.0877923	5.63e-34	0	-0.193041	1.32e-16	0	0	0
ENSG00000146282	RARS2	Q5T160	-0.0817733	5.13e-05	0	-0.140551	1.66e-11	0	-0.058778	-0.395417	0.00650262	-1	-0.454195	1.36e-16	-1	0	0
ENSG00000066322	ELOVL1	Q9BW60	0.214362	9.09e-15	0	0.183796	8.81e-14	0	-0.0305657	0.167931	6.76e-09	0	0.137366	1.36e-16	0	0	0
ENSG00000078668	VDAC3	Q9Y277	0.0371263	0.0374785	0	-0.117412	0.0250067	0	-0.154538	-0.107157	4.2e-12	0	-0.261695	1.43e-16	-1	0	0
ENSG00000155975	VPS37A	Q8NEZ2	-0.177256	6.87e-06	0	-0.279737	0.0963629	0	-0.10248	0.610246	3.64e-27	1	0.507766	1.57e-16	1	0	0
ENSG00000166140	ZFYVE19	Q96K21	-0.108104	0.0415926	0	-0.0680775	0.0490006	0	0.0400267	0.0979644	1.72e-18	0	0.137991	1.74e-16	0	0	0
ENSG00000171681	ATF7IP	Q6VMQ6	-0.629718	8.85e-75	-1	-1.0145	9.62e-108	-1	-0.38478	0.0214471	0.0128159	0	-0.363333	1.8e-16	-1	0	0
ENSG00000108468	CBX1	P83916	-0.415493	2.85e-98	-1	-0.65193	2.85e-98	-1	-0.236438	-0.184527	4.43e-07	0	-0.420965	1.84e-16	-1	0	0
ENSG00000101161	PRPF6	O94906	-6.32e-05	0.0373059	0	-0.0163824	7.45e-24	0	-0.0163192	-0.013232	0.107054	0	-0.0295512	1.84e-16	0	0	0
ENSG00000131374	TBC1D5	Q92609	-0.17728	6.35e-05	0	-0.0751643	0.0425408	0	0.102115	0.144721	1.74e-05	0	0.246836	1.84e-16	0	0	0
ENSG00000140688	RUSF1	Q96GQ5	0.0985011	3.66e-05	0	-0.0474721	0.00470057	0	-0.145973	0.327287	3.8e-54	1	0.181314	1.92e-16	0	0	0
ENSG00000138095	LRPPRC	P42704	-0.0761575	4.24e-18	0	0.0365271	6.42e-06	0	0.112685	-0.224204	3.5e-105	0	-0.111519	2.02e-16	0	0	0
ENSG00000084092	NOA1	Q8NC60	-0.214593	4.56e-17	0	-0.0116671	2.21e-06	0	0.202926	0.0532749	1.58e-05	0	0.256201	2.07e-16	1	0	0
ENSG00000170144	HNRNPA3	P51991	-0.0752921	8.8e-13	0	0.20587	0.0246485	0	0.281163	-0.141229	1.8e-06	0	0.139934	2.09e-16	0	0	0
ENSG00000144744	UBA3	Q8TBC4	0.0727621	3.38e-10	0	-0.161324	1.79e-14	0	-0.234086	0.114933	3.62e-07	0	-0.119153	2.11e-16	0	0	0
ENSG00000163960	UBXN7	O94888	-0.206938	3.48e-19	0	-0.302838	2.94e-46	-1	-0.0959001	-0.0738898	0.00025203	0	-0.16979	2.32e-16	0	0	0
ENSG00000100243	CYB5R3	P00387	0.012766	7.95e-08	0	-0.0585796	0.0453643	0	-0.0713456	-0.0966412	2.05e-05	0	-0.167987	2.42e-16	0	0	0
ENSG00000178999	AURKB	Q96GD4	-1.37584	1.18e-108	-1	1.92533	1.35e-25	1	3.30117	-0.994261	2.16e-141	-1	2.30691	2.43e-16	1	0	0
ENSG00000112514	CUTA	O60888	0.0798832	0.000219573	0	-0.104213	1.26e-07	0	-0.184096	-0.0494245	0.12668	0	-0.233521	2.48e-16	0	0	0
ENSG00000105372	RPS19	P39019	-0.408738	0.000167873	-1	0.0796111	0.000551792	0	0.488349	-0.301675	0.000780828	-1	0.186674	2.62e-16	0	0	0
ENSG00000115211	EIF2B4	Q9UI10	-0.093423	2.1e-08	0	0.110839	4.94e-14	0	0.204262	-0.122009	3.69e-09	0	0.0822535	2.65e-16	0	0	0
ENSG00000164924	YWHAZ	P63104	0.158435	0.0115079	0	0.210302	8.23e-12	0	0.0518675	0.0499096	1.27e-07	0	0.101777	2.65e-16	0	0	0
ENSG00000149311	ATM	Q13315	0.12947	3.6e-07	0	0.0297266	0.000115777	0	-0.0997435	-0.17394	0.000115141	0	-0.273684	2.7e-16	-1	0	0
ENSG00000269335	IKBKG	Q9Y6K9	0.129033	0.00910459	0	-0.103036	0.00118789	0	-0.232069	0.355139	4.4e-32	1	0.12307	2.7e-16	0	0	0
ENSG00000109911	ELP4	Q96EB1	-0.239511	5.28e-70	0	-0.291651	9.02e-58	-1	-0.05214	-0.0853145	8.09e-29	0	-0.137454	2.71e-16	0	0	0
ENSG00000148341	SH3GLB2	Q9NR46	0.155054	0.0127374	0	0.0965002	3.15e-16	0	-0.0585539	-0.0657729	0.0641931	0	-0.124327	2.74e-16	0	0	0
ENSG00000126814	TRMT5	Q32P41	-0.0939395	0.000167699	0	-0.0303666	1.28e-05	0	0.0635729	-0.159435	4.25e-59	0	-0.0958619	2.76e-16	0	0	0
ENSG00000124198	ARFGEF2	Q9Y6D5	0.202265	3.95e-22	0	0.18873	3.56e-30	0	-0.0135356	0.226303	3.89e-20	0	0.212767	2.86e-16	0	0	0
ENSG00000177105	RHOG	P84095	-0.049033	5.74e-05	0	-0.203988	2.89e-19	0	-0.154955	-0.00719026	0.00206878	0	-0.162145	2.87e-16	0	0	0
ENSG00000166295	ANAPC16	Q96DE5	-0.363331	3.63e-15	-1	-0.434015	2.42e-35	-1	-0.0706843	-0.268991	2.49e-10	-1	-0.339676	3e-16	-1	0	0
ENSG00000110958	PTGES3	Q15185	-0.366945	1.76e-45	-1	-0.223632	2.43e-13	0	0.143313	-0.381159	5.73e-57	-1	-0.237846	3.04e-16	0	0	0
ENSG00000127884	ECHS1	P30084	0.0995961	0.0161639	0	0.0350004	3.81e-33	0	-0.0645957	0.118036	0.000718306	0	0.0534403	3.12e-16	0	0	0
ENSG00000197747	S100A10	P60903	0.856975	3.76e-36	1	0.474333	9.67e-61	1	-0.382642	-0.708238	9.84e-11	-1	-1.09088	3.26e-16	-1	0	0
ENSG00000141551	CSNK1D	P48730	0.0382791	0.00237324	0	-0.245846	9.79e-22	0	-0.284125	0.414743	1.87e-45	1	0.130618	3.37e-16	0	0	0
ENSG00000101343	CRNKL1	Q9BZJ0	-0.192854	7.51e-43	0	-0.368379	3.01e-23	-1	-0.175525	-0.126701	6.97e-21	0	-0.302226	3.47e-16	-1	0	0
ENSG00000132849	PATJ	Q8NI35	-0.0250865	4.35e-21	0	0.0223807	2.47e-06	0	0.0474673	0.0259633	8.43e-39	0	0.0734306	3.63e-16	0	0	0
ENSG00000198786	MT-ND5	P03915	0.165621	0.00470002	0	-0.686086	2.34e-11	-1	-0.851707	0.138241	0.0365959	0	-0.713467	3.7e-16	-1	0	0
ENSG00000188021	UBQLN2	Q9UHD9	-0.132022	1.02e-11	0	-0.0499331	2.47e-06	0	0.0820892	0.0436038	3.87e-09	0	0.125693	4.1e-16	0	0	0
ENSG00000158234	FAIM	Q9NVQ4	0.539152	0.00274537	1	0.126323	0.000612604	0	-0.412829	0.291813	1.48e-21	1	-0.121016	4.13e-16	0	0	0
ENSG00000180817	PPA1	Q15181	-0.0707663	3.79e-09	0	0.0310894	0.0486818	0	0.101856	-0.429019	0.00140744	-1	-0.327164	4.28e-16	-1	0	0
ENSG00000065154	OAT	P04181	0.069179	0.0575662	0	0.0493434	1.29e-11	0	-0.0198356	0.0616041	0.0367234	0	0.0417684	4.31e-16	0	0	0
ENSG00000154473	BUB3	O43684	-0.12575	1.91e-68	0	-0.212634	4.29e-73	0	-0.0868839	-0.215708	6.11e-14	0	-0.302592	4.53e-16	-1	0	0
ENSG00000081154	PCNP	Q8WW12	0.00547882	1.31e-45	0	0.273618	5.43e-24	1	0.268139	-0.347389	0.000387363	-1	-0.0792492	4.56e-16	0	0	0
ENSG00000275397	DHRS11	Q6UWP2	-0.471803	7.15e-11	-1	-0.591282	0.0898957	0	-0.119479	-0.230657	3.58e-13	0	-0.350136	4.63e-16	-1	0	0
ENSG00000117395	EBNA1BP2	Q99848	-0.0210903	0.000156101	0	-0.0622581	1.2e-05	0	-0.0411679	0.178487	9.94e-41	0	0.137319	4.74e-16	0	0	0
ENSG00000163389	POGLUT1	Q8NBL1	0.0480426	8.13e-05	0	0.121985	6.42e-18	0	0.0739428	-0.0957659	0.00536605	0	-0.021823	4.8e-16	0	0	0
ENSG00000165525	NEMF	O60524	0.172051	0.110016	0	-0.0826254	2.39e-06	0	-0.254676	0.204012	0.000103727	0	-0.0506637	5.65e-16	0	0	0
ENSG00000165704	HPRT1	P00492	-0.120979	1.11e-05	0	-0.00929716	1.74e-13	0	0.111681	-0.183714	1.43e-08	0	-0.072032	6.25e-16	0	0	0
ENSG00000156017	CARNMT1	Q8N4J0	-0.0481032	2.13e-05	0	-0.0193467	0.0773361	0	0.0287565	0.140805	4.35e-12	0	0.169561	6.41e-16	0	0	0
ENSG00000166908	PIP4K2C	Q8TBX8	0.171862	3.51e-15	0	0.220265	3.21e-12	0	0.0484031	0.057662	6.39e-26	0	0.106065	6.47e-16	0	0	0
ENSG00000112578	BYSL	Q13895	-0.38538	2.92e-93	-1	-0.167957	3.41e-24	0	0.217423	-0.0445531	7.42e-08	0	0.17287	6.63e-16	0	0	0
ENSG00000120029	ARMH3	Q5T2E6	0.553828	6.98e-15	1	-0.334434	9.31e-05	-1	-0.888261	0.302021	0.000189045	1	-0.58624	6.92e-16	-1	0	0
ENSG00000097033	SH3GLB1	Q9Y371	-0.241003	2.68e-06	0	-0.0152876	0.000168264	0	0.225716	0.0649158	5.12e-15	0	0.290632	7.06e-16	1	0	0
ENSG00000164983	TMEM65	Q6PI78	-0.016969	7.98e-05	0	-0.175137	1.91e-29	0	-0.158168	0.109347	3.57e-12	0	-0.0488203	7.07e-16	0	0	0
ENSG00000112977	DAP	P51397	0.564006	7.9e-27	1	0.223155	0.111056	0	-0.340851	0.602439	0.0308306	1	0.261588	7.12e-16	1	0	0
ENSG00000113721	PDGFRB	P09619	0.249249	0.0900589	0	-0.38968	5.19e-09	-1	-0.63893	-0.0611613	0.000446316	0	-0.700091	7.33e-16	-1	0	0
ENSG00000132912	DCTN4	Q9UJW0	0.00607124	0.0613728	0	0.0263306	0.00193684	0	0.0202594	-0.112702	2.23e-15	0	-0.0924424	7.51e-16	0	0	0
ENSG00000163507	CIP2A	Q8TCG1	-0.60105	0	-1	-0.682495	0	-1	-0.0814451	-0.0241245	6.95e-13	0	-0.10557	8.81e-16	0	0	0
ENSG00000168005	SPINDOC	Q9BUA3	-0.414829	1.8e-68	-1	-0.430807	2.63e-79	-1	-0.0159785	0.371529	1.39e-21	1	0.355551	8.84e-16	1	0	0
ENSG00000150316	CWC15	Q9P013	-0.168699	2.24e-34	0	-0.169675	0.0346834	0	-0.000976037	0.0340001	0.00386461	0	0.0330241	9.09e-16	0	0	0
ENSG00000138663	COPS4	Q9BT78	-0.0469448	0.00950258	0	0.0223312	0.000528223	0	0.069276	-0.147399	9.75e-47	0	-0.0781233	9.13e-16	0	0	0
ENSG00000103222	ABCC1	P33527	0.293925	2.55e-07	1	-0.109015	0.103824	0	-0.40294	0.0600432	0.11135	0	-0.342897	9.57e-16	-1	0	0
ENSG00000140598	EFL1	Q7Z2Z2	-0.0417694	0.0834468	0	0.114271	1.11e-07	0	0.15604	0.0608749	3.82e-05	0	0.216915	9.89e-16	0	0	0
ENSG00000173166	RAPH1	Q70E73	-0.0437036	7.03e-14	0	-0.248651	2.54e-17	0	-0.204948	0.324197	7.28e-20	1	0.119249	1.05e-15	0	0	0
ENSG00000096063	SRPK1	Q96SB4	-0.317578	9.39e-121	-1	-0.361999	1.95e-102	-1	-0.0444212	-0.0734153	6.47e-10	0	-0.117837	1.08e-15	0	0	0
ENSG00000101160	CTSZ	Q9UBR2	0.00700014	0.000193773	0	0.167656	6.84e-08	0	0.160655	0.035141	8.44e-08	0	0.195796	1.11e-15	0	0	0
ENSG00000213782	DDX47	Q9H0S4	-0.243865	1.05e-39	0	-0.190424	3.85e-69	0	0.0534406	-0.0626346	2.12e-08	0	-0.009194	1.12e-15	0	0	0
ENSG00000273749	CYFIP1	Q7L576	0.237944	1.69e-07	0	-0.0208995	0.126594	0	-0.258844	-0.0077014	0.00847626	0	-0.266545	1.13e-15	-1	0	0
ENSG00000131043	AAR2	Q9Y312	-0.213777	7.3e-27	0	-0.170632	0.00201366	0	0.0431456	-0.0044428	0.0376954	0	0.0387028	1.13e-15	0	0	0
ENSG00000116641	DOCK7	Q96N67	-0.069046	0.000968491	0	0.0419438	0.110793	0	0.11099	0.0776014	2.4e-32	0	0.188591	1.14e-15	0	0	0
ENSG00000225968	ELFN1	P0C7U0	-0.0431296	0.0393942	0	0.0870719	3.2e-26	0	0.130201	-0.0366311	0.000680405	0	0.0935704	1.15e-15	0	0	0
ENSG00000205726	ITSN1	Q15811	-0.266564	1.19e-12	-1	-0.1287	8.86e-24	0	0.137864	0.253467	1.54e-28	1	0.39133	1.16e-15	1	0	0
ENSG00000120837	NFYB	P25208	-0.0875968	0.000949367	0	-0.361951	5.25e-17	-1	-0.274355	-0.120051	5.01e-05	0	-0.394406	1.19e-15	-1	0	0
ENSG00000116001	TIA1	P31483	-0.0872332	6.96e-36	0	-0.103564	9.32e-44	0	-0.0163303	0.113873	8.25e-17	0	0.0975423	1.33e-15	0	0	0
ENSG00000197448	GSTK1	Q9Y2Q3	0.0987884	3.3e-12	0	0.280094	1.28e-27	1	0.181306	-0.0272052	0.00161512	0	0.1541	1.4e-15	0	0	0
ENSG00000166165	CKB	P12277	-0.0345429	2.05e-08	0	-0.0659663	1.1e-31	0	-0.0314235	-0.0845623	0.016076	0	-0.115986	1.42e-15	0	0	0
ENSG00000164111	ANXA5	P08758	0.322429	1.92e-101	1	0.574531	2.14e-67	1	0.252102	0.105756	3.88e-19	0	0.357857	1.43e-15	1	0	0
ENSG00000095637	SORBS1	Q9BX66	-0.0926137	3.01e-06	0	-0.518872	0.000738323	-1	-0.426258	-0.310174	8.12e-21	-1	-0.736432	1.53e-15	-1	0	0
ENSG00000185163	DDX51	Q8N8A6	-0.165717	1.54e-66	0	-0.356596	1.92e-27	-1	-0.190879	0.240422	0.00374413	0	0.0495429	1.57e-15	0	0	0
ENSG00000105647	PIK3R2	O00459	0.348132	5.89e-20	1	-0.191851	3.46e-07	0	-0.539983	0.263407	5.91e-11	1	-0.276577	1.62e-15	-1	0	0
ENSG00000083937	CHMP2B	Q9UQN3	0.0172163	0.00411131	0	-0.103905	0.0161709	0	-0.121121	0.402594	4.18e-22	1	0.281473	1.7e-15	1	0	0
ENSG00000136044	APPL2	Q8NEU8	0.186667	4.08e-12	0	0.0265228	0.0130391	0	-0.160144	-0.050444	0.00500025	0	-0.210588	1.73e-15	0	0	0
ENSG00000100239	PPP6R2	O75170	-0.118176	7.58e-14	0	-0.12796	1.71e-05	0	-0.00978437	0.137978	2.24e-12	0	0.128194	1.74e-15	0	0	0
ENSG00000103415	HMOX2	P30519	0.19431	7.64e-11	0	0.236352	4.48e-27	0	0.0420421	0.0366459	0.000271773	0	0.078688	1.76e-15	0	0	0
ENSG00000120800	UTP20	O75691	-0.180355	5.77e-153	0	-0.0651315	0.0397187	0	0.115223	-0.0474492	2.96e-38	0	0.0677738	1.85e-15	0	0	0
ENSG00000147592	LACTB2	Q53H82	-0.0448265	0.00752551	0	-0.087629	0.0114779	0	-0.0428026	0.210148	1.99e-15	0	0.167346	1.85e-15	0	0	0
ENSG00000116212	LRRC42	Q9Y546	-0.407198	3.5e-46	-1	-0.385689	5.56e-31	-1	0.0215089	0.0478471	7.06e-06	0	0.069356	1.87e-15	0	0	0
ENSG00000141543	EIF4A3	P38919	-0.0161223	3.06e-25	0	-0.0596056	5.93e-17	0	-0.0434833	-0.196563	2.97e-32	0	-0.240046	1.92e-15	0	0	0
ENSG00000066654	THUMPD1	Q9NXG2	0.0488034	8.89e-05	0	0.112645	9.68e-15	0	0.0638419	0.0404224	0.00112473	0	0.104264	1.96e-15	0	0	0
ENSG00000115944	COX7A2L	O14548	-0.104878	0.000512747	0	-0.13243	1.76e-09	0	-0.0275516	-0.0969198	5.48e-07	0	-0.124471	2.13e-15	0	0	0
ENSG00000172260	NEGR1	Q7Z3B1	-0.203989	0.0966098	0	0.00228971	0.0126706	0	0.206279	0.0294279	1.06e-19	0	0.235707	2.13e-15	0	0	0
ENSG00000122512	PMS2	P54278	-0.165797	9.61e-05	0	-0.19683	1.61e-25	0	-0.0310331	-0.11049	5.17e-05	0	-0.141523	2.16e-15	0	0	0
ENSG00000168434	COG7	P83436	0.419105	1.5e-10	1	-0.292593	0.0424474	-1	-0.711698	0.559198	1.58e-36	1	-0.152499	2.18e-15	0	0	0
ENSG00000143748	NVL	O15381	-0.294063	2.1e-20	-1	-0.176796	6.41e-16	0	0.117267	0.142337	1.87e-16	0	0.259604	2.3e-15	1	0	0
ENSG00000130414	NDUFA10	O95299	0.0449865	0.000251005	0	0.110581	1.19e-13	0	0.0655945	-0.11931	0.0168685	0	-0.0537152	2.31e-15	0	0	0
ENSG00000153395	LPCAT1	Q8NF37	-0.0244341	0.00201469	0	-0.056309	0.0432558	0	-0.0318749	-0.0783503	5.16e-08	0	-0.110225	2.32e-15	0	0	0
ENSG00000162909	CAPN2	P17655	0.267367	3.1e-88	1	0.22114	1.32e-76	0	-0.0462271	0.137779	6.6e-23	0	0.0915517	2.37e-15	0	0	0
ENSG00000115415	STAT1	P42224	-0.00284646	5.92e-17	0	0.173247	5.61e-13	0	0.176093	-0.0247535	8.98e-17	0	0.151339	2.37e-15	0	0	0
ENSG00000077232	DNAJC10	Q8IXB1	0.196264	6.13e-35	0	0.245599	1.71e-69	0	0.0493352	-0.0072475	0.00386109	0	0.0420877	2.38e-15	0	0	0
ENSG00000088930	XRN2	Q9H0D6	-0.0595772	5.15e-42	0	0.0376646	0.000157008	0	0.0972418	0.0040551	0.0136343	0	0.101297	2.39e-15	0	0	0
ENSG00000122824	NUDT10	Q8NFP7	-0.210986	0.0294549	0	-0.235	9.9e-05	0	-0.0240144	0.169002	8.51e-08	0	0.144988	2.51e-15	0	0	0
ENSG00000188549	CCDC9B	Q6ZUT6	0.610602	2.57e-26	1	0.130991	5.51e-06	0	-0.479611	0.685011	4.64e-42	1	0.2054	2.74e-15	0	0	0
ENSG00000164815	ORC5	O43913	0.023544	0.102243	0	-0.213707	0.000996001	0	-0.237251	-0.283275	6.85e-26	-1	-0.520527	2.75e-15	-1	0	0
ENSG00000104969	SGTA	O43765	0.52627	0.0421082	1	0.00215105	0.0305592	0	-0.524119	0.030786	2.3e-16	0	-0.493333	2.8e-15	-1	0	0
ENSG00000071462	BUD23	O43709	-0.678694	5.89e-63	-1	-0.212197	1.59e-14	0	0.466497	-0.45762	0.000146778	-1	0.00887643	2.85e-15	0	0	0
ENSG00000164104	HMGB2	P26583	-0.344022	2.18e-40	-1	-0.649831	8.7e-116	-1	-0.305809	0.0660789	0.0492892	0	-0.23973	2.86e-15	0	0	0
ENSG00000176101	SSNA1	O43805	-0.487456	1.13e-26	-1	-0.558634	2.19e-18	-1	-0.0711781	-0.618219	2.01e-52	-1	-0.689398	2.89e-15	-1	0	0
ENSG00000100567	PSMA3	P25788	-0.100454	0.112999	0	0.173897	1.58e-08	0	0.274352	-0.166397	0.000718655	0	0.107955	2.9e-15	0	0	0
ENSG00000001036	FUCA2	Q9BTY2	0.130012	2.6e-15	0	0.237703	4.31e-18	0	0.107691	0.257252	1.19e-17	1	0.364943	3.04e-15	1	0	0
ENSG00000124733	MEA1	Q16626	-0.538609	9.4e-06	-1	0.155374	0.0291652	0	0.693983	-0.0523173	0.0160079	0	0.641666	3.05e-15	1	0	0
ENSG00000205476	CCDC85C	A6NKD9	-0.438359	1.45e-38	-1	-0.353352	1.34e-48	-1	0.0850072	0.0853388	3.53e-18	0	0.170346	3.06e-15	0	0	0
ENSG00000079805	DNM2	P50570	-0.0575763	0.0204463	0	-0.0730214	8.92e-15	0	-0.0154451	-0.0609205	0.0138813	0	-0.0763656	3.13e-15	0	0	0
ENSG00000136193	SCRN1	Q12765	0.0908103	2.19e-17	0	-0.00102564	6.93e-07	0	-0.0918359	0.225167	2.55e-33	0	0.133331	3.24e-15	0	0	0
ENSG00000145414	NAF1	Q96HR8	-0.203488	3.21e-80	0	-0.334049	5.87e-25	-1	-0.13056	-0.0566807	0.000381807	0	-0.187241	3.27e-15	0	0	0
ENSG00000152894	PTPRK	Q15262	0.139965	3.97e-17	0	0.129668	0.0924483	0	-0.0102968	0.0306011	0.0740394	0	0.0203043	3.55e-15	0	0	0
ENSG00000115947	ORC4	O43929	0.376828	1.09e-20	1	-0.124951	1.03e-17	0	-0.501779	-0.0332641	1.38e-15	0	-0.535043	3.69e-15	-1	0	0
ENSG00000104133	SPG11	Q96JI7	0.043778	0.0940731	0	0.137477	1.87e-08	0	0.0936992	0.192761	0.000123072	0	0.28646	4.19e-15	1	0	0
ENSG00000113593	PPWD1	Q96BP3	0.167716	3.09e-08	0	-0.188655	1.24e-34	0	-0.356371	0.0490021	0.106075	0	-0.307369	4.2e-15	-1	0	0
ENSG00000011485	PPP5C	P53041	-0.217633	2.96e-36	0	0.0325951	4.18e-16	0	0.250228	-0.22359	4.8e-42	0	0.0266376	4.46e-15	0	0	0
ENSG00000136450	SRSF1	Q07955	-0.0883203	3.12e-34	0	-0.0788565	0.11071	0	0.00946382	0.0443885	0.000102906	0	0.0538523	4.49e-15	0	0	0
ENSG00000147872	PLIN2	Q99541	-0.0755	0.00168247	0	-0.172611	2.39e-17	0	-0.0971109	-0.0916242	0.00174338	0	-0.188735	4.63e-15	0	0	0
ENSG00000165678	GHITM	Q9H3K2	-0.598243	1.5e-43	-1	-0.0930946	2.02e-07	0	0.505149	-0.106587	0.0893887	0	0.398562	4.72e-15	1	0	0
ENSG00000075131	TIPIN	Q9BVW5	-1.36025	8.83e-101	-1	-1.82911	8.78e-151	-1	-0.468862	-0.0893778	0.0504957	0	-0.55824	5.13e-15	-1	0	0
ENSG00000071967	CYBRD1	Q53TN4	-0.00803321	0.000362719	0	-0.0600749	0.0423008	0	-0.0520417	0.294167	1.46e-08	1	0.242125	5.13e-15	0	0	0
ENSG00000277586	NEFL	P07196	0.534814	3.33e-98	1	0.481283	4.26e-179	1	-0.0535304	0.157566	1.3e-21	0	0.104035	5.19e-15	0	0	0
ENSG00000166797	CIAO2A	Q9H5X1	0.0404509	9.75e-10	0	-0.146776	1.76e-14	0	-0.187227	0.164911	1.07e-15	0	-0.0223155	5.31e-15	0	0	0
ENSG00000155827	RNF20	Q5VTR2	0.0092505	6.71e-49	0	-0.299559	2.57e-134	-1	-0.30881	0.126338	0.0979352	0	-0.182471	5.54e-15	0	0	0
ENSG00000205758	CRYZL1	O95825	0.193195	0.00223589	0	0.013416	3.72e-07	0	-0.179779	0.148049	4.52e-07	0	-0.0317301	5.6e-15	0	0	0
ENSG00000153130	SCOC	Q9UIL1	-0.0199295	0.000112672	0	-0.0700186	0.000763121	0	-0.0500891	0.137181	4.87e-17	0	0.0870918	5.8e-15	0	0	0
ENSG00000147274	RBMX	P38159	-0.330205	1.81e-19	-1	0.333217	9.42e-27	1	0.663422	-0.146685	6.29e-21	0	0.516738	6.32e-15	1	0	0
ENSG00000204316	MRPL38	Q96DV4	0.103103	0.0611813	0	-0.128942	0.107375	0	-0.232045	-0.087226	9.5e-15	0	-0.319271	6.54e-15	-1	0	0
ENSG00000181929	PRKAG1	P54619	0.290427	1.37e-68	1	0.318544	1.43e-50	1	0.028117	0.117864	1.19e-35	0	0.145981	6.9e-15	0	0	0
ENSG00000115204	MPV17	P39210	0.325977	4.48e-13	1	0.378482	0.0012138	1	0.0525053	-0.265298	2.94e-05	-1	-0.212793	7.06e-15	0	0	0
ENSG00000148296	SURF6	O75683	-0.13927	0.0172964	0	-0.0340479	6.28e-14	0	0.105222	0.333958	5.81e-05	1	0.43918	7.1e-15	1	0	0
ENSG00000142657	PGD	P52209	0.0289078	4.37e-27	0	0.0855581	4.04e-19	0	0.0566503	-0.112514	9.32e-30	0	-0.0558638	7.45e-15	0	0	0
ENSG00000082153	BZW1	Q7L1Q6	0.164032	0.121011	0	-0.0876854	0.00601559	0	-0.251717	-0.157524	6.47e-18	0	-0.409242	7.55e-15	-1	0	0
ENSG00000121552	CSTA	P01040	0.496919	2.44e-26	1	0.145297	3.62e-08	0	-0.351622	0.680443	7.79e-15	1	0.328821	7.92e-15	1	0	0
ENSG00000132792	CTNNBL1	Q8WYA6	0.27326	7.47e-05	1	0.0588444	1.74e-14	0	-0.214416	0.22305	0.0717415	0	0.00863369	8.03e-15	0	0	0
ENSG00000196683	TOMM7	Q9P0U1	-0.0192399	0.0669536	0	0.017844	0.0313418	0	0.0370839	-0.268276	1.18e-13	-1	-0.231193	8.46e-15	0	0	0
ENSG00000132424	PNISR	Q8TF01	-0.00235268	0.0191444	0	-0.160328	1.37e-08	0	-0.157975	-0.0938676	1.68e-06	0	-0.251843	8.86e-15	-1	0	0
ENSG00000205413	SAMD9	Q5K651	0.503918	8.48e-221	1	-0.000317771	7.78e-14	0	-0.504236	0.211434	2.39e-97	0	-0.292802	9.08e-15	-1	0	0
ENSG00000237190	CDKN2AIPNL	Q96HQ2	0.0384329	3.37e-20	0	-0.122832	1.22e-52	0	-0.161265	-0.0231125	0.0183788	0	-0.184378	9.18e-15	0	0	0
ENSG00000133773	CCDC59	Q9P031	-0.111043	7.93e-09	0	-0.0825704	1.26e-07	0	0.0284722	0.0810465	9.44e-16	0	0.109519	9.25e-15	0	0	0
ENSG00000242498	ARPIN	Q7Z6K5	-0.268122	3.37e-19	-1	-0.227289	1.17e-42	0	0.0408333	0.0977346	3.17e-28	0	0.138568	9.84e-15	0	0	0
ENSG00000148334	PTGES2	Q9H7Z7	0.230412	7.38e-33	0	0.140578	1.82e-17	0	-0.0898342	-0.148812	4.5e-06	0	-0.238646	1.01e-14	0	0	0
ENSG00000153201	RANBP2	P49792	-0.150199	1.74e-62	0	-0.125772	1.94e-128	0	0.024427	-0.0384027	0.0240686	0	-0.0139757	1.02e-14	0	0	0
ENSG00000168067	MAP4K2	Q12851	-0.23798	1.73e-11	0	0.131978	5.39e-07	0	0.369958	-0.0810993	0.00168987	0	0.288859	1.05e-14	1	0	0
ENSG00000147403	RPL10	P27635	0.091348	7.62e-10	0	0.347807	0.110434	0	0.256459	-0.508313	7.99e-44	-1	-0.251853	1.07e-14	-1	0	0
ENSG00000130695	CEP85	Q6P2H3	0.679772	4.52e-06	1	1.59264	0.00266363	1	0.912867	-1.44709	0.0195472	-1	-0.534218	1.09e-14	-1	0	0
ENSG00000112159	MDN1	Q9NU22	-0.101181	3.05e-51	0	-0.153734	1.58e-11	0	-0.0525537	-0.139553	5.59e-64	0	-0.192107	1.11e-14	0	0	0
ENSG00000162300	ZFPL1	O95159	-0.181748	1.83e-08	0	-0.158396	8.66e-09	0	0.0233522	0.0381947	4.18e-22	0	0.0615469	1.11e-14	0	0	0
ENSG00000065000	AP3D1	O14617	0.197373	9.69e-09	0	0.229958	2.98e-10	0	0.0325846	0.0477515	2.38e-18	0	0.0803361	1.13e-14	0	0	0
ENSG00000197417	SHPK	Q9UHJ6	-0.104345	1.47e-17	0	0.0475061	0.00111364	0	0.151851	-0.43449	2.13e-38	-1	-0.282639	1.16e-14	-1	0	0
ENSG00000105699	LSR	Q86X29	0.0189573	7.79e-11	0	-0.00532687	0.102691	0	-0.0242841	-0.196284	0.0637247	0	-0.220568	1.16e-14	0	0	0
ENSG00000102893	PHKB	Q93100	0.223951	6.51e-07	0	-0.0616639	4.54e-07	0	-0.285615	-0.00484054	0.0291991	0	-0.290455	1.18e-14	-1	0	0
ENSG00000143545	RAB13	P51153	-0.0786605	0.0112245	0	-0.0781085	3.1e-16	0	0.00055199	0.0137088	0.0025649	0	0.0142608	1.26e-14	0	0	0
ENSG00000144746	ARL6IP5	O75915	0.254382	5.68e-12	1	0.135025	1.21e-15	0	-0.119357	0.170923	1.68e-09	0	0.0515652	1.27e-14	0	0	0
ENSG00000118058	KMT2A	Q03164	-0.374237	7.09e-16	-1	-0.514925	3.33e-38	-1	-0.140688	-0.141788	0.00727473	0	-0.282476	1.32e-14	-1	0	0
ENSG00000183020	AP2A2	O94973	0.0517073	1.47e-08	0	-0.0811245	0.000366741	0	-0.132832	0.161685	5.35e-08	0	0.0288528	1.34e-14	0	0	0
ENSG00000179041	RRS1	Q15050	-0.15397	3.08e-66	0	-0.291789	3.18e-55	-1	-0.13782	0.0874466	3.12e-17	0	-0.0503729	1.36e-14	0	0	0
ENSG00000134901	POGLUT2	Q6UW63	0.387902	1.54e-07	1	-0.0896535	0.128032	0	-0.477556	-0.0766007	1.38e-07	0	-0.554156	1.37e-14	-1	0	0
ENSG00000146540	C7orf50	Q9BRJ6	0.185644	3.37e-07	0	-0.0162419	0.0924681	0	-0.201886	0.112065	1.55e-31	0	-0.0898202	1.38e-14	0	0	0
ENSG00000138801	PAPSS1	O43252	0.124624	1.01e-32	0	0.0475421	5.91e-21	0	-0.0770818	0.0944685	1.56e-31	0	0.0173866	1.41e-14	0	0	0
ENSG00000142444	TIMM29	Q9BSF4	0.0445975	0.0307943	0	0.0987565	4.5e-05	0	0.054159	0.114632	0.117265	0	0.168791	1.42e-14	0	0	0
ENSG00000143256	PFDN2	Q9UHV9	0.0496138	5.56e-05	0	0.123734	0.00819028	0	0.0741206	0.0585243	0.000167651	0	0.132645	1.44e-14	0	0	0
ENSG00000169905	TOR1AIP2	Q8NFQ8	-0.0615373	0.0301373	0	0.00242433	0.0747301	0	0.0639616	0.160333	4.26e-12	0	0.224295	1.45e-14	0	0	0
ENSG00000023734	STRAP	Q9Y3F4	-0.164346	6.42e-09	0	0.169413	7.25e-22	0	0.333759	-0.383246	8.96e-115	-1	-0.0494873	1.52e-14	0	0	0
ENSG00000143653	SCCPDH	Q8NBX0	0.0543	0.0282871	0	0.0237879	0.00051386	0	-0.0305121	0.0150168	8.46e-07	0	-0.0154953	1.52e-14	0	0	0
ENSG00000047249	ATP6V1H	Q9UI12	0.440807	2.77e-71	1	0.221777	4.37e-79	0	-0.21903	0.209001	2.04e-23	0	-0.0100294	1.62e-14	0	0	0
ENSG00000139350	NEDD1	Q8NHV4	-0.293311	2.41e-06	-1	-0.381404	1.5e-77	-1	-0.0880929	0.0321843	2.95e-14	0	-0.0559086	1.64e-14	0	0	0
ENSG00000197822	OCLN	Q16625	-0.238436	0.010923	0	-0.259833	1.99e-09	-1	-0.0213968	0.331753	9.34e-47	1	0.310356	1.68e-14	1	0	0
ENSG00000148843	PDCD11	Q14690	0.0129117	1.44e-20	0	0.0783075	7.68e-27	0	0.0653958	-0.134216	3.73e-35	0	-0.0688203	1.79e-14	0	0	0
ENSG00000082898	XPO1	O14980	0.0032298	1.69e-27	0	-0.197587	5.82e-134	0	-0.200817	0.0728435	1.42e-11	0	-0.127974	1.8e-14	0	0	0
ENSG00000170876	TMEM43	Q9BTV4	0.19596	7.19e-49	0	0.0790688	1.62e-30	0	-0.116891	-0.0414702	7.78e-09	0	-0.158361	1.87e-14	0	0	0
ENSG00000165912	PACSIN3	Q9UKS6	0.111713	0.000981823	0	-0.0418451	0.000197811	0	-0.153558	0.278094	3.24e-14	1	0.124536	1.88e-14	0	0	0
ENSG00000138029	HADHB	P55084	0.0957246	2.25e-71	0	0.233229	2.24e-78	0	0.137504	-0.0441737	1.93e-12	0	0.0933307	1.89e-14	0	0	0
ENSG00000171202	TMEM126A	Q9H061	0.115321	0.102033	0	0.169522	6.58e-25	0	0.0542005	0.0133637	0.00523529	0	0.0675642	1.97e-14	0	0	0
ENSG00000115295	CLIP4	Q8N3C7	0.969682	1.22e-30	1	0.55263	2.23e-19	1	-0.417052	0.86622	2.97e-30	1	0.449167	1.98e-14	1	0	0
ENSG00000167996	FTH1	P02794	1.0669	0	1	1.4421	0	1	0.375201	-0.532535	1.74e-143	-1	-0.157334	2e-14	0	0	0
ENSG00000198663	C6orf89	Q6UWU4	-0.0442808	4.43e-05	0	-0.023717	0.00441969	0	0.0205639	0.143986	1e-09	0	0.164549	2e-14	0	0	0
ENSG00000148187	MRRF	Q96E11	0.147739	1.56e-20	0	-0.00917648	8.56e-08	0	-0.156915	0.0506298	2.66e-09	0	-0.106286	2.01e-14	0	0	0
ENSG00000137815	RTF1	Q92541	-0.134206	1.08e-98	0	-0.49591	2.28e-156	-1	-0.361704	0.127093	0.000791327	0	-0.234611	2.19e-14	0	0	0
ENSG00000170448	NFXL1	Q6ZNB6	-0.244103	1.61e-05	0	0.31061	0.0603703	0	0.554713	-0.0315428	0.000460103	0	0.52317	2.28e-14	1	0	0
ENSG00000152620	NADK2	Q4G0N4	0.333111	5.29e-09	1	0.218493	2.73e-07	0	-0.114618	0.0397818	0.0430783	0	-0.0748361	2.35e-14	0	0	0
ENSG00000090054	SPTLC1	O15269	-0.106353	1.81e-15	0	-0.346066	5.77e-61	-1	-0.239713	0.273445	3.82e-47	1	0.0337318	2.45e-14	0	0	0
ENSG00000026297	RNASET2	O00584	0.0565814	0.00438427	0	-0.0622467	0.03168	0	-0.118828	0.443622	8.39e-25	1	0.324794	2.52e-14	1	0	0
ENSG00000115419	GLS	O94925	0.467587	2.81e-21	1	-0.237908	6.8e-24	0	-0.705496	0.13608	5.54e-29	0	-0.569415	2.57e-14	-1	0	0
ENSG00000107223	EDF1	O60869	-0.121606	1.77e-08	0	-0.160804	0.0452183	0	-0.0391977	0.228711	0.00484445	0	0.189513	2.71e-14	0	0	0
ENSG00000157036	EXOG	Q9Y2C4	-0.0182805	0.0274196	0	-0.179024	4.32e-20	0	-0.160743	-0.0132583	9.23e-05	0	-0.174001	2.72e-14	0	0	0
ENSG00000183814	LIN9	Q5TKA1	-1.05903	1.77e-74	-1	-1.362	1.36e-86	-1	-0.302971	-0.106403	6.1e-10	0	-0.409374	2.88e-14	-1	0	0
ENSG00000243943	ZNF512	Q96ME7	-0.0315828	1.55e-06	0	-0.243701	0.000284577	0	-0.212118	0.146952	0.112897	0	-0.065166	2.9e-14	0	0	0
ENSG00000143373	ZNF687	Q8N1G0	-0.029364	4.32e-05	0	-0.050287	0.0132811	0	-0.020923	0.119601	4.28e-12	0	0.0986776	3.3e-14	0	0	0
ENSG00000165792	METTL17	Q9H7H0	-0.24789	1.12e-40	0	-0.254508	1.41e-18	-1	-0.00661825	-0.163712	3.81e-28	0	-0.170331	3.39e-14	0	0	0
ENSG00000079462	PAFAH1B3	Q15102	-0.00254161	4.79e-08	0	-0.377458	1.16e-29	-1	-0.374917	0.231672	0.0789158	0	-0.143245	3.4e-14	0	0	0
ENSG00000099800	TIMM13	Q9Y5L4	0.233697	4.83e-22	0	0.33845	0.12233	0	0.104753	-0.0792468	0.0859049	0	0.0255062	3.42e-14	0	0	0
ENSG00000110429	FBXO3	Q9UK99	0.00602527	0.0332477	0	-0.229338	9.18e-10	0	-0.235363	-0.21245	3.17e-17	0	-0.447814	3.47e-14	-1	0	0
[truncated: 3,393 more rows]
